# Supplementary material for: Genome-wide DNA methylation analysis reveals molecular subtypes of pancreatic cancer
Source: Oncotarget. 2017 Mar 7;8(17):28990–9012. doi: 10.18632/oncotarget.15993 (PMC5438707; doi:10.18632/oncotarget.15993)
Supplement: Supplementary file 2 [file oncotarget-08-28990-s002.xlsx]

## Sheet: DiffMeth_Merge
Illumina ID	Chr	Gene	Delta Beta	Fold Change	Feature	UCSC CGI	UCSC_CpG_Islands_Name
cg22674699	chr2	HOXD9	0.6	4.71321	1stExon	island	chr2:176986424-176988291
cg03692651	chr19	ZNF729	0.59	3.73616	IGR	island	chr19:22444441-22444715
cg03306374	chr16	PRKCB	0.57	6.5247	1stExon	island	chr16:23846941-23848102
cg19717586	chr11	NTM	0.56	5.8961	1stExon	island	chr11:131780328-131781532
cg22784954	chr5	ADAMTS16	0.56	4.53962	1stExon	island	chr5:5139441-5140941
cg15811515	chr16	YBX3P1	0.55	4.78286	TSS200	island	chr16:31580559-31581023
cg16729415	chr15	GJD2	0.55	5.43623	TSS1500	island	chr15:35046443-35047480
cg06304097	chr10	TCERG1L	0.54	5.73007	1stExon	island	chr10:133109193-133111052
cg17495912	chr13	CCNA1	0.54	4.81373	5'UTR	island	chr13:37005581-37006453
cg24221648	chr13	RNF219-AS1	0.54	5.42472	IGR	island	chr13:79170114-79171231
cg07915921	chr12	HOXC13-AS	0.53	5.6577	IGR	island	chr12:54321301-54321721
cg15506157	chr7	KLRG2	0.53	2.38998	TSS200	island	chr7:139167480-139168712
cg22620090	chr6	LIN28B	0.53	3.73736	IGR	island	chr6:105400877-105401149
cg26296488	chr4	DRD5	0.53	5.07241	TSS200	island	chr4:9783035-9784960
cg14473102	chr2	HOXD8	0.52	4.71485	TSS200	island	chr2:176993479-176995557
cg17774559	chr5	IRX4	0.52	4.20326	Body	island	chr5:1879689-1879928
cg20302133	chr1	KCNA3	0.51	6.17522	1stExon	island	chr1:111216244-111217937
cg17985646	chr7	TBX20	0.5	5.12989	TSS200	island	chr7:35292985-35294674
cg00582971	chr5	GRM6	0.49	5.41549	TSS200	island	chr5:178421225-178422337
cg03502002	chr18	GALR1	0.49	6.27516	1stExon	island	chr18:74961556-74963822
cg03544320	chr4	CRMP1	0.49	3.7794	1stExon	island	chr4:5894071-5895116
cg14699728	chr11	NPAS4	0.49	4.56539	5'UTR	island	chr11:66188130-66189397
cg17239236	chr7	CALN1	0.49	4.95968	5'UTR	island	chr7:71800757-71802768
cg18952796	chr7	NPTX2	0.49	4.42145	5'UTR	island	chr7:98245805-98247759
cg20148575	chr2	LINC01120	0.49	6.4455	IGR	island	chr2:132182327-132183101
cg23619365	chr13	SOX1	0.49	6.01501	IGR	island	chr13:112709884-112712665
cg25397945	chr19	ZNF382	0.49	5.94639	Body	island	chr19:37095680-37096589
cg02012703	chr19	LOC284395	0.48	6.81121	TSS1500	island	chr19:30015781-30021367
cg03063639	chr15	TM6SF1	0.48	7.08987	5'UTR	island	chr15:83775861-83776922
cg03078269	chr12	HOTAIR	0.48	4.15519	IGR	island	chr12:54354529-54355491
cg11595545	chr1	KCNA3	0.48	8.43824	1stExon	island	chr1:111216244-111217937
cg12904880	chr6	TRIM15	0.48	5.70773	Body	island	chr6:30139718-30140263
cg13699355	chr2	FAM150B	0.48	8.3023	IGR	island	chr2:467849-468659
cg18897632	chr2	SOX11	0.48	5.56325	3'UTR	island	chr2:5836068-5837643
cg23906738	chr14	NKX2-1	0.48	6.32735	Body	island	chr14:36986362-36990576
cg25189564	chr7	VIPR2	0.48	5.84309	TSS1500	island	chr7:158936507-158938492
cg27058257	chr19	VSTM2B	0.48	7.06735	Body	island	chr19:30015781-30021367
cg07113642	chr20	CPXM1	0.47	7.44209	5'UTR	island	chr20:2780978-2781497
cg07850527	chr16	SLC22A31	0.47	3.52384	IGR	island	chr16:89267823-89268087
cg08315202	chr7	NPTX2	0.47	5.21562	TSS1500	island	chr7:98245805-98247759
cg09578475	chr19	ZNF559-ZNF177	0.47	3.82339	TSS200	island	chr19:9473589-9474001
cg12040830	chr11	NCAM1	0.47	8.16831	Body	island	chr11:112832524-112834490
cg14754787	chr17	LHX1	0.47	3.20462	Body	island	chr17:35291899-35300875
cg16732616	chr1	DMRTA2	0.47	14.7235	Body	island	chr1:50884228-50891471
cg21039708	chr14	OTX2-AS1	0.47	5.40634	TSS1500	island	chr14:57278709-57279116
cg24980653	chr4	CRIPAK	0.47	6.80424	IGR	island	chr4:1396291-1401730
cg27393010	chr7	FEZF1	0.47	4.49329	IGR	island	chr7:121940006-121940648
cg01464835	chr19	LOC284395	0.46	6.26396	TSS1500	island	chr19:30015781-30021367
cg01893212	chr7	VWC2	0.46	6.95757	TSS200	island	chr7:49813008-49815752
cg02391713	chr6	LIN28B	0.46	2.80053	IGR	island	chr6:105400877-105401149
cg02478448	chr13	CCNA1	0.46	6.58513	1stExon	island	chr13:37005581-37006453
cg05057720	chr14	CLEC14A	0.46	4.57704	1stExon	island	chr14:38724254-38725537
cg06183338	chr5	COL23A1	0.46	5.66947	Body	island	chr5:178003623-178004247
cg07860213	chr8	PRDM14	0.46	4.95139	Body	island	chr8:70981873-70984888
cg08272731	chr1	LHX8	0.46	5.20823	Body	island	chr1:75601998-75602878
cg08768852	chr3	FRMD4B	0.46	5.34537	IGR	island	chr3:69591011-69592050
cg09053680	chr10	UTF1	0.46	5.64461	1stExon	island	chr10:135043221-135044560
cg14317384	chr8	ZNF596	0.46	1.53554	IGR	island	chr8:216352-216828
cg14416371	chr11	MIR129-2	0.46	9.10857	TSS200	island	chr11:43602545-43603215
cg14587524	chr19	ZNF781	0.46	8.9886	TSS200	island	chr19:38182793-38183327
cg21899596	chr4	HOPX	0.46	3.40013	1stExon	island	chr4:57521621-57522703
cg22518433	chr19	FUT1	0.46	1.61525	Body	island	chr19:49253688-49254221
cg26460092	chr15	TM6SF1	0.46	6.61651	5'UTR	island	chr15:83775861-83776922
cg04415176	chr2	HOXD13	0.45	3.59086	1stExon	island	chr2:176957054-176958279
cg05627639	chr19	CHST8	0.45	7.49387	5'UTR	island	chr19:34112279-34114353
cg07676859	chr20	SSTR4	0.45	3.06065	TSS200	island	chr20:23015716-23016879
cg07682600	chr5	FLT4	0.45	4.52939	Body	island	chr5:180075688-180076906
cg07792478	chr8	MIR124-2HG	0.45	4.49895	TSS1500	island	chr8:65290108-65290946
cg08475953	chr5	COL23A1	0.45	5.09656	Body	island	chr5:178003623-178004247
cg08566455	chr2	TUBA3E	0.45	3.0663	IGR	island	chr2:130970933-130971242
cg08858649	chr6	TRIM15	0.45	4.69783	Body	island	chr6:30139718-30140263
cg09907936	chr19	ZNF135	0.45	4.01551	TSS200	island	chr19:58570393-58571779
cg13495205	chr1	AJAP1	0.45	6.30511	TSS1500	island	chr1:4713989-4716555
cg14654886	chr4	EVC2	0.45	5.1691	5'UTR	island	chr4:5709985-5710495
cg15617814	chr11	NTM	0.45	4.87916	TSS1500	island	chr11:131780328-131781532
cg16190732	chr19	CHST8	0.45	6.22117	1stExon	island	chr19:34112279-34114353
cg18961681	chr7	LOC100130673	0.45	4.12215	IGR	island	chr7:32467434-32467948
cg23121993	chr5	IRX4	0.45	10.3586	TSS1500	island	chr5:1881924-1887743
cg23642130	chr19	ZNF536	0.45	5.04981	5'UTR	island	chr19:30865683-30866490
cg24416513	chr2	HOXD8	0.45	7.54727	5'UTR	island	chr2:176993479-176995557
cg26521404	chr7	HOXA10-HOXA9	0.45	7.97195	1stExon	island	chr7:27203915-27206462
cg27618240	chr7	SP8	0.45	5.75521	Body	island	chr7:20823307-20825662
cg01381846	chr7	HOXA10-HOXA9	0.44	2.98927	1stExon	island	chr7:27203915-27206462
cg03044249	chr7	WBSCR17	0.44	6.36476	TSS1500	island	chr7:70596228-70598382
cg03532926	chr7	DPP6	0.44	3.60928	Body	island	chr7:153583317-153585666
cg04347874	chr14	NKX2-1	0.44	7.22894	Body	island	chr14:36986362-36990576
cg04360793	chr1	ADGRL4	0.44	3.06332	5'UTR	island	chr1:79472281-79472537
cg06610849	chr19	LOC100128398	0.44	5.51097	IGR	island	chr19:58520754-58521224
cg09341793	chr14	ASB2	0.44	3.77236	Body	island	chr14:94405235-94406170
cg09671258	chr1	LHX4	0.44	5.94626	Body	island	chr1:180198119-180204975
cg10528576	chr14	DLK1	0.44	2.35924	TSS1500	island	chr14:101192851-101193499
cg10603275	chr3	CHL1	0.44	3.30996	5'UTR	island	chr3:238391-240140
cg12825070	chr5	HTR4	0.44	5.48876	1stExon	island	chr5:148033472-148034080
cg12918457	chr11	LINC00900	0.44	5.33873	IGR	island	chr11:115630398-115631117
cg13703049	chr7	HOXA10-HOXA9	0.44	4.49462	Body	island	chr7:27212416-27214396
cg19806642	chr5	GRM6	0.44	4.3041	TSS200	island	chr5:178421225-178422337
cg20146541	chr1	TRIM58	0.44	6.7679	1stExon	island	chr1:248020330-248021252
cg20750832	chr5	TLX3	0.44	3.8617	IGR	island	chr5:170741603-170742751
cg21097881	chr7	NPY	0.44	11.7051	5'UTR	island	chr7:24323558-24325080
cg22125805	chr12	SRRM4	0.44	3.67638	IGR	island	chr12:119212110-119212393
cg22759823	chr19	USP29	0.44	6.98538	IGR	island	chr19:57610688-57610937
cg23572908	chr7	VIPR2	0.44	3.85392	TSS1500	island	chr7:158936507-158938492
cg25307168	chr20	SLC32A1	0.44	4.57143	TSS200	island	chr20:37352130-37357372
cg25683325	chr1	CD1D	0.44	6.48624	Body	island	chr1:158150620-158151503
cg26013553	chr1	KCNA3	0.44	10.4345	1stExon	island	chr1:111216244-111217937
cg26492446	chr20	BHLHE23	0.44	6.97851	TSS200	island	chr20:61636171-61639055
cg03530754	chr12	TMEM132C	0.43	5.25213	TSS1500	island	chr12:128751041-128753151
cg04115680	chr7	SRRM3	0.43	3.6683	Body	island	chr7:75889086-75889345
cg06310816	chr7	GLI3	0.43	5.80607	5'UTR	island	chr7:42267546-42267823
cg06598836	chr3	CNTN4	0.43	4.57085	IGR	island	chr3:2140029-2141784
cg07533148	chr1	TRIM58	0.43	8.54481	1stExon	island	chr1:248020330-248021252
cg07565505	chr5	IRX4	0.43	4.2393	IGR	island	chr5:1881924-1887743
cg09493505	chr7	VWC2	0.43	6.29112	TSS200	island	chr7:49813008-49815752
cg10778841	chr10	SORCS3	0.43	6.33226	1stExon	island	chr10:106399567-106402812
cg13438893	chr13	RNF219-AS1	0.43	6.16079	IGR	island	chr13:79170114-79171231
cg13539545	chr14	SIX6	0.43	7.11228	IGR	island	chr14:60973772-60974123
cg14451382	chr5	IRX4	0.43	3.96656	IGR	island	chr5:1874907-1879032
cg14486338	chr8	KCNS2	0.43	2.92898	Body	island	chr8:99438692-99440425
cg14780632	chr11	GAL3ST3	0.43	4.25716	5'UTR	island	chr11:65816404-65816665
cg15396686	chr10	HMX3	0.43	4.63425	Body	island	chr10:124894075-124897366
cg15822765	chr6	ZNF311	0.43	5.84274	IGR	island	chr6:28956106-28956578
cg18716164	chr19	VSTM2B	0.43	6.21534	Body	island	chr19:30015781-30021367
cg18770350	chr1	ACTN2	0.43	5.51699	1stExon	island	chr1:236849472-236850323
cg19760241	chr17	LHX1	0.43	3.36908	Body	island	chr17:35291899-35300875
cg20129213	chr8	RIMS2	0.43	4.70886	TSS1500	island	chr8:104510870-104513913
cg22399133	chr2	LOC100507443	0.43	3.77365	1stExon	island	chr2:208988834-208989269
cg22491927	chr19	CACNA1A	0.43	5.74462	5'UTR	island	chr19:13616752-13617267
cg22954449	chr5	ADAMTS16	0.43	6.99695	TSS1500	island	chr5:5139441-5140941
cg23054189	chr1	TRIM58	0.43	7.43771	1stExon	island	chr1:248020330-248021252
cg24613080	chr17	ASIC2	0.43	3.70449	TSS1500	island	chr17:32484007-32484280
cg24837370	chr2	SOX11	0.43	3.01189	1stExon	island	chr2:5832041-5834208
cg25317585	chr13	FGF14	0.43	8.44112	Body	island	chr13:102568425-102569495
cg25999442	chr19	CHST8	0.43	13.5022	5'UTR	island	chr19:34112279-34114353
cg26115633	chr10	FOXI2	0.43	4.14055	1stExon	island	chr10:129534410-129537366
cg26650638	chr16	LOC146513	0.43	4.86096	IGR	island	chr16:86320175-86321055
cg27434509	chr4	EVC2	0.43	3.57431	5'UTR	island	chr4:5709985-5710495
cg00213479	chr5	IRX4	0.42	8.40193	IGR	island	chr5:2038527-2038949
cg00836482	chr3	NR1I2	0.42	6.09625	Body	island	chr3:119528920-119529159
cg01452847	chr17	MIR196A1	0.42	5.54737	TSS1500	island	chr17:46710812-46711419
cg01485075	chr19	ZNF492	0.42	3.8297	5'UTR	island	chr19:22817274-22817546
cg01802258	chr14	SLC24A4	0.42	10.8648	TSS200	island	chr14:92789494-92790712
cg01956420	chr13	COL4A2	0.42	7.22957	TSS200	island	chr13:110958891-110960590
cg01969701	chr11	MYEOV	0.42	2.47718	IGR	island	chr11:69285724-69286479
cg02119792	chr21	SLC19A1	0.42	3.43137	IGR	island	chr21:47009996-47011163
cg02467990	chr7	VWC2	0.42	7.80942	TSS200	island	chr7:49813008-49815752
cg03045635	chr4	DRD5	0.42	3.32128	TSS200	island	chr4:9783035-9784960
cg03602280	chr18	PIEZO2	0.42	5.20664	TSS200	island	chr18:11148307-11149936
cg04543938	chr6	ZNF311	0.42	3.76006	IGR	island	chr6:28956106-28956578
cg05276469	chr17	ZNF624	0.42	3.87309	IGR	island	chr17:16569938-16570517
cg05446629	chr11	B3GAT1	0.42	7.08969	1stExon	island	chr11:134281380-134282919
cg06577205	chr5	FBXL7	0.42	4.2874	5'UTR	island	chr5:15500076-15500923
cg06962177	chr1	FOXD3	0.42	5.22943	IGR	island	chr1:63782394-63790471
cg07882671	chr5	IRX4	0.42	18.8182	TSS200	island	chr5:1881924-1887743
cg11390378	chr4	POU4F2	0.42	4.97441	IGR	island	chr4:147576109-147576762
cg11557382	chr7	DPP6	0.42	3.05298	IGR	island	chr7:153445164-153446786
cg12161228	chr11	NOX4	0.42	3.79977	1stExon	island	chr11:89224416-89224718
cg12180703	chr20	SLC32A1	0.42	3.50017	TSS200	island	chr20:37352130-37357372
cg13791254	chr9	FOXE1	0.42	2.91301	1stExon	island	chr9:100615234-100617510
cg13839457	chr11	LINC00900	0.42	6.83699	IGR	island	chr11:115630398-115631117
cg14507560	chr5	IRX4	0.42	10.0941	TSS200	island	chr5:1881924-1887743
cg14696396	chr15	TM6SF1	0.42	5.96761	1stExon	island	chr15:83775861-83776922
cg15031661	chr1	FMN2	0.42	6.82494	1stExon	island	chr1:240254959-240257063
cg15173134	chr10	SLC18A2	0.42	5.32354	TSS200	island	chr10:119000435-119001530
cg16021909	chr1	TRIM58	0.42	7.34164	Body	island	chr1:248020330-248021252
cg16642284	chr10	FOXI2	0.42	5.95263	TSS200	island	chr10:129534410-129537366
cg17390350	chr7	GLI3	0.42	5.52692	5'UTR	island	chr7:42267546-42267823
cg17526573	chr2	NRXN1	0.42	5.28963	Body	island	chr2:50574045-50574817
cg17839237	chr7	TWIST1	0.42	9.88202	1stExon	island	chr7:19156050-19158042
cg18322569	chr1	BARHL2	0.42	4.42112	5'UTR	island	chr1:91182509-91182857
cg19761848	chr2	GBX2	0.42	3.72563	TSS200	island	chr2:237071794-237078762
cg20810478	chr1	TRIM58	0.42	7.81103	1stExon	island	chr1:248020330-248021252
cg21884231	chr3	SLC7A14	0.42	6.38919	5'UTR	island	chr3:170303532-170303768
cg23290344	chr8	NEFM	0.42	4.91173	TSS1500	island	chr8:24770908-24772547
cg23774356	chr22	GSC2	0.42	5.34601	TSS200	island	chr22:19136293-19138512
cg24032666	chr8	NEFL	0.42	4.16028	5'UTR	island	chr8:24812946-24814299
cg25104105	chr1	KAZN	0.42	5.12759	TSS200	island	chr1:14924610-14925993
cg25527090	chr10	VAX1	0.42	3.17316	Body	island	chr10:118893527-118894432
cg25923609	chr5	IRX1	0.42	6.32373	IGR	island	chr5:3606488-3607135
cg27260772	chr6	TFAP2B	0.42	8.01134	Body	island	chr6:50791110-50791573
cg27360326	chr13	PCDH8	0.42	5.89996	1stExon	island	chr13:53419897-53422872
cg27423760	chr16	SALL1	0.42	4.73703	TSS1500	island	chr16:51183699-51188763
cg02344833	chr19	ZSCAN1	0.41	5.51457	TSS200	island	chr19:58545115-58545897
cg02621287	chr12	LINC01252	0.41	2.51571	IGR	island	chr12:11653232-11653775
cg03112087	chr4	RNF150	0.41	8.74372	1stExon	island	chr4:142053327-142054601
cg04224064	chr14	NKX2-1	0.41	3.34508	IGR	island	chr14:36991594-36992488
cg04557544	chr16	SHISA9	0.41	14.058	1stExon	island	chr16:12994574-12997690
cg05206884	chr22	SYN3	0.41	6.76695	5'UTR	island	chr22:33453892-33454505
cg05376374	chr11	MIR129-2	0.41	7.43137	TSS200	island	chr11:43602545-43603215
cg05661282	chr19	ZNF154	0.41	11.0619	5'UTR	island	chr19:58220189-58220517
cg05983315	chr19	ZSCAN1	0.41	3.588	5'UTR	island	chr19:58545115-58545897
cg06454760	chr19	ZNF135	0.41	3.07545	TSS200	island	chr19:58570393-58571779
cg06528306	chr8	NPBWR1	0.41	4.66972	1stExon	island	chr8:53851701-53854426
cg06616729	chr8	SOX17	0.41	6.74628	IGR	island	chr8:55378928-55380186
cg07014673	chr2	GBX2	0.41	4.3603	IGR	island	chr2:237071794-237078762
cg07143083	chr7	WBSCR17	0.41	3.05869	1stExon	island	chr7:70596228-70598382
cg08065231	chr19	ZNF559-ZNF177	0.41	5.65594	TSS200	island	chr19:9473589-9474001
cg08305436	chr19	ZNF492	0.41	2.69864	IGR	island	chr19:22805800-22806721
cg09016242	chr16	SALL1	0.41	5.22288	TSS1500	island	chr16:51183699-51188763
cg10732215	chr10	COMMD3-BMI1	0.41	3.50741	IGR	island	chr10:22623350-22625875
cg11224582	chr12	KCNA6	0.41	4.73951	5'UTR	island	chr12:4918273-4919657
cg12338417	chr3	TRIM71	0.41	4.29512	1stExon	island	chr3:32858194-32860506
cg12477716	chr17	IGF2BP1	0.41	15.7502	TSS1500	island	chr17:47072820-47076042
cg12560987	chr7	UNCX	0.41	3.63766	IGR	island	chr7:1286022-1287658
cg12768681	chr1	FAM43B	0.41	5.64866	1stExon	island	chr1:20878894-20880592
cg13092806	chr2	HAGLR	0.41	5.34997	IGR	island	chr2:177042751-177043444
cg13267264	chr8	PRDM14	0.41	6.81074	TSS200	island	chr8:70981873-70984888
cg13445796	chr11	DBX1	0.41	7.13775	1stExon	island	chr11:20181200-20182325
cg13794530	chr7	VIPR2	0.41	7.89967	1stExon	island	chr7:158936507-158938492
cg14252519	chr9	COL5A1	0.41	6.22594	1stExon	island	chr9:137533359-137534397
cg14502484	chr5	SLC6A3	0.41	5.40377	TSS1500	island	chr5:1444678-1446648
cg15638709	chr10	SORCS1	0.41	3.24375	IGR	island	chr10:110225927-110226465
cg16827475	chr10	EBF3	0.41	5.397	IGR	island	chr10:131761169-131771696
cg17059658	chr18	ADCYAP1	0.41	6.78777	5'UTR	island	chr18:904578-909574
cg17241776	chr13	DLEU7	0.41	3.49227	1stExon	island	chr13:51417371-51418149
cg18147485	chr8	KCNV1	0.41	8.14728	5'UTR	island	chr8:110986113-110986983
cg18279094	chr1	FOXD3	0.41	2.51442	1stExon	island	chr1:63782394-63790471
cg19937061	chr13	RNF17	0.41	6.49781	IGR	island	chr13:25319668-25322255
cg20377305	chr7	DLX5	0.41	5.5504	Body	island	chr7:96650221-96651551
cg20443254	chr12	ASCL4	0.41	5.89827	1stExon	island	chr12:108168986-108169570
cg20927661	chr2	SOX11	0.41	5.39148	3'UTR	island	chr2:5836068-5837643
cg21135135	chr7	WBSCR17	0.41	4.76098	TSS200	island	chr7:70596228-70598382
cg21292909	chr19	NOSIP	0.41	1.3848	Body	island	chr19:50059574-50060175
cg21393713	chr7	AUTS2	0.41	6.18345	1stExon	island	chr7:69062374-69065037
cg22434409	chr4	KCNIP4	0.41	6.06752	TSS1500	island	chr4:21950538-21950865
cg22869726	chr21	OLIG2	0.41	4.74034	1stExon	island	chr21:34395128-34400245
cg25691167	chr7	FERD3L	0.41	7.8006	1stExon	island	chr7:19184818-19185033
cg26134895	chr5	FBXL7	0.41	6.82412	TSS200	island	chr5:15500076-15500923
cg26295057	chr5	GDNF	0.41	9.65268	TSS200	island	chr5:37836747-37840726
cg27032232	chr7	DPP6	0.41	3.23685	1stExon	island	chr7:153583317-153585666
cg27200446	chr6	MDFI	0.41	8.37528	5'UTR	island	chr6:41604583-41606663
cg27277463	chr12	FAM19A2	0.41	7.79263	5'UTR	island	chr12:62584768-62586268
cg27376182	chr16	OR1F1	0.41	9.28091	IGR	island	chr16:3232835-3234048
cg01047586	chr2	EVX2	0.4	2.87351	IGR	island	chr2:176933131-176933449
cg01240056	chr7	UNCX	0.4	6.21716	IGR	island	chr7:1263496-1264364
cg01743841	chr20	CHRNA4	0.4	7.54908	1stExon	island	chr20:61992186-61993599
cg01878345	chr2	POU3F3	0.4	5.48982	TSS200	island	chr2:105468851-105473488
cg02457680	chr1	TDRD10	0.4	5.45369	5'UTR	island	chr1:154474107-154475699
cg02801786	chr12	LHX5	0.4	4.78563	IGR	island	chr12:113913615-113914322
cg03109827	chr10	TCERG1L	0.4	6.01921	TSS1500	island	chr10:133109193-133111052
cg03171770	chr10	BMS1	0.4	3.30628	IGR	island	chr10:43393476-43394417
cg03900143	chr3	ZIC4	0.4	4.68273	Body	island	chr3:147108511-147111703
cg03943218	chr10	PAX2	0.4	5.63279	IGR	island	chr10:102419147-102419668
cg04330449	chr5	NEUROG1	0.4	5.06025	1stExon	island	chr5:134870740-134872051
cg04534765	chr18	GALR1	0.4	5.4516	1stExon	island	chr18:74961556-74963822
cg04904331	chr7	VWC2	0.4	13.8192	TSS1500	island	chr7:49813008-49815752
cg05142982	chr8	TDRP	0.4	3.85054	TSS1500	island	chr8:494155-496083
cg05835105	chr4	PITX2	0.4	3.99246	Body	island	chr4:111542062-111544464
cg06335867	chr7	NXPH1	0.4	2.54947	Body	island	chr7:8481974-8482762
cg06392169	chr6	IRF4	0.4	13.5155	5'UTR	island	chr6:391188-393790
cg06906472	chr2	ST6GAL2	0.4	4.00807	TSS200	island	chr2:107502353-107504216
cg06947913	chr12	FAIM2	0.4	15.6519	TSS200	island	chr12:50297580-50297988
cg09323727	chr2	EVX2	0.4	2.84118	IGR	island	chr2:176936246-176936809
cg09492451	chr16	IRX5	0.4	3.53707	Body	island	chr16:54962422-54967805
cg09639151	chr5	PCDHGA1	0.4	3.15425	Body	island	chr5:140810494-140812617
cg10617909	chr5	OR2V1	0.4	5.16854	IGR	island	chr5:180527368-180528782
cg10903903	chr6	LINC01012	0.4	6.97932	IGR	island	chr6:27647793-27648005
cg11215976	chr1	ACTN2	0.4	3.31599	1stExon	island	chr1:236849472-236850323
cg11439596	chr5	IRX4	0.4	3.86775	IGR	island	chr5:1930754-1931986
cg12296772	chr8	MTMR7	0.4	3.03408	TSS200	island	chr8:17270603-17271120
cg13405887	chr9	C9orf50	0.4	5.49334	1stExon	island	chr9:132382432-132383004
cg14500486	chr6	FNDC1	0.4	2.53552	Body	island	chr6:159653233-159655397
cg14866863	chr14	SLC35F4	0.4	2.68897	IGR	island	chr14:58331676-58333121
cg15316843	chr8	MIR124-2HG	0.4	6.26377	IGR	island	chr8:65281903-65283043
cg15427886	chr8	SOX17	0.4	3.39446	IGR	island	chr8:55378928-55380186
cg15929797	chr5	NKX2-5	0.4	1.80412	Body	island	chr5:172660720-172661133
cg16086620	chr14	CHGA	0.4	5.15349	5'UTR	island	chr14:93389245-93389899
cg16234978	chr7	ELFN1	0.4	2.55114	IGR	island	chr7:1703861-1710517
cg16664405	chr10	XPNPEP1	0.4	3.94172	IGR	island	chr10:111216604-111217083
cg16675507	chr5	SGCD	0.4	4.60484	IGR	island	chr5:155107504-155108934
cg17541528	chr13	COL4A2	0.4	6.89629	TSS200	island	chr13:110958891-110960590
cg18081940	chr1	TDRD10	0.4	3.81875	5'UTR	island	chr1:154474107-154475699
cg18229521	chr14	SLC24A4	0.4	5.84544	1stExon	island	chr14:92789494-92790712
cg18384778	chr19	USP29	0.4	3.85534	IGR	island	chr19:57617601-57618448
cg18579862	chr19	ZIK1	0.4	15.4618	TSS200	island	chr19:58094739-58095764
cg19126300	chr11	WT1	0.4	6.22057	TSS200	island	chr11:32454874-32457311
cg19594305	chr19	CHST8	0.4	4.18167	1stExon	island	chr19:34112279-34114353
cg19852958	chr4	NKX3-2	0.4	5.89602	1stExon	island	chr4:13543562-13546494
cg19870512	chr12	KCNA6	0.4	4.66627	5'UTR	island	chr12:4918273-4919657
cg19922137	chr1	SYT14	0.4	3.45657	1stExon	island	chr1:210111179-210112054
cg20405017	chr17	CA10	0.4	2.90672	1stExon	island	chr17:50235175-50236466
cg20482698	chr1	ACTN2	0.4	4.9517	1stExon	island	chr1:236849472-236850323
cg23243867	chr1	ST6GALNAC5	0.4	7.11728	Body	island	chr1:77333111-77334534
cg23331421	chr19	ZNF536	0.4	3.99037	5'UTR	island	chr19:30865683-30866490
cg23460843	chr2	BIN1	0.4	3.72668	IGR	island	chr2:127643800-127644104
cg23474501	chr10	ADGRA1	0.4	4.65908	5'UTR	island	chr10:134901198-134902619
cg23536473	chr7	FERD3L	0.4	4.91701	1stExon	island	chr7:19184221-19184686
cg23847712	chr4	DRD5	0.4	3.66208	TSS200	island	chr4:9783035-9784960
cg24415208	chr19	CACNG8	0.4	4.22696	1stExon	island	chr19:54466357-54466725
cg24847829	chr5	SPOCK1	0.4	6.73344	5'UTR	island	chr5:136834016-136835146
cg25720804	chr5	TLX3	0.4	4.79901	1stExon	island	chr5:170735169-170739863
cg26132774	chr13	RNF219-AS1	0.4	7.54707	IGR	island	chr13:79170114-79171231
cg26809635	chr12	HOTAIR	0.4	7.96594	IGR	island	chr12:54354529-54355491
cg27501878	chr20	BHLHE23	0.4	7.01306	TSS1500	island	chr20:61636171-61639055
cg27578811	chr15	CPEB1	0.4	2.57085	Body	island	chr15:83315116-83317541
cg00001747	chr2	LINC01158	0.39	7.2918	IGR	island	chr2:105459127-105461770
cg00991875	chr6	LPA	0.39	3.59522	IGR	island	chr6:161100092-161100456
cg01342411	chr16	BCAR1	0.39	1.34431	Body	island	chr16:75263495-75263885
cg01408508	chr20	MIR663AHG	0.39	2.13137	IGR	island	chr20:26188638-26190348
cg01423964	chr1	KCNA3	0.39	27.2575	1stExon	island	chr1:111216244-111217937
cg01851378	chr16	SALL1	0.39	2.99124	IGR	island	chr16:51183699-51188763
cg03146949	chr19	ZSCAN5A	0.39	5.61106	TSS200	island	chr19:56879417-56879995
cg03192598	chr19	ZNF136	0.39	3.62585	IGR	island	chr19:12305552-12306304
cg03738025	chr6	LINC00577	0.39	3.41391	IGR	island	chr6:105388190-105389545
cg04184836	chr15	CPEB1	0.39	6.91841	1stExon	island	chr15:83315116-83317541
cg04597433	chr4	DRD5	0.39	4.92516	TSS200	island	chr4:9783035-9784960
cg05542338	chr4	EVC2	0.39	3.92372	5'UTR	island	chr4:5709985-5710495
cg05732750	chr7	ZNF12	0.39	3.05649	IGR	island	chr7:6703503-6704075
cg06010588	chr8	UNC5D	0.39	3.10951	TSS200	island	chr8:35092679-35093559
cg06223767	chr6	IRF4	0.39	8.93951	Body	island	chr6:391188-393790
cg06675190	chr15	ACAN	0.39	3.68963	TSS1500	island	chr15:89346043-89347203
cg06831576	chr16	CDH8	0.39	5.41339	TSS200	island	chr16:62069121-62070634
cg07589773	chr7	IKZF1	0.39	9.84981	TSS1500	island	chr7:50343757-50344519
cg07846220	chr18	LAMA1	0.39	4.53598	1stExon	island	chr18:7116852-7118241
cg07918545	chr10	FOXI2	0.39	3.56603	1stExon	island	chr10:129534410-129537366
cg07963234	chr4	CRMP1	0.39	4.73106	TSS200	island	chr4:5894071-5895116
cg08002883	chr3	FGF12	0.39	5.18243	TSS1500	island	chr3:192125821-192127994
cg09118932	chr2	PXDN	0.39	6.65612	TSS200	island	chr2:1746833-1748971
cg09426834	chr2	SNTG2	0.39	5.73576	1stExon	island	chr2:945686-946774
cg09656848	chr11	LRRC10B	0.39	4.7704	1stExon	island	chr11:61275825-61277329
cg09765089	chr7	EVX1	0.39	6.09775	IGR	island	chr7:27291119-27292197
cg09887059	chr12	LHX5	0.39	3.30774	IGR	island	chr12:113916433-113916717
cg09907509	chr13	SERTM1	0.39	2.56059	5'UTR	island	chr13:37247949-37248463
cg10250663	chr16	IRX6	0.39	9.73751	TSS200	island	chr16:55357521-55359040
cg11073558	chr8	GDF6	0.39	3.29037	Body	island	chr8:97171805-97172022
cg11178863	chr1	LRRC38	0.39	4.67452	IGR	island	chr1:13839505-13840613
cg11254700	chr19	ERVV-2	0.39	2.45998	IGR	island	chr19:53561215-53561812
cg12127472	chr17	C17orf104	0.39	4.7718	TSS200	island	chr17:42733486-42734626
cg12356890	chr10	CELF2	0.39	6.29735	Body	island	chr10:11059442-11060524
cg12460133	chr1	CD1D	0.39	2.04976	IGR	island	chr1:158147433-158147854
cg13300273	chr1	GPR25	0.39	2.61774	1stExon	island	chr1:200842196-200843388
cg13678973	chr1	ELAVL4	0.39	4.99757	Body	island	chr1:50513644-50514320
cg13755795	chr16	SALL1	0.39	5.94898	TSS1500	island	chr16:51183699-51188763
cg14060496	chr20	BHLHE23	0.39	6.93337	TSS200	island	chr20:61636171-61639055
cg14186641	chr6	CNR1	0.39	4.97159	TSS1500	island	chr6:88875397-88877449
cg14523847	chr7	DPP6	0.39	3.5248	1stExon	island	chr7:153583317-153585666
cg14669274	chr8	ADGRB1	0.39	5.05744	Body	island	chr8:143591567-143592674
cg15084543	chr1	ADGRL4	0.39	2.60164	5'UTR	island	chr1:79472281-79472537
cg15132565	chr5	BTF3	0.39	6.1469	IGR	island	chr5:72740051-72740800
cg15415452	chr13	SOX1	0.39	5.78954	IGR	island	chr13:112758598-112760491
cg15672437	chr13	F7	0.39	6.9095	Body	island	chr13:113761566-113765534
cg15975865	chr2	GYPC	0.39	7.17604	5'UTR	island	chr2:127413696-127414171
cg16587616	chr6	KHDRBS2	0.39	3.90331	1stExon	island	chr6:62995855-62996228
cg16768018	chr3	ZIC4	0.39	3.69821	Body	island	chr3:147108511-147111703
cg16856286	chr12	HOXC13-AS	0.39	7.16156	1stExon	island	chr12:54332805-54333731
cg18375860	chr1	RYR2	0.39	6.25693	TSS1500	island	chr1:237205126-237206644
cg19484420	chr2	GYPC	0.39	7.78239	Body	island	chr2:127413696-127414171
cg19619405	chr12	ADAMTS20	0.39	7.806	TSS200	island	chr12:43944719-43946285
cg19712603	chr13	PCDH8	0.39	5.6735	TSS200	island	chr13:53419897-53422872
cg19875547	chr7	AMPH	0.39	7.09868	Body	island	chr7:38670439-38671008
cg19885761	chr5	CPLX2	0.39	3.95938	5'UTR	island	chr5:175223609-175224679
cg20585530	chr14	SIX6	0.39	4.72622	TSS200	island	chr14:60975732-60978180
cg20718350	chr12	ASCL1	0.39	6.89724	1stExon	island	chr12:103351579-103352695
cg21179088	chr7	VSTM2A	0.39	2.90262	Body	island	chr7:54612324-54612558
cg21183256	chr8	LOC392232	0.39	3.30156	IGR	island	chr8:73163618-73164191
cg21545862	chr5	MSX2	0.39	5.15926	IGR	island	chr5:174158680-174159729
cg22541735	chr2	HOXD9	0.39	6.46684	1stExon	island	chr2:176986424-176988291
cg22620221	chr7	DPP6	0.39	3.38863	TSS200	island	chr7:153583317-153585666
cg22660578	chr17	LHX1	0.39	4.22768	TSS1500	island	chr17:35291899-35300875
cg22702772	chr3	CELSR3	0.39	6.23855	1stExon	island	chr3:48698335-48701667
cg23495279	chr8	CSMD1	0.39	3.8012	Body	island	chr8:4848968-4852635
cg23528705	chr7	UNCX	0.39	4.32578	Body	island	chr7:1269165-1282864
cg23746497	chr6	LINC00577	0.39	2.45191	IGR	island	chr6:105388190-105389545
cg24430140	chr19	ZIM2	0.39	5.06284	IGR	island	chr19:57276614-57276942
cg24556441	chr22	SYN3	0.39	4.82321	5'UTR	island	chr22:33453892-33454505
cg25024074	chr2	ITGA4	0.39	5.49386	1stExon	island	chr2:182321761-182323029
cg25181651	chr2	PXDN	0.39	6.23066	1stExon	island	chr2:1746833-1748971
cg25324105	chr19	ZNF781	0.39	11.1717	TSS200	island	chr19:38182793-38183327
cg25984671	chr20	TCF15	0.39	4.73586	TSS200	island	chr20:590222-591222
cg26246807	chr19	ZIK1	0.39	9.50877	5'UTR	island	chr19:58094739-58095764
cg26344227	chr7	POM121L12	0.39	3.39008	IGR	island	chr7:53286851-53287192
cg26422458	chr1	ADGRL4	0.39	3.28892	5'UTR	island	chr1:79472281-79472537
cg26818735	chr7	TWIST1	0.39	5.44088	1stExon	island	chr7:19156050-19158042
cg27252696	chr6	SIM1	0.39	6.01992	TSS1500	island	chr6:100912071-100913337
cg00384539	chr8	PRDM14	0.38	3.16273	TSS200	island	chr8:70981873-70984888
cg00663077	chr4	ZFP42	0.38	5.10307	TSS1500	island	chr4:188916605-188916876
cg00674365	chr19	ZNF471	0.38	4.90752	TSS200	island	chr19:57018743-57019506
cg00939495	chr4	DRD5	0.38	3.66023	1stExon	island	chr4:9783035-9784960
cg01834022	chr4	EVC2	0.38	3.14581	5'UTR	island	chr4:5709985-5710495
cg02300154	chr7	WBSCR17	0.38	9.35891	TSS1500	island	chr7:70596228-70598382
cg02511231	chr5	TLX3	0.38	18.796	Body	island	chr5:170735169-170739863
cg02829743	chr6	LIN28B	0.38	1.81574	IGR	island	chr6:105400877-105401149
cg03011535	chr20	TOX2	0.38	4.63983	5'UTR	island	chr20:42543097-42545137
cg03758150	chr19	ZNF536	0.38	8.11399	5'UTR	island	chr19:30865683-30866490
cg03816707	chr20	KCNS1	0.38	2.79698	Body	island	chr20:43726297-43727372
cg03970036	chr2	PTPRN	0.38	3.83873	TSS200	island	chr2:220173870-220174283
cg04223420	chr5	PITX1	0.38	3.3461	3'UTR	island	chr5:134363092-134365146
cg04402007	chr8	UNC5D	0.38	4.2933	Body	island	chr8:35093900-35094111
cg04773818	chr8	NRG1	0.38	3.38257	TSS1500	island	chr8:31496525-31498346
cg04812556	chr11	SCUBE2	0.38	4.66068	Body	island	chr11:9112461-9113459
cg05223720	chr7	CALN1	0.38	6.75238	5'UTR	island	chr7:71800757-71802768
cg05697849	chr1	ELAVL4	0.38	2.72323	1stExon	island	chr1:50513644-50514320
cg06060135	chr5	IRX1	0.38	8.73131	Body	island	chr5:3594467-3603054
cg06062984	chr3	ZNF385D	0.38	3.53079	IGR	island	chr3:22413492-22414365
cg06419750	chr12	GLT1D1	0.38	3.09749	TSS200	island	chr12:129337870-129338653
cg06425919	chr11	MYOD1	0.38	4.47083	1stExon	island	chr11:17740789-17743779
cg07489048	chr14	FOXG1	0.38	2.53661	1stExon	island	chr14:29236835-29237832
cg07920503	chr13	AMER2	0.38	3.21853	1stExon	island	chr13:25743998-25746127
cg08249988	chr19	NCAN	0.38	4.78193	1stExon	island	chr19:19322675-19322916
cg08572611	chr7	ACTL6B	0.38	3.65033	Body	island	chr7:100253782-100254150
cg08875705	chr12	IFFO1	0.38	3.73999	TSS200	island	chr12:6664425-6665336
cg09010671	chr13	RNF219-AS1	0.38	6.1215	TSS200	island	chr13:79175610-79177985
cg09142313	chr5	BTF3	0.38	4.5249	IGR	island	chr5:72676120-72678421
cg09321400	chr16	SLC6A2	0.38	4.87257	TSS200	island	chr16:55689598-55690895
cg09624466	chr14	OTX2-AS1	0.38	3.11433	TSS1500	island	chr14:57278709-57279116
cg09655666	chr17	NA	0.38	2.73721	IGR	island	chr17:34819844-34820754
cg09754845	chr7	MICALL2	0.38	4.49867	IGR	island	chr7:1408516-1408878
cg09793121	chr21	OLIG2	0.38	3.9394	1stExon	island	chr21:34395128-34400245
cg09813525	chr13	PCDH8	0.38	7.5981	1stExon	island	chr13:53419897-53422872
cg10224098	chr1	RNF220	0.38	5.59993	5'UTR	island	chr1:44871109-44874047
cg10364040	chr2	HOXD10	0.38	4.86717	TSS1500	island	chr2:176980765-176981423
cg10530883	chr5	IRX1	0.38	3.1279	1stExon	island	chr5:3594467-3603054
cg10671668	chr12	KCNA6	0.38	4.67138	1stExon	island	chr12:4918273-4919657
cg11097433	chr10	SORCS1	0.38	3.6871	TSS1500	island	chr10:108923780-108924805
cg11940285	chr3	TRH	0.38	4.333	5'UTR	island	chr3:129693127-129694841
cg12017745	chr11	EHBP1L1	0.38	1.56338	Body	island	chr11:65352231-65353134
cg12122146	chr12	TMEM132D	0.38	3.36672	TSS200	island	chr12:130387609-130389139
cg12164282	chr2	PXDN	0.38	2.57258	1stExon	island	chr2:1746833-1748971
cg12175729	chr8	KCNK9	0.38	5.04066	TSS1500	island	chr8:140714585-140718259
cg12456714	chr5	2017-03-11	0.38	4.66116	TSS1500	island	chr5:16179064-16180420
cg12781700	chr17	C17orf104	0.38	6.52884	TSS200	island	chr17:42733486-42734626
cg12818557	chr8	MMP16	0.38	3.02362	TSS1500	island	chr8:89339965-89340481
cg13019491	chr14	SIX6	0.38	5.08852	Body	island	chr14:60975732-60978180
cg13023623	chr14	OTX2	0.38	2.45685	5'UTR	island	chr14:57274607-57276840
cg13314145	chr7	NPTX2	0.38	6.22402	TSS1500	island	chr7:98245805-98247759
cg13601435	chr9	TLR4	0.38	6.94969	IGR	island	chr9:120507227-120507642
cg13610307	chr9	CACNA1B	0.38	2.64202	Body	island	chr9:140917284-140918052
cg13796823	chr6	SAMD3	0.38	5.74659	IGR	island	chr6:130686414-130687736
cg13912117	chr8	ADCY8	0.38	7.06637	IGR	island	chr8:132052203-132054749
cg13944175	chr19	HAS1	0.38	3.54769	Body	island	chr19:52222423-52223208
cg14394550	chr8	EGR3	0.38	2.8805	Body	island	chr8:22547486-22553427
cg14658067	chr7	UNCX	0.38	4.08077	Body	island	chr7:1269165-1282864
cg15841063	chr1	FOXD3	0.38	2.89763	1stExon	island	chr1:63782394-63790471
cg16709232	chr17	KIF19	0.38	4.97468	TSS200	island	chr17:72321948-72322461
cg17538572	chr10	CYP26A1	0.38	5.85593	Body	island	chr10:94833272-94835256
cg18206027	chr7	VWC2	0.38	7.32693	1stExon	island	chr7:49813008-49815752
cg18348647	chr13	CCNA1	0.38	8.46298	1stExon	island	chr13:37005581-37006453
cg18485844	chr11	ASCL2	0.38	13.1906	1stExon	island	chr11:2290104-2292932
cg18630667	chr19	ZNF382	0.38	7.99267	TSS200	island	chr19:37095680-37096589
cg18795809	chr4	ZNF518B	0.38	4.97024	5'UTR	island	chr4:10458129-10459353
cg19384289	chr2	HOXD8	0.38	4.66644	TSS200	island	chr2:176993479-176995557
cg20340508	chr21	OLIG1	0.38	6.6853	TSS200	island	chr21:34442206-34444543
cg21277995	chr6	IRF4	0.38	11.3116	Body	island	chr6:391188-393790
cg21883598	chr15	DUOX2	0.38	3.82651	Body	island	chr15:45403248-45404218
cg22153181	chr4	GALNTL6	0.38	4.98908	TSS200	island	chr4:172733734-172735118
cg22199216	chr22	IGLL3P	0.38	8.398	IGR	island	chr22:25678576-25679273
cg23244488	chr7	TWIST1	0.38	5.0856	IGR	island	chr7:19145872-19146256
cg23291301	chr2	POU3F3	0.38	6.95492	1stExon	island	chr2:105468851-105473488
cg23479922	chr5	2017-03-11	0.38	2.38645	1stExon	island	chr5:16179064-16180420
cg23715830	chr3	FGD5P1	0.38	4.66069	IGR	island	chr3:13974400-13974867
cg23881278	chr11	DRD2	0.38	5.45798	TSS1500	island	chr11:113345068-113346328
cg24101492	chr14	TUNAR	0.38	3.89352	IGR	island	chr14:96342209-96343570
cg24190603	chr6	SNAP91	0.38	3.08548	Body	island	chr6:84417597-84419378
cg24266670	chr11	LINC00900	0.38	6.80566	IGR	island	chr11:115630398-115631117
cg24496475	chr4	CRIPAK	0.38	2.78655	IGR	island	chr4:1396291-1401730
cg24604013	chr13	SOX1	0.38	5.11983	TSS1500	island	chr13:112720564-112723582
cg24657817	chr4	BEND4	0.38	6.36454	Body	island	chr4:42152766-42154984
cg24721899	chr4	NKX3-2	0.38	2.76932	Body	island	chr4:13543562-13546494
cg25208017	chr1	FMN2	0.38	11.9426	1stExon	island	chr1:240254959-240257063
cg25684999	chr10	PTF1A	0.38	3.38253	TSS1500	island	chr10:23480697-23482455
cg25784220	chr19	ZSCAN18	0.38	5.06781	1stExon	island	chr19:58609338-58609988
cg26059468	chr8	SOX17	0.38	4.25639	5'UTR	island	chr8:55370170-55372525
cg26565021	chr19	CHST8	0.38	6.28103	TSS200	island	chr19:34112279-34114353
cg27058486	chr19	CHST8	0.38	4.46837	TSS200	island	chr19:34112279-34114353
cg27515369	chr3	SPSB4	0.38	5.7439	TSS200	island	chr3:140769886-140771080
cg01054478	chr5	FLT4	0.37	5.15615	IGR	island	chr5:180100700-180101209
cg01178624	chr11	KCNK7	0.37	1.92709	3'UTR	island	chr11:65359292-65360328
cg01447112	chr7	ZNF12	0.37	6.37398	IGR	island	chr7:6703503-6704075
cg01638213	chr19	ONECUT3	0.37	7.12643	IGR	island	chr19:1776027-1776730
cg01688536	chr7	TBX20	0.37	8.45603	IGR	island	chr7:35296921-35298218
cg02253760	chr3	ZIC4	0.37	5.74141	IGR	island	chr3:147077115-147077672
cg02456226	chr10	CACNB2	0.37	5.08892	TSS200	island	chr10:18429125-18430234
cg02656891	chr1	C1orf94	0.37	4.09098	5'UTR	island	chr1:34642382-34643024
cg03357798	chr8	C8orf34-AS1	0.37	5.09441	IGR	island	chr8:69242920-69243803
cg03730428	chr11	RCN1	0.37	3.43723	IGR	island	chr11:32008802-32009044
cg04227922	chr2	EN1	0.37	3.59692	IGR	island	chr2:119613031-119615565
cg04711162	chr19	VSTM2B	0.37	3.06807	1stExon	island	chr19:30015781-30021367
cg04738965	chr3	ZIC1	0.37	3.56221	1stExon	island	chr3:147126988-147128999
cg04849541	chr5	IRX4	0.37	9.70221	IGR	island	chr5:1930754-1931986
cg05151154	chr16	SALL1	0.37	7.82164	TSS1500	island	chr16:51183699-51188763
cg07274716	chr5	PITX1	0.37	2.93446	3'UTR	island	chr5:134363092-134365146
cg07770968	chr8	NPBWR1	0.37	7.55208	TSS200	island	chr8:53851701-53854426
cg07962143	chr19	SMIM17	0.37	4.19663	IGR	island	chr19:57149423-57149631
cg08393317	chr19	CACNG7	0.37	2.92583	Body	island	chr19:54445231-54445745
cg08721908	chr2	ANKRD20A8P	0.37	2.01132	TSS200	island	chr2:95522598-95524188
cg08823554	chr21	PTTG1IP	0.37	1.49628	IGR	island	chr21:46268896-46269263
cg08832906	chr7	CLEC2L	0.37	4.81052	1stExon	island	chr7:139208442-139209069
cg09165441	chr10	LBX1-AS1	0.37	5.1537	IGR	island	chr10:103043990-103044480
cg09422450	chr16	MAF	0.37	2.45647	IGR	island	chr16:79623491-79623957
cg09799983	chr2	CYP1B1	0.37	3.07756	Body	island	chr2:38301276-38304518
cg10130374	chr13	ARHGEF7	0.37	1.45006	Body	island	chr13:111935411-111935682
cg10158541	chr13	CCNA1	0.37	3.15983	1stExon	island	chr13:37005581-37006453
cg10358533	chr19	CHST8	0.37	8.22474	5'UTR	island	chr19:34112279-34114353
cg10477621	chr7	FERD3L	0.37	3.15057	1stExon	island	chr7:19184818-19185033
cg10512745	chr1	DMRTA2	0.37	4.41793	Body	island	chr1:50884228-50891471
cg10963061	chr1	CD1D	0.37	2.56162	IGR	island	chr1:158147433-158147854
cg11311843	chr17	PHOSPHO1	0.37	2.93453	Body	island	chr17:47301545-47302477
cg11823511	chr1	BARHL2	0.37	4.22985	TSS1500	island	chr1:91183240-91184540
cg12071328	chr11	NELL1	0.37	3.30733	TSS200	island	chr11:20690579-20691845
cg12646649	chr10	LBX1	0.37	3.63727	Body	island	chr10:102984182-102990063
cg12764034	chr1	LHX8	0.37	3.4899	Body	island	chr1:75601998-75602878
cg13222752	chr14	SYNDIG1L	0.37	9.30684	5'UTR	island	chr14:74892466-74893184
cg13242070	chr1	MIR4666A	0.37	3.81309	IGR	island	chr1:228651447-228652529
cg13703871	chr19	ZNF559-ZNF177	0.37	5.34843	TSS200	island	chr19:9473589-9474001
cg13829550	chr14	SYNDIG1L	0.37	5.54998	TSS1500	island	chr14:74892466-74893184
cg14045872	chr7	VWC2	0.37	6.42468	TSS200	island	chr7:49813008-49815752
cg14750948	chr3	ZIC1	0.37	3.03994	Body	island	chr3:147130342-147130577
cg15092343	chr4	MSX1	0.37	3.213	TSS1500	island	chr4:4859632-4860191
cg15556502	chr11	MIR129-2	0.37	7.61801	TSS200	island	chr11:43602545-43603215
cg15790820	chr11	ASCL2	0.37	5.65236	TSS1500	island	chr11:2290104-2292932
cg16440561	chr2	SPEG	0.37	2.25041	Body	island	chr2:220312698-220314094
cg17016394	chr21	OLIG1	0.37	10.6981	TSS200	island	chr21:34442206-34444543
cg17840719	chr5	ZNF454	0.37	3.50113	1stExon	island	chr5:178367620-178368725
cg18092028	chr20	CDH4	0.37	6.20938	TSS1500	island	chr20:59826977-59828978
cg18177414	chr7	KRBA1	0.37	4.22794	IGR	island	chr7:149389654-149389976
cg18249173	chr7	TBX20	0.37	5.59964	1stExon	island	chr7:35292985-35294674
cg18274480	chr5	POU4F3	0.37	2.62382	IGR	island	chr5:145713641-145713913
cg18507379	chr5	PCDHGA1	0.37	7.12022	Body	island	chr5:140787447-140788044
cg18863595	chr3	GRM7	0.37	3.93821	1stExon	island	chr3:6902823-6903516
cg19142026	chr7	HOXA4	0.37	4.83139	5'UTR	island	chr7:27169572-27170638
cg19206040	chr1	GRIK3	0.37	4.66613	TSS1500	island	chr1:37498377-37500624
cg20014398	chr11	PAX6	0.37	3.68395	Body	island	chr11:31825743-31826967
cg20311863	chr1	BARHL2	0.37	4.25836	TSS1500	island	chr1:91183240-91184540
cg20395967	chr20	MIR663AHG	0.37	4.65786	TSS1500	island	chr20:26188638-26190348
cg20973720	chr15	RASGRF1	0.37	6.37845	5'UTR	island	chr15:79381804-79384209
cg21578219	chr1	IGSF21	0.37	5.31082	5'UTR	island	chr1:18434105-18434813
cg21629500	chr5	C5orf38	0.37	5.6875	Body	island	chr5:2748368-2757024
cg21908235	chr1	NBPF13P	0.37	6.52274	IGR	island	chr1:146551476-146551764
cg22167515	chr1	BARHL2	0.37	5.37029	IGR	island	chr1:91190489-91192804
cg22335876	chr7	FEZF1	0.37	3.00483	IGR	island	chr7:121940006-121940648
cg22488797	chr5	PITX1	0.37	4.41494	IGR	island	chr5:134363092-134365146
cg23651826	chr11	LINC00900	0.37	3.32007	IGR	island	chr11:115630398-115631117
cg23690166	chr17	MIR196A1	0.37	3.79986	TSS1500	island	chr17:46710812-46711419
cg24680586	chr10	INA	0.37	16.1858	TSS200	island	chr10:105036628-105038084
cg24708471	chr19	ZNF536	0.37	4.0594	IGR	island	chr19:30716328-30719970
cg25185173	chr4	SFRP2	0.37	6.15227	IGR	island	chr4:154712073-154712706
cg25308508	chr5	IRX1	0.37	3.77485	IGR	island	chr5:3592391-3592644
cg25539045	chr10	FOXI2	0.37	8.61623	TSS1500	island	chr10:129534410-129537366
cg25936054	chr19	SLC1A6	0.37	7.29299	IGR	island	chr19:15090016-15090873
cg25958283	chr18	GNAL	0.37	12.8052	5'UTR	island	chr18:11750953-11752756
cg26381364	chr12	C12orf42	0.37	6.36234	TSS200	island	chr12:103889148-103889843
cg26476852	chr7	HOXA10-HOXA9	0.37	4.93548	1stExon	island	chr7:27203915-27206462
cg26609631	chr13	GSX1	0.37	3.79566	5'UTR	island	chr13:28366549-28368505
cg26673012	chr7	TBX20	0.37	5.70074	TSS200	island	chr7:35292985-35294674
cg26947626	chr8	EYA1	0.37	4.79348	IGR	island	chr8:72468560-72469561
cg26990587	chr7	ACTL6B	0.37	3.63522	Body	island	chr7:100253782-100254150
cg27062795	chr19	ZSCAN5A	0.37	5.17032	TSS200	island	chr19:56879417-56879995
cg27288226	chr19	USP29	0.37	2.45372	IGR	island	chr19:57617601-57618448
cg00157668	chr10	SORCS1	0.36	3.22717	IGR	island	chr10:109674196-109674964
cg00344443	chr11	LINC00900	0.36	3.65125	IGR	island	chr11:115529997-115530548
cg00379720	chr19	ZNF728	0.36	3.45041	IGR	island	chr19:23185562-23186050
cg00418216	chr7	HOXA11-AS	0.36	4.62781	Body	island	chr7:27227520-27229043
cg00549566	chr7	ELMO1	0.36	4.37354	5'UTR	island	chr7:37487354-37488672
cg00765783	chr16	SHISA9	0.36	4.79179	Body	island	chr16:12994574-12997690
cg00983904	chr12	IFFO1	0.36	5.06086	TSS200	island	chr12:6664425-6665336
cg01184975	chr12	TBX5-AS1	0.36	4.59966	IGR	island	chr12:114851957-114852360
cg01360618	chr3	FRMD4B	0.36	6.98181	IGR	island	chr3:69591011-69592050
cg01392544	chr10	CACNB2	0.36	11.22	1stExon	island	chr10:18429125-18430234
cg01405040	chr2	HOXD12	0.36	5.56285	TSS1500	island	chr2:176964062-176965509
cg01532168	chr8	KCNK9	0.36	5.71409	TSS1500	island	chr8:140714585-140718259
cg01614020	chr8	NEFL	0.36	13.8093	TSS200	island	chr8:24812946-24814299
cg01645753	chr15	CPEB1-AS1	0.36	5.54614	TSS200	island	chr15:83315116-83317541
cg01729827	chr20	CBLN4	0.36	5.20486	1stExon	island	chr20:54578603-54580678
cg01777643	chr1	CNIH3	0.36	5.79784	Body	island	chr1:224803637-224805314
cg01805540	chr10	CACNB2	0.36	8.51623	1stExon	island	chr10:18429125-18430234
cg01939477	chr11	MIR129-2	0.36	9.52146	TSS200	island	chr11:43602545-43603215
cg03224572	chr8	GDF6	0.36	5.89039	Body	island	chr8:97171805-97172022
cg03401096	chr11	MIR4493	0.36	10.4158	IGR	island	chr11:123301049-123302149
cg03450948	chr2	HAGLR	0.36	5.01648	TSS200	island	chr2:177052957-177054350
cg04021697	chr1	WRAP73	0.36	6.82021	TSS1500	island	chr1:3566445-3569636
cg04227961	chr12	RASAL1	0.36	2.95468	Body	island	chr12:113541697-113542086
cg05020604	chr19	ZNF382	0.36	8.85069	TSS200	island	chr19:37095680-37096589
cg05417127	chr16	HS3ST6	0.36	4.32252	TSS1500	island	chr16:1967799-1968970
cg05809668	chr7	TBX20	0.36	7.22796	IGR	island	chr7:35301150-35301731
cg05901579	chr15	NTRK3-AS1	0.36	7.29892	TSS1500	island	chr15:88799522-88801017
cg06685737	chr7	TBX20	0.36	2.77862	IGR	island	chr7:35301150-35301731
cg06962944	chr20	TOX2	0.36	5.28143	TSS200	island	chr20:42543097-42545137
cg06991300	chr4	QRFPR	0.36	3.36203	1stExon	island	chr4:122301567-122302290
cg07033372	chr20	SLC32A1	0.36	5.90702	TSS200	island	chr20:37352130-37357372
cg07065111	chr2	SOX11	0.36	4.62837	IGR	island	chr2:5831187-5831413
cg07068756	chr4	UCHL1	0.36	6.82182	1stExon	island	chr4:41258759-41259867
cg07103129	chr6	TFAP2B	0.36	3.33817	Body	island	chr6:50787286-50788091
cg07124687	chr6	ZNF311	0.36	4.76913	IGR	island	chr6:28956106-28956578
cg07180307	chr11	C11orf87	0.36	4.75323	5'UTR	island	chr11:109293519-109294983
cg07203423	chr2	TLX2	0.36	3.11928	Body	island	chr2:74740455-74743795
cg07800665	chr19	LINC00664	0.36	3.34984	IGR	island	chr19:21657569-21658035
cg08862890	chr5	DOCK2	0.36	11.4211	Body	island	chr5:169064270-169064702
cg09772661	chr19	CLEC4G	0.36	3.63092	Body	island	chr19:7794793-7796410
cg09874822	chr16	CACNA1H	0.36	9.62708	Body	island	chr16:1202414-1204624
cg09969277	chr15	LINC00925	0.36	6.65648	Body	island	chr15:89920793-89922768
cg10356613	chr17	LHX1	0.36	5.98565	TSS200	island	chr17:35291899-35300875
cg10453719	chr4	2017-03-01	0.36	4.56553	TSS1500	island	chr4:165304328-165305177
cg11294513	chr19	ZNF154	0.36	3.89381	Body	island	chr19:58220189-58220517
cg11398452	chr10	VAX1	0.36	6.32056	Body	island	chr10:118895963-118898037
cg11667258	chr5	SGCD	0.36	3.77177	IGR	island	chr5:155107504-155108934
cg12060744	chr19	ZIK1	0.36	6.19295	TSS200	island	chr19:58094739-58095764
cg12072560	chr18	CIDEA	0.36	5.0862	TSS1500	island	chr18:12254147-12255089
cg12111714	chr13	ATP8A2	0.36	1.718	Body	island	chr13:26042693-26043486
cg13356896	chr2	BOLL	0.36	8.17676	TSS200	island	chr2:198649751-198651599
cg13954457	chr5	FBLL1	0.36	3.3711	Body	island	chr5:167956219-167957371
cg13974192	chr13	OLFM4	0.36	3.42167	IGR	island	chr13:53774264-53776345
cg14189141	chr9	DMRT2	0.36	5.59357	IGR	island	chr9:1042417-1042973
cg14487131	chr9	FOXB2	0.36	8.05381	TSS1500	island	chr9:79633326-79636030
cg14603098	chr17	ASIC2	0.36	6.94821	TSS1500	island	chr17:32484007-32484280
cg14625175	chr7	HOXA10-HOXA9	0.36	5.45197	TSS200	island	chr7:27212416-27214396
cg14885748	chr12	LINC00944	0.36	4.76755	IGR	island	chr12:127210778-127211651
cg15834072	chr4	DCHS2	0.36	2.87144	1stExon	island	chr4:155410623-155413393
cg16065021	chr12	FLJ37505	0.36	3.24249	IGR	island	chr12:127940451-127940907
cg16476975	chr7	INSIG1	0.36	3.93991	IGR	island	chr7:155164557-155167854
cg17741501	chr15	PDCD6IPP2	0.36	7.15736	IGR	island	chr15:29077251-29077684
cg17934871	chr13	SERTM1	0.36	4.80522	5'UTR	island	chr13:37247949-37248463
cg18343437	chr8	MROH5	0.36	3.49585	IGR	island	chr8:142528185-142529029
cg18803104	chr6	ZNF311	0.36	4.67351	IGR	island	chr6:28956106-28956578
cg18862481	chr3	TRH	0.36	2.7869	5'UTR	island	chr3:129693127-129694841
cg19074340	chr11	WT1	0.36	9.13321	1stExon	island	chr11:32454874-32457311
cg19570244	chr11	WT1	0.36	6.79855	TSS200	island	chr11:32454874-32457311
cg19814981	chr5	IRX1	0.36	2.57791	IGR	island	chr5:3592391-3592644
cg19912142	chr10	EMX2	0.36	8.24339	IGR	island	chr10:119494493-119494991
cg19980771	chr6	SLC22A16	0.36	2.17883	TSS200	island	chr6:110797297-110798201
cg20172627	chr2	DNMT3A	0.36	5.60505	IGR	island	chr2:25438725-25439276
cg20230721	chr7	GNGT1	0.36	10.3325	Body	island	chr7:93519366-93520184
cg21054521	chr13	SOX1	0.36	3.45416	IGR	island	chr13:112758598-112760491
cg21185289	chr2	TLX2	0.36	8.60322	3'UTR	island	chr2:74740455-74743795
cg21306240	chr1	EPHA10	0.36	5.50677	TSS200	island	chr1:38229838-38230888
cg21512644	chr4	NPY2R	0.36	3.88367	5'UTR	island	chr4:156129168-156130209
cg21606928	chr13	BASP1P1	0.36	2.73898	IGR	island	chr13:23500589-23501398
cg21885046	chr12	FZD10	0.36	7.70004	TSS200	island	chr12:130645327-130648988
cg22158650	chr7	EVX1	0.36	6.22776	IGR	island	chr7:27291119-27292197
cg22574825	chr13	FLT1	0.36	4.66987	1stExon	island	chr13:29067788-29069977
cg22721334	chr19	ZSCAN18	0.36	3.93829	1stExon	island	chr19:58609338-58609988
cg22757824	chr13	COL4A2	0.36	4.91272	TSS1500	island	chr13:110958891-110960590
cg22830113	chr2	BIN1	0.36	7.49005	IGR	island	chr2:127783081-127783311
cg22897615	chr6	PRRT1	0.36	2.87783	Body	island	chr6:32116590-32117229
cg23495748	chr5	CPLX2	0.36	6.21608	5'UTR	island	chr5:175223609-175224679
cg23797411	chr10	SORCS3	0.36	5.13789	TSS1500	island	chr10:106399567-106402812
cg24150172	chr8	SOX17	0.36	6.09838	Body	island	chr8:55370170-55372525
cg24472231	chr2	POU3F3	0.36	5.96279	1stExon	island	chr2:105468851-105473488
cg24621437	chr10	SORCS1	0.36	4.20538	TSS1500	island	chr10:108923780-108924805
cg25191628	chr1	DMRTA2	0.36	6.30331	Body	island	chr1:50884228-50891471
cg25644556	chr7	HOXA10-HOXA9	0.36	6.69637	TSS1500	island	chr7:27208871-27209616
cg25746778	chr10	EBF3	0.36	2.29781	Body	island	chr10:131756690-131758787
cg26074603	chr12	KCNC2	0.36	3.28693	1stExon	island	chr12:75602991-75603344
cg26122980	chr7	AMPH	0.36	7.51423	5'UTR	island	chr7:38670439-38671008
cg26813646	chr10	CHAT	0.36	4.82474	TSS1500	island	chr10:50817601-50820356
cg26860935	chr4	CRIPAK	0.36	3.79948	IGR	island	chr4:1407446-1408014
cg27237300	chr21	OLIG1	0.36	6.09532	TSS200	island	chr21:34442206-34444543
cg27254482	chr21	OLIG2	0.36	5.5425	TSS200	island	chr21:34395128-34400245
cg00295794	chr13	ZIC2	0.35	5.65457	IGR	island	chr13:100641334-100642188
cg00688962	chr4	KCNIP4	0.35	2.56298	TSS200	island	chr4:21950538-21950865
cg00872726	chr14	VRK1	0.35	3.09792	IGR	island	chr14:97499605-97500176
cg01003961	chr7	SP8	0.35	2.36885	Body	island	chr7:20823307-20825662
cg01642521	chr11	SLC6A5	0.35	13.4096	IGR	island	chr11:20618197-20619920
cg02081266	chr17	TBX4	0.35	7.05308	IGR	island	chr17:59528979-59530266
cg02164046	chr3	SST	0.35	3.78174	1stExon	island	chr3:187387914-187388176
cg02318926	chr15	BNC1	0.35	6.15396	Body	island	chr15:83951980-83953930
cg02482218	chr16	SHISA9	0.35	4.41092	5'UTR	island	chr16:12994574-12997690
cg02825211	chr19	ACTL9	0.35	2.90347	1stExon	island	chr19:8807813-8808794
cg03156893	chr16	PRKCB	0.35	4.09551	Body	island	chr16:23846941-23848102
cg03200166	chr11	SYT7	0.35	3.9584	Body	island	chr11:61335112-61335340
cg03611452	chr19	ZNF781	0.35	6.63098	TSS200	island	chr19:38182793-38183327
cg03699182	chr2	INHBB	0.35	3.39383	1stExon	island	chr2:121101800-121104534
cg03782202	chr2	HOXD11	0.35	3.71295	TSS1500	island	chr2:176971706-176972305
cg03813164	chr10	CELF2	0.35	5.43099	Body	island	chr10:11059442-11060524
cg03817667	chr7	VSTM2A	0.35	3.18713	TSS200	island	chr7:54609734-54610140
cg03963198	chr5	IRX4	0.35	8.53323	5'UTR	island	chr5:1881924-1887743
cg03994318	chr13	MYO16	0.35	5.62829	IGR	island	chr13:109147798-109149019
cg04136610	chr5	ADAMTS16	0.35	6.10497	TSS1500	island	chr5:5139441-5140941
cg04290346	chr11	DBX1	0.35	4.67429	Body	island	chr11:20177608-20178824
cg04304705	chr22	FAM19A5	0.35	3.1373	TSS1500	island	chr22:48884884-48887043
cg04425920	chr10	DRGX	0.35	4.0835	IGR	island	chr10:50602989-50606783
cg04475027	chr12	TMEM132C	0.35	6.85793	Body	island	chr12:128751041-128753151
cg04543008	chr11	PHOX2A	0.35	12.2938	TSS200	island	chr11:71954816-71955659
cg04704053	chr19	SLC1A6	0.35	9.0635	IGR	island	chr19:15090016-15090873
cg04778012	chr7	STAG3	0.35	2.22116	TSS200	island	chr7:99774733-99775583
cg05415020	chr6	SLC22A16	0.35	4.23607	5'UTR	island	chr6:110797297-110798201
cg05495949	chr7	RADIL	0.35	5.99941	5'UTR	island	chr7:4922707-4923576
cg05619892	chr8	ZMAT4	0.35	4.49365	5'UTR	island	chr8:40755164-40755404
cg06215569	chr1	ALX3	0.35	5.11098	Body	island	chr1:110610265-110613303
cg06274159	chr4	ZFP42	0.35	3.44578	TSS200	island	chr4:188916605-188916876
cg06424065	chr4	LOC285484	0.35	2.89261	IGR	island	chr4:6247201-6247882
cg06445348	chr1	ILDR2	0.35	10.0951	Body	island	chr1:166916865-166917215
cg06779449	chr20	TOX2	0.35	4.44686	TSS200	island	chr20:42543097-42545137
cg08039116	chr7	HECW1	0.35	3.59403	1stExon	island	chr7:43152020-43153340
cg08089301	chr17	HOXB4	0.35	14.8414	1stExon	island	chr17:46655215-46655604
cg08146323	chr19	ZNF835	0.35	2.79417	Body	island	chr19:57182887-57183375
cg08146483	chr1	LHX8	0.35	5.49004	Body	island	chr1:75601998-75602878
cg08430009	chr22	GSC2	0.35	5.92758	TSS1500	island	chr22:19136293-19138512
cg08795964	chr8	EYA1	0.35	3.71293	IGR	island	chr8:72468560-72469561
cg08857994	chr2	FAR2P1	0.35	2.52597	IGR	island	chr2:130763483-130763764
cg09835225	chr10	CACNB2	0.35	5.06162	TSS200	island	chr10:18429125-18430234
cg09936426	chr1	LRRC38	0.35	3.22405	IGR	island	chr1:13839505-13840613
cg10659805	chr7	DLX6-AS1	0.35	4.27827	Body	island	chr7:96631383-96631800
cg10689404	chr17	LHX1	0.35	2.24042	IGR	island	chr17:35291899-35300875
cg10721834	chr19	ZNF99	0.35	2.04799	IGR	island	chr19:22990009-22990651
cg11071231	chr8	PLAG1	0.35	5.96281	IGR	island	chr8:57069687-57070047
cg11167100	chr15	TM6SF1	0.35	9.47225	TSS200	island	chr15:83775861-83776922
cg11379081	chr1	MIR205HG	0.35	2.26261	IGR	island	chr1:209404845-209405473
cg11389172	chr10	CHAT	0.35	5.6443	TSS200	island	chr10:50817601-50820356
cg11701471	chr8	OPRK1	0.35	3.2647	5'UTR	island	chr8:54163303-54164443
cg12419135	chr17	RAB11FIP4	0.35	3.14731	1stExon	island	chr17:29718230-29719291
cg12500879	chr11	RCN1	0.35	4.52374	IGR	island	chr11:31848487-31848776
cg13201808	chr11	MIR670	0.35	5.20904	IGR	island	chr11:43568921-43569854
cg14730445	chr12	SLC5A8	0.35	3.65528	1stExon	island	chr12:101603387-101603933
cg14763548	chr20	VSX1	0.35	5.51568	1stExon	island	chr20:25061761-25062928
cg14875171	chr2	NRXN1	0.35	3.22284	Body	island	chr2:50574045-50574817
cg14907769	chr8	EFCAB1	0.35	2.90695	IGR	island	chr8:49468683-49468959
cg15044957	chr11	KCNA4	0.35	4.27349	TSS200	island	chr11:30038522-30038823
cg15186181	chr8	SOX17	0.35	4.97125	TSS200	island	chr8:55370170-55372525
cg15228928	chr13	SOX1	0.35	6.84882	IGR	island	chr13:112726281-112728419
cg15679813	chr22	PHF21B	0.35	5.29518	TSS200	island	chr22:45403036-45406372
cg15985184	chr19	IGLON5	0.35	3.7005	Body	island	chr19:51830064-51831145
cg16073378	chr2	FAM150B	0.35	3.67452	IGR	island	chr2:467849-468659
cg16123202	chr7	UNCX	0.35	2.50719	IGR	island	chr7:1286022-1287658
cg16206460	chr19	PGLYRP2	0.35	8.64658	Body	island	chr19:15580382-15580863
cg16242629	chr12	TMTC1	0.35	2.68615	IGR	island	chr12:30353915-30354612
cg16295725	chr4	ZNF518B	0.35	7.29262	TSS200	island	chr4:10458129-10459353
cg16426537	chr11	PTPN5	0.35	6.24563	TSS200	island	chr11:18812572-18814079
cg16703956	chr5	SLC6A3	0.35	6.00237	TSS1500	island	chr5:1444678-1446648
cg16783744	chr8	DPYS	0.35	2.99828	Body	island	chr8:105478672-105479340
cg17105834	chr1	ASTN1	0.35	10.1021	1stExon	island	chr1:177133392-177133846
cg17214381	chr4	ZFP42	0.35	5.10344	TSS1500	island	chr4:188916605-188916876
cg17269633	chr17	C17orf104	0.35	2.90206	TSS200	island	chr17:42733486-42734626
cg17509967	chr19	CACNA1A	0.35	6.09596	5'UTR	island	chr19:13616752-13617267
cg18023283	chr12	SLC6A15	0.35	5.08593	TSS1500	island	chr12:85306282-85306829
cg18034737	chr4	ZFP42	0.35	3.25209	TSS200	island	chr4:188916605-188916876
cg18247055	chr10	SPAG6	0.35	2.93752	TSS200	island	chr10:22634000-22634862
cg18324707	chr7	DGKI	0.35	3.65557	TSS200	island	chr7:137531125-137532382
cg18331515	chr5	ADAMTS2	0.35	6.50885	TSS200	island	chr5:178770724-178772794
cg18486102	chr12	FAIM2	0.35	23.339	TSS200	island	chr12:50297580-50297988
cg18652900	chr19	PGLYRP2	0.35	5.15068	Body	island	chr19:15580382-15580863
cg19019537	chr8	TDRP	0.35	5.56047	TSS1500	island	chr8:494155-496083
cg19078576	chr5	BASP1	0.35	2.57173	5'UTR	island	chr5:17217788-17219021
cg19656577	chr12	PRMT8	0.35	8.54407	TSS200	island	chr12:3599966-3603008
cg19923650	chr5	NKX2-5	0.35	4.14817	3'UTR	island	chr5:172659049-172660277
cg20049415	chr20	NKX2-4	0.35	2.43137	1stExon	island	chr20:21376358-21378245
cg20300343	chr1	HIST2H2BF	0.35	2.17505	IGR	island	chr1:149719314-149719640
cg20673829	chr7	VIPR2	0.35	5.95675	TSS1500	island	chr7:158936507-158938492
cg20764887	chr5	COL23A1	0.35	5.63883	Body	island	chr5:178003623-178004247
cg20985450	chr13	ZIC5	0.35	5.36953	Body	island	chr13:100620241-100624348
cg21517947	chr8	SFRP1	0.35	7.22106	TSS200	island	chr8:41165852-41167140
cg21573200	chr5	IRX2	0.35	4.44771	IGR	island	chr5:2738953-2741237
cg21678445	chr18	ZNF521	0.35	8.60599	Body	island	chr18:22930018-22930904
cg21865150	chr17	HOXB13	0.35	3.87246	Body	island	chr17:46804203-46804415
cg22195627	chr19	ZNF136	0.35	2.93863	IGR	island	chr19:12305552-12306304
cg22455914	chr18	LAMA1	0.35	5.57647	Body	island	chr18:7116852-7118241
cg22603247	chr10	HMX2	0.35	7.90773	TSS200	island	chr10:124907283-124911035
cg22884541	chr7	BHLHA15	0.35	1.36151	1stExon	island	chr7:97841636-97842005
cg22978087	chr8	NEFL	0.35	9.9462	5'UTR	island	chr8:24812946-24814299
cg23180938	chr5	CDO1	0.35	7.98249	TSS200	island	chr5:115151348-115152713
cg23332582	chr3	SPSB4	0.35	2.3809	TSS1500	island	chr3:140769886-140771080
cg23358612	chr7	UNCX	0.35	4.64146	Body	island	chr7:1269165-1282864
cg23883696	chr18	NETO1	0.35	4.06345	TSS1500	island	chr18:70533965-70536871
cg24454144	chr20	SLC32A1	0.35	9.40913	5'UTR	island	chr20:37352130-37357372
cg24531255	chr7	GNGT1	0.35	6.38904	1stExon	island	chr7:93519366-93520184
cg24575234	chr7	CHRM2	0.35	3.04594	1stExon	island	chr7:136553854-136556194
cg24809973	chr8	EYA1	0.35	3.21057	IGR	island	chr8:72468560-72469561
cg25403721	chr12	TBX5-AS1	0.35	4.79125	IGR	island	chr12:114885105-114885418
cg25953239	chr2	HOXD10	0.35	2.80564	Body	island	chr2:176982107-176982402
cg26354128	chr14	UNC79	0.35	4.44873	5'UTR	island	chr14:93896736-93897466
cg27510182	chr1	DAB1	0.35	6.51364	5'UTR	island	chr1:58715272-58716095
cg27563985	chr20	CBLN4	0.35	2.26077	TSS1500	island	chr20:54578603-54580678
cg00097146	chr2	SIX3	0.34	5.60781	Body	island	chr2:45169505-45171884
cg00287312	chr13	PCDH8	0.34	4.90958	1stExon	island	chr13:53419897-53422872
cg00321709	chr10	CYP2E1	0.34	2.04451	Body	island	chr10:135341255-135342561
cg00563824	chr1	MIR205HG	0.34	2.22391	IGR	island	chr1:209404845-209405473
cg00840332	chr7	LEP	0.34	2.80839	TSS200	island	chr7:127880750-127881375
cg00963378	chr13	GJA3	0.34	3.31417	Body	island	chr13:20716137-20717372
cg01495122	chr8	SFRP1	0.34	3.19821	TSS200	island	chr8:41165852-41167140
cg01972751	chr6	OLIG3	0.34	5.56494	1stExon	island	chr6:137814355-137815202
cg01995480	chr22	PHF21B	0.34	8.06817	TSS1500	island	chr22:45403036-45406372
cg02087954	chr7	MUC12	0.34	7.09825	IGR	island	chr7:100608736-100609793
cg02523640	chr10	FOXI2	0.34	4.53345	TSS1500	island	chr10:129534410-129537366
cg02587316	chr19	ZNF382	0.34	5.32827	TSS200	island	chr19:37095680-37096589
cg02637318	chr8	ADAM32	0.34	4.1826	1stExon	island	chr8:38965013-38965423
cg02878244	chr11	DBX1	0.34	3.46159	TSS200	island	chr11:20181200-20182325
cg03181248	chr2	SP9	0.34	3.66293	TSS200	island	chr2:175199463-175202639
cg03462380	chr15	GABRB3	0.34	2.67753	5'UTR	island	chr15:27112030-27113479
cg03703637	chr5	ADAMTS2	0.34	12.1945	Body	island	chr5:178770724-178772794
cg03804213	chr13	SERTM1	0.34	6.01212	5'UTR	island	chr13:37247949-37248463
cg03807298	chr5	MSX2	0.34	4.51809	IGR	island	chr5:174158680-174159729
cg03867465	chr4	LOC90768	0.34	2.07786	Body	island	chr4:183062278-183062481
cg04025150	chr1	C1orf94	0.34	3.90926	5'UTR	island	chr1:34642382-34643024
cg04138185	chr15	ADAMTSL3	0.34	6.1454	TSS1500	island	chr15:84322322-84323771
cg04150495	chr20	MIR663AHG	0.34	3.9561	TSS1500	island	chr20:26188638-26190348
cg04487296	chr7	KRBA1	0.34	1.86135	IGR	island	chr7:149389654-149389976
cg05099387	chr2	HAGLR	0.34	3.51047	TSS200	island	chr2:177052957-177054350
cg05686497	chr5	FBN2	0.34	6.12604	TSS1500	island	chr5:127872563-127874945
cg05863502	chr9	CACNA1B	0.34	2.97822	TSS1500	island	chr9:140771300-140773513
cg06360427	chr18	GALR1	0.34	3.70404	1stExon	island	chr18:74961556-74963822
cg06399302	chr19	CHST8	0.34	4.5978	5'UTR	island	chr19:34112279-34114353
cg06401021	chr6	HMGCLL1	0.34	4.68944	1stExon	island	chr6:55443732-55444092
cg06495961	chr7	DPP6	0.34	2.69905	1stExon	island	chr7:153583317-153585666
cg06724588	chr16	SALL1	0.34	4.22004	TSS1500	island	chr16:51183699-51188763
cg06808751	chr8	OPRK1	0.34	3.44967	5'UTR	island	chr8:54163303-54164443
cg07095230	chr17	TBX2	0.34	2.84611	Body	island	chr17:59473060-59483266
cg07149609	chr1	PRRX1	0.34	4.8322	IGR	island	chr1:170630456-170630851
cg07317062	chr7	HOXA4	0.34	2.57289	5'UTR	island	chr7:27169572-27170638
cg07870999	chr7	EN2	0.34	3.13054	IGR	island	chr7:155258827-155261403
cg08490115	chr11	KCNA4	0.34	4.2662	TSS200	island	chr11:30038522-30038823
cg08526074	chr16	SALL1	0.34	5.95887	Body	island	chr16:51183699-51188763
cg08526991	chr2	SOX11	0.34	2.52369	TSS1500	island	chr2:5831187-5831413
cg08893692	chr5	TMEM174	0.34	7.40031	IGR	island	chr5:72594147-72595808
cg09054633	chr5	SPOCK1	0.34	3.49172	5'UTR	island	chr5:136834016-136835146
cg09238180	chr2	HOXD8	0.34	7.33051	TSS1500	island	chr2:176993479-176995557
cg09570682	chr6	PRDM1	0.34	10.0788	IGR	island	chr6:106429111-106429772
cg09578028	chr2	HOXD9	0.34	2.78164	TSS200	island	chr2:176986424-176988291
cg09614415	chr10	FOXI2	0.34	3.24385	TSS200	island	chr10:129534410-129537366
cg09980058	chr19	COMP	0.34	3.09325	Body	island	chr19:18898228-18898449
cg10242602	chr4	ZFP42	0.34	2.49599	TSS200	island	chr4:188916605-188916876
cg10303487	chr8	DPYS	0.34	6.11181	1stExon	island	chr8:105478672-105479340
cg10333808	chr12	ST8SIA1	0.34	5.04341	5'UTR	island	chr12:22486835-22488666
cg10386483	chr15	GJD2	0.34	5.69426	TSS1500	island	chr15:35046443-35047480
cg10435849	chr21	COL6A2	0.34	5.98757	5'UTR	island	chr21:47517651-47518999
cg10516993	chr1	CD1D	0.34	1.58977	IGR	island	chr1:158147433-158147854
cg10527010	chr3	SLC6A11	0.34	4.91774	TSS200	island	chr3:10857687-10858447
cg11017065	chr11	FLI1	0.34	9.42113	Body	island	chr11:128562671-128565011
cg11036833	chr5	CDO1	0.34	5.93428	TSS200	island	chr5:115151348-115152713
cg11214140	chr8	SOX17	0.34	2.41714	TSS200	island	chr8:55370170-55372525
cg11601252	chr15	SKOR1	0.34	8.87306	Body	island	chr15:68115485-68122575
cg12159189	chr22	CECR2	0.34	3.6742	IGR	island	chr22:17849474-17850733
cg12213062	chr2	SPEG	0.34	2.52169	TSS200	island	chr2:220299483-220300243
cg12483476	chr5	GRM6	0.34	5.89746	1stExon	island	chr5:178421225-178422337
cg13246235	chr6	PHACTR1	0.34	2.46721	Body	island	chr6:12749877-12750499
cg13352750	chr7	HOXA11-AS	0.34	4.30108	Body	island	chr7:27225050-27225629
cg13459498	chr20	TOX2	0.34	3.76506	5'UTR	island	chr20:42543097-42545137
cg14073722	chr17	CA10	0.34	6.51734	1stExon	island	chr17:50235175-50236466
cg14759565	chr11	EHBP1L1	0.34	1.43068	IGR	island	chr11:65359292-65360328
cg15060599	chr3	FGD5P1	0.34	2.90474	IGR	island	chr3:13974400-13974867
cg15207742	chr20	RIMS4	0.34	4.3963	Body	island	chr20:43438737-43439546
cg15712559	chr20	PHACTR3	0.34	3.75608	Body	island	chr20:58179808-58180787
cg15808943	chr2	HOXD8	0.34	6.91813	5'UTR	island	chr2:176993479-176995557
cg15843567	chr10	MYO3A	0.34	3.76681	1stExon	island	chr10:26222921-26224022
cg15874092	chr20	CDH4	0.34	3.36914	Body	island	chr20:59826977-59828978
cg15885337	chr11	OPCML	0.34	5.14369	TSS1500	island	chr11:132813562-132814395
cg16007456	chr1	GPR88	0.34	6.27034	Body	island	chr1:101004471-101005885
cg16269733	chr1	BCAN	0.34	3.19794	Body	island	chr1:156616553-156616946
cg16404157	chr14	CLEC14A	0.34	2.70336	1stExon	island	chr14:38724254-38725537
cg16509851	chr4	HAND2	0.34	4.14368	IGR	island	chr4:174430386-174430861
cg16619425	chr20	CDH4	0.34	4.14998	Body	island	chr20:59826977-59828978
cg16670554	chr15	SKOR1	0.34	3.32393	Body	island	chr15:68115485-68122575
cg16783279	chr10	GPR26	0.34	5.26556	TSS1500	island	chr10:125425495-125426642
cg16823083	chr1	WRAP73	0.34	2.97545	TSS1500	island	chr1:3566445-3569636
cg16935065	chr2	ST6GAL2	0.34	3.67229	5'UTR	island	chr2:107502353-107504216
cg16945186	chr12	TBX3	0.34	2.01818	IGR	island	chr12:115102687-115103982
cg16964348	chr7	NPY	0.34	14.6905	TSS200	island	chr7:24323558-24325080
cg16987305	chr1	LEPR	0.34	6.80827	5'UTR	island	chr1:65991001-65991811
cg17302155	chr6	PRDM13	0.34	6.23998	Body	island	chr6:100060979-100062657
cg17371081	chr11	NELL1	0.34	3.4025	TSS200	island	chr11:20690579-20691845
cg17380661	chr6	SIM1	0.34	6.77897	TSS1500	island	chr6:100912071-100913337
cg17621718	chr3	CCK	0.34	5.2725	TSS1500	island	chr3:42306149-42307520
cg17816908	chr8	SFRP1	0.34	4.13335	TSS200	island	chr8:41165852-41167140
cg17861230	chr19	PDE4C	0.34	2.43979	Body	island	chr19:18343496-18344196
cg18082337	chr3	ZIC4	0.34	6.63565	Body	island	chr3:147113608-147114479
cg18468354	chr14	NKX2-1	0.34	3.34682	IGR	island	chr14:36993488-36994488
cg18617005	chr5	PCDHGA1	0.34	6.13887	Body	island	chr5:140787447-140788044
cg18627235	chr14	TUNAR	0.34	5.90326	IGR	island	chr14:96342209-96343570
cg18705773	chr5	TLX3	0.34	10.5988	IGR	island	chr5:170743178-170744107
cg18789663	chr1	PLD5	0.34	4.56863	TSS1500	island	chr1:242687922-242688682
cg18856581	chr14	MDGA2	0.34	5.32796	TSS1500	island	chr14:48143433-48145589
cg19267861	chr20	MIR124-3	0.34	4.24415	TSS200	island	chr20:61806254-61810867
cg19350360	chr15	SPATA41	0.34	2.40821	IGR	island	chr15:100913438-100914022
cg19505136	chr3	CHL1	0.34	2.42338	5'UTR	island	chr3:238391-240140
cg19593767	chr20	TOX2	0.34	2.05275	TSS200	island	chr20:42543097-42545137
cg19628148	chr3	CCDC37	0.34	3.53066	5'UTR	island	chr3:126113547-126113967
cg19651132	chr12	KCNA1	0.34	8.67383	TSS1500	island	chr12:5018585-5021171
cg19665362	chr15	CPEB1-AS1	0.34	3.92261	TSS200	island	chr15:83315116-83317541
cg19909349	chr18	LAMA1	0.34	7.01306	TSS1500	island	chr18:7116852-7118241
cg20449590	chr1	NBPF13P	0.34	3.52847	IGR	island	chr1:146550290-146551260
cg21145524	chr3	CHL1	0.34	3.70677	5'UTR	island	chr3:238391-240140
cg21350575	chr21	CHODL	0.34	9.62191	5'UTR	island	chr21:19617098-19617874
cg21802055	chr4	MSX1	0.34	2.8588	IGR	island	chr4:4868440-4869173
cg21817858	chr5	ARAP3	0.34	2.40435	IGR	island	chr5:141132811-141133338
cg22346124	chr11	ASCL2	0.34	11.0873	1stExon	island	chr11:2290104-2292932
cg22534145	chr20	SSTR4	0.34	2.67686	TSS200	island	chr20:23015716-23016879
cg22702328	chr17	CA10	0.34	3.98418	1stExon	island	chr17:50235175-50236466
cg23130131	chr4	PITX2	0.34	3.98503	Body	island	chr4:111542062-111544464
cg23348270	chr2	HOXD11	0.34	3.42802	IGR	island	chr2:176969217-176969895
cg23420260	chr2	HAGLR	0.34	4.50102	TSS200	island	chr2:177052957-177054350
cg23596233	chr11	B3GAT1	0.34	3.63873	5'UTR	island	chr11:134281380-134282919
cg23632875	chr10	TCERG1L	0.34	8.24834	TSS1500	island	chr10:133109193-133111052
cg24089600	chr13	COL4A2	0.34	3.20429	TSS1500	island	chr13:110958891-110960590
cg24127719	chr21	SIM2	0.34	4.15509	IGR	island	chr21:38068193-38073891
cg24403845	chr10	SORCS1	0.34	16.0496	TSS200	island	chr10:108923780-108924805
cg24856726	chr12	ASCL4	0.34	3.35039	1stExon	island	chr12:108168986-108169570
cg24911113	chr19	ZNF728	0.34	2.60589	IGR	island	chr19:23185562-23186050
cg25081106	chr13	SLITRK5	0.34	5.38329	TSS1500	island	chr13:88323569-88324640
cg25092838	chr14	OTX2-AS1	0.34	5.67363	TSS1500	island	chr14:57278709-57279116
cg25415246	chr19	ONECUT3	0.34	2.96313	Body	island	chr19:1762372-1762848
cg26163578	chr19	SMIM17	0.34	2.87824	IGR	island	chr19:57154197-57155015
cg26444528	chr13	PCDH17	0.34	2.55152	1stExon	island	chr13:58206526-58208930
cg26692294	chr5	UBE2QL1	0.34	6.64189	5'UTR	island	chr5:6448753-6449629
cg27072996	chr19	LPPR3	0.34	3.11919	TSS1500	island	chr19:821345-822669
cg27533288	chr10	VAX1	0.34	5.85322	Body	island	chr10:118895963-118898037
cg00177451	chr16	SALL1	0.33	4.46718	TSS1500	island	chr16:51183699-51188763
cg00516513	chr4	PHOX2B	0.33	6.44306	IGR	island	chr4:41753669-41753947
cg00564737	chr1	CFHR4	0.33	2.36342	IGR	island	chr1:196847158-196847418
cg00615473	chr21	TIAM1	0.33	10.6835	5'UTR	island	chr21:32929927-32932017
cg00812833	chr1	PLD5	0.33	4.35242	5'UTR	island	chr1:242686916-242687476
cg00956199	chr10	GATA3-AS1	0.33	4.08137	IGR	island	chr10:8077829-8078378
cg01104724	chr7	NUPR1L	0.33	3.87886	IGR	island	chr7:56297432-56297662
cg01283246	chr5	FBXL21	0.33	8.86192	1stExon	island	chr5:135265848-135266517
cg01535698	chr1	FMN2	0.33	9.55298	TSS200	island	chr1:240254959-240257063
cg01638592	chr12	CUX2	0.33	22.7349	Body	island	chr12:111471960-111473546
cg01718742	chr16	CDH8	0.33	4.16026	TSS200	island	chr16:62069121-62070634
cg01735384	chr6	ZBED9	0.33	3.87849	IGR	island	chr6:28602853-28603295
cg01783070	chr20	PAX1	0.33	5.4017	TSS200	island	chr20:21686199-21687689
cg01796166	chr14	GSC	0.33	3.00302	IGR	island	chr14:95239375-95239679
cg01815671	chr3	CCDC37	0.33	6.15254	TSS200	island	chr3:126113547-126113967
cg01836687	chr22	TPTEP1	0.33	4.24012	TSS1500	island	chr22:17081936-17082595
cg02281208	chr15	GABRG3	0.33	4.97698	TSS1500	island	chr15:27215951-27216856
cg02401454	chr16	HBQ1	0.33	6.24203	1stExon	island	chr16:230301-231761
cg02471897	chr7	UNCX	0.33	8.67104	IGR	island	chr7:1269165-1282864
cg02473540	chr19	ZNF135	0.33	2.37651	TSS200	island	chr19:58570393-58571779
cg02582387	chr1	FAM43B	0.33	3.79289	1stExon	island	chr1:20878894-20880592
cg02595832	chr10	FOXI2	0.33	9.79876	1stExon	island	chr10:129534410-129537366
cg02881570	chr14	NGB	0.33	7.02577	1stExon	island	chr14:77736733-77737772
cg03072621	chr16	RBFOX1	0.33	3.62634	5'UTR	island	chr16:6068914-6070401
cg03217253	chr19	ZNF677	0.33	4.59408	5'UTR	island	chr19:53757819-53758148
cg03289872	chr19	ZNF667-AS1	0.33	4.02938	TSS1500	island	chr19:56988313-56989741
cg03442425	chr17	TMEM132E	0.33	3.00281	TSS200	island	chr17:32905965-32908951
cg03574723	chr10	GPR26	0.33	4.11671	1stExon	island	chr10:125425495-125426642
cg03599078	chr10	GATA3-AS1	0.33	2.70839	IGR	island	chr10:8077829-8078378
cg03609960	chr12	ANKS1B	0.33	3.48506	Body	island	chr12:99288222-99289374
cg03711485	chr10	NKX2-3	0.33	2.18942	3'UTR	island	chr10:101294443-101297263
cg03964958	chr2	HOXD12	0.33	3.60493	1stExon	island	chr2:176964062-176965509
cg04127342	chr8	PENK	0.33	2.72559	Body	island	chr8:57358126-57359415
cg04344565	chr8	KCNK9	0.33	4.35024	TSS1500	island	chr8:140714585-140718259
cg04865180	chr13	SGCG	0.33	7.27889	IGR	island	chr13:23733808-23734816
cg05141333	chr8	PLEC	0.33	1.41955	Body	island	chr8:145047293-145052305
cg05167251	chr2	HOXD9	0.33	3.89996	5'UTR	island	chr2:176986424-176988291
cg05184456	chr8	SCRT1	0.33	2.68468	Body	island	chr8:145555342-145562310
cg05336395	chr13	PCDH8	0.33	2.30984	1stExon	island	chr13:53419897-53422872
cg05369857	chr14	MIR1247	0.33	3.44145	IGR	island	chr14:101923575-101925995
cg05736768	chr8	DPYS	0.33	3.87789	1stExon	island	chr8:105478672-105479340
cg05937737	chr3	SLC7A14	0.33	2.37864	5'UTR	island	chr3:170303532-170303768
cg06558014	chr6	PRDM13	0.33	5.23726	IGR	island	chr6:100051018-100051972
cg07017374	chr13	FLT3	0.33	11.5504	Body	island	chr13:28674227-28675170
cg07099331	chr10	PAX2	0.33	3.08043	IGR	island	chr10:102419147-102419668
cg07197785	chr1	CHIAP2	0.33	3.38372	IGR	island	chr1:111813411-111813853
cg07536910	chr2	EVX2	0.33	4.50189	1stExon	island	chr2:176944087-176948446
cg07819944	chr10	HMX3	0.33	3.22299	Body	island	chr10:124894075-124897366
cg07847863	chr13	PCDH8	0.33	4.03501	1stExon	island	chr13:53419897-53422872
cg08234308	chr1	LEPR	0.33	4.28968	5'UTR	island	chr1:65991001-65991811
cg08313939	chr20	SLC32A1	0.33	7.28674	5'UTR	island	chr20:37352130-37357372
cg08708684	chr10	UTF1	0.33	10.5357	TSS1500	island	chr10:135043221-135044560
cg08747377	chr16	CDH13	0.33	3.84566	1stExon	island	chr16:82660651-82661813
cg08829841	chr10	FOXI2	0.33	2.39174	TSS200	island	chr10:129534410-129537366
cg08857144	chr2	ADD2	0.33	7.62643	TSS200	island	chr2:70994447-70995385
cg09017434	chr5	2017-03-11	0.33	2.31875	1stExon	island	chr5:16179064-16180420
cg09124223	chr7	DPP6	0.33	4.73969	Body	island	chr7:153748407-153750444
cg09469566	chr13	SOX1	0.33	2.68922	IGR	island	chr13:112717125-112717421
cg09521703	chr19	SHISA7	0.33	2.77534	Body	island	chr19:55944450-55945168
cg09524907	chr8	XKR4	0.33	3.49077	TSS1500	island	chr8:56013656-56015761
cg09686443	chr3	CCDC37	0.33	4.15369	TSS200	island	chr3:126113547-126113967
cg10168149	chr2	SATB2	0.33	6.58425	Body	island	chr2:200335497-200336413
cg10334767	chr4	ZNF518B	0.33	6.8926	TSS200	island	chr4:10458129-10459353
cg10530851	chr14	NKX2-8	0.33	4.31181	Body	island	chr14:37049333-37051726
cg10703826	chr1	TBX15	0.33	4.2077	1stExon	island	chr1:119531991-119532196
cg10811045	chr2	LOC654342	0.33	4.73892	IGR	island	chr2:91634538-91636111
cg11366849	chr7	GLI3	0.33	2.99142	5'UTR	island	chr7:42267546-42267823
cg11416384	chr4	NWD2	0.33	9.60892	1stExon	island	chr4:37245250-37246979
cg11727383	chr10	LBX1	0.33	3.31756	1stExon	island	chr10:102984182-102990063
cg12250896	chr10	DPYSL4	0.33	4.38988	Body	island	chr10:133998912-134001500
cg12258042	chr8	CSMD1	0.33	4.10357	5'UTR	island	chr8:4848968-4852635
cg12377139	chr10	SPAG6	0.33	2.52861	TSS200	island	chr10:22634000-22634862
cg12521353	chr20	TFAP2C	0.33	4.82332	5'UTR	island	chr20:55200279-55206789
cg12595013	chr3	ZIC1	0.33	3.44848	1stExon	island	chr3:147126988-147128999
cg12682684	chr4	EPHA5	0.33	4.72937	1stExon	island	chr4:66535193-66535620
cg12863545	chr17	PIK3R5	0.33	10.6192	TSS200	island	chr17:8868469-8869372
cg13358636	chr2	CNTNAP5	0.33	3.50017	TSS1500	island	chr2:124782252-124783255
cg13519035	chr12	ALG10	0.33	3.42965	IGR	island	chr12:34260736-34261698
cg13567542	chr6	TRIM15	0.33	5.0928	Body	island	chr6:30139718-30140263
cg13628577	chr5	PRDM6	0.33	3.51521	Body	island	chr5:122430676-122431443
cg13879483	chr12	USP44	0.33	6.4546	TSS1500	island	chr12:95941906-95942979
cg13899017	chr1	CADM3	0.33	4.33554	Body	island	chr1:159158228-159158498
cg14062050	chr5	IRX4	0.33	3.63197	IGR	island	chr5:1881924-1887743
cg14156751	chr10	OGDHL	0.33	2.46471	IGR	island	chr10:50976347-50977137
cg14238959	chr12	TBX5-AS1	0.33	4.95361	IGR	island	chr12:114885105-114885418
cg14441976	chr5	SLC27A6	0.33	7.14933	TSS200	island	chr5:128300800-128301329
cg14458834	chr17	HOXB4	0.33	16.2932	1stExon	island	chr17:46655215-46655604
cg14638883	chr6	T	0.33	3.47028	TSS200	island	chr6:166579973-166583423
cg14765959	chr6	PRDM1	0.33	6.89401	IGR	island	chr6:106429111-106429772
cg15054725	chr2	CCDC140	0.33	4.45831	IGR	island	chr2:223176493-223177515
cg15310492	chr11	KCNA4	0.33	3.10695	TSS200	island	chr11:30038522-30038823
cg15562220	chr6	SCGN	0.33	3.0718	TSS200	island	chr6:25652380-25652709
cg15708153	chr19	ZSCAN5A	0.33	8.90838	TSS200	island	chr19:56879417-56879995
cg15768103	chr2	GYPC	0.33	3.45349	Body	island	chr2:127413696-127414171
cg16317181	chr10	CDHR1	0.33	4.47515	1stExon	island	chr10:85954199-85955303
cg16405026	chr2	ZEB2-AS1	0.33	6.50599	IGR	island	chr2:145281736-145282269
cg16419354	chr1	FAM163A	0.33	2.71248	5'UTR	island	chr1:179711947-179713951
cg16927040	chr3	SST	0.33	3.97939	1stExon	island	chr3:187387914-187388176
cg16991765	chr5	ADAMTS2	0.33	3.11084	Body	island	chr5:178593903-178594656
cg17078116	chr8	NEFM	0.33	2.85832	TSS200	island	chr8:24770908-24772547
cg17101296	chr8	ARHGAP39	0.33	2.84486	IGR	island	chr8:145925410-145926101
cg17236169	chr11	NRXN2	0.33	3.03333	Body	island	chr11:64480199-64481344
cg17509220	chr19	CACNA1A	0.33	6.70478	1stExon	island	chr19:13616752-13617267
cg17514558	chr5	PCDHB19P	0.33	2.43774	Body	island	chr5:140620864-140621698
cg17525406	chr1	AJAP1	0.33	3.53597	Body	island	chr1:4713989-4716555
cg17800654	chr1	DMRTA2	0.33	3.94458	5'UTR	island	chr1:50884228-50891471
cg18115040	chr2	HOXD10	0.33	2.73226	TSS200	island	chr2:176980765-176981423
cg18443359	chr5	C5orf66	0.33	4.64144	IGR	island	chr5:134374385-134376751
cg19098763	chr1	ELAVL4	0.33	5.95032	TSS200	island	chr1:50513644-50514320
cg19186145	chr2	SIX3	0.33	5.44019	1stExon	island	chr2:45169505-45171884
cg19456540	chr14	SIX6	0.33	6.95705	1stExon	island	chr14:60975732-60978180
cg19542816	chr2	HAGLR	0.33	3.78929	TSS200	island	chr2:177052957-177054350
cg19988426	chr10	MKI67	0.33	1.74348	IGR	island	chr10:130063967-130064278
cg20019985	chr11	RCN1	0.33	2.63615	IGR	island	chr11:32008802-32009044
cg20066716	chr7	VWC2	0.33	3.74193	Body	island	chr7:49813008-49815752
cg20449685	chr19	ZSCAN1	0.33	3.66798	5'UTR	island	chr19:58545115-58545897
cg20575761	chr14	OTX2	0.33	2.48993	5'UTR	island	chr14:57274607-57276840
cg20634442	chr17	LOC100507351	0.33	4.32359	IGR	island	chr17:75524589-75525152
cg20803857	chr2	ST6GAL2	0.33	7.31975	TSS200	island	chr2:107502353-107504216
cg20892260	chr8	NKX2-6	0.33	2.89582	TSS200	island	chr8:23562475-23565175
cg21229268	chr21	OLIG1	0.33	4.99586	TSS200	island	chr21:34442206-34444543
cg21370856	chr16	PRKCB	0.33	3.69901	Body	island	chr16:23846941-23848102
cg21426003	chr2	GBX2	0.33	4.88395	TSS200	island	chr2:237071794-237078762
cg21649258	chr2	ST6GAL2	0.33	4.14401	TSS200	island	chr2:107502353-107504216
cg22282405	chr6	TFAP2B	0.33	3.90325	Body	island	chr6:50810642-50810994
cg22286978	chr19	A1BG	0.33	9.78344	Body	island	chr19:58858453-58859223
cg22694818	chr1	LHX8	0.33	2.60046	5'UTR	island	chr1:75595813-75596162
cg23089825	chr1	PRRX1	0.33	6.63977	IGR	island	chr1:170630456-170630851
cg23322933	chr14	SIX1	0.33	3.15551	IGR	island	chr14:61108954-61109786
cg23858040	chr10	CELF2	0.33	6.23549	Body	island	chr10:11059442-11060524
cg24039697	chr10	GATA3-AS1	0.33	4.50613	Body	island	chr10:8091374-8098329
cg24061141	chr7	TBX20	0.33	4.33352	TSS200	island	chr7:35292985-35294674
cg24202123	chr3	STAC	0.33	6.34313	TSS200	island	chr3:36421702-36422210
cg24234899	chr10	MIR3663	0.33	3.48087	IGR	island	chr10:118922351-118923520
cg24471254	chr7	ACTL6B	0.33	1.60193	Body	island	chr7:100253782-100254150
cg24848035	chr8	RGS22	0.33	4.1807	TSS200	island	chr8:101117922-101118693
cg24937747	chr5	IRX4	0.33	3.63301	TSS200	island	chr5:1881924-1887743
cg25051341	chr6	PRDM13	0.33	6.04841	Body	island	chr6:100060979-100062657
cg25090514	chr5	IRX4	0.33	3.0983	IGR	island	chr5:2038527-2038949
cg25888561	chr10	ZNF32-AS3	0.33	2.39428	IGR	island	chr10:44162850-44163531
cg26622320	chr13	EDNRB	0.33	3.87668	5'UTR	island	chr13:78492425-78493382
cg26777883	chr8	ERICH1-AS1	0.33	6.66867	IGR	island	chr8:686830-689496
cg27005794	chr2	SH3RF3-AS1	0.33	3.50378	Body	island	chr2:109744585-109746833
cg27032146	chr7	DLX5	0.33	3.2059	Body	island	chr7:96651963-96652246
cg27376707	chr16	RBFOX1	0.33	4.1257	5'UTR	island	chr16:6533019-6533983
cg27615388	chr5	HTR1A	0.33	4.07452	1stExon	island	chr5:63256548-63257886
cg00421139	chr8	GDF6	0.32	8.18419	1stExon	island	chr8:97172634-97173880
cg00459623	chr2	EVX2	0.32	4.97246	IGR	island	chr2:176936246-176936809
cg00489401	chr5	FLT4	0.32	2.11738	Body	island	chr5:180075688-180076906
cg00495860	chr21	SIM2	0.32	5.28997	IGR	island	chr21:38065179-38066185
cg00963169	chr1	ELAVL4	0.32	5.26544	Body	island	chr1:50513644-50514320
cg01150683	chr10	XPNPEP1	0.32	2.45563	IGR	island	chr10:111216604-111217083
cg01294808	chr5	IRX1	0.32	2.16631	Body	island	chr5:3594467-3603054
cg01301382	chr18	LOC644669	0.32	2.9163	IGR	island	chr18:15197650-15198309
cg01477985	chr13	SOX1	0.32	4.78458	IGR	island	chr13:112726281-112728419
cg01500945	chr16	SALL1	0.32	4.1502	TSS1500	island	chr16:51183699-51188763
cg01627823	chr14	PAX9	0.32	3.41135	TSS1500	island	chr14:37125219-37125661
cg01718447	chr7	CRHR2	0.32	2.53675	TSS200	island	chr7:30721372-30722445
cg01856162	chr2	ECEL1	0.32	2.22286	Body	island	chr2:233350278-233352974
cg02172150	chr7	WBSCR17	0.32	5.30526	TSS200	island	chr7:70596228-70598382
cg02237470	chr8	NPBWR1	0.32	7.61691	TSS200	island	chr8:53851701-53854426
cg02332982	chr12	DBX2	0.32	4.83447	1stExon	island	chr12:45444202-45445386
cg02378847	chr15	ISLR2	0.32	4.38052	5'UTR	island	chr15:74419870-74423044
cg02742906	chr13	SOX1	0.32	4.78084	IGR	island	chr13:112758598-112760491
cg02745211	chr3	TMEM108	0.32	8.45008	TSS200	island	chr3:132756985-132757895
cg02798576	chr10	NKX2-3	0.32	3.09102	IGR	island	chr10:101290025-101290338
cg03229780	chr12	LOC728739	0.32	3.35333	IGR	island	chr12:108237437-108238721
cg03526459	chr1	NBPF13P	0.32	2.3095	IGR	island	chr1:146549850-146550075
cg03631455	chr5	PCDHB13	0.32	1.62183	1stExon	island	chr5:140595008-140595880
cg03748376	chr1	OR2L13	0.32	2.35317	1stExon	island	chr1:248100325-248100726
cg03882242	chr12	C12orf42	0.32	3.42102	TSS200	island	chr12:103889148-103889843
cg04332534	chr19	ZNF382	0.32	6.91088	5'UTR	island	chr19:37095680-37096589
cg04389897	chr6	TFAP2A	0.32	4.18056	3'UTR	island	chr6:10398573-10398812
cg04454951	chr7	VWC2	0.32	6.68277	TSS1500	island	chr7:49813008-49815752
cg05137358	chr13	CCNA1	0.32	4.42095	1stExon	island	chr13:37005581-37006453
cg05500840	chr2	HOXD11	0.32	4.75746	TSS200	island	chr2:176971706-176972305
cg05523911	chr1	TCHH	0.32	2.66452	Body	island	chr1:152079997-152081705
cg05991454	chr4	POU4F2	0.32	3.74962	IGR	island	chr4:147558231-147558583
cg06159352	chr7	ELMO1	0.32	4.53425	5'UTR	island	chr7:37487354-37488672
cg06204735	chr14	SYNDIG1L	0.32	4.97774	TSS200	island	chr14:74892466-74893184
cg06737561	chr10	CHAT	0.32	2.71257	TSS1500	island	chr10:50821487-50821688
cg06746118	chr10	MIR3663	0.32	6.90753	IGR	island	chr10:118922351-118923520
cg06785999	chr14	SIX6	0.32	7.80603	1stExon	island	chr14:60975732-60978180
cg07302069	chr7	HOXA7	0.32	10.2163	5'UTR	island	chr7:27195601-27196567
cg07382920	chr1	WRAP73	0.32	3.68694	TSS1500	island	chr1:3566445-3569636
cg07463541	chr5	PCDHA1	0.32	2.24193	Body	island	chr5:140180844-140181082
cg07557260	chr8	ADCY8	0.32	4.22616	TSS200	island	chr8:132052203-132054749
cg07823492	chr17	HOXB1	0.32	1.56365	1stExon	island	chr17:46607804-46608390
cg07881405	chr5	IRX1	0.32	7.66319	Body	island	chr5:3594467-3603054
cg07912789	chr12	PRMT8	0.32	8.1339	TSS200	island	chr12:3599966-3603008
cg07926691	chr7	AMPH	0.32	7.13512	5'UTR	island	chr7:38670439-38671008
cg07976064	chr11	GRIK4	0.32	7.40919	IGR	island	chr11:120434822-120435940
cg08182446	chr15	GABRG3	0.32	6.74888	TSS1500	island	chr15:27215951-27216856
cg08204280	chr5	IRX2	0.32	6.29943	TSS200	island	chr5:2748368-2757024
cg08235864	chr5	IRX2	0.32	7.91	TSS200	island	chr5:2748368-2757024
cg08276289	chr3	LINC00693	0.32	4.92348	IGR	island	chr3:28616663-28617970
cg08534653	chr2	PXDN	0.32	2.67074	Body	island	chr2:1746833-1748971
cg08575537	chr7	EPO	0.32	2.27499	Body	island	chr7:100318106-100318684
cg08701621	chr19	ZNF135	0.32	3.55262	TSS200	island	chr19:58570393-58571779
cg09048251	chr5	AP3B1	0.32	3.59983	IGR	island	chr5:77253832-77254049
cg09338032	chr12	LHX5	0.32	2.56731	IGR	island	chr12:113916433-113916717
cg09434193	chr16	HBA1	0.32	3.67874	Body	island	chr16:226173-227254
cg09528825	chr16	GSG1L	0.32	10.1654	Body	island	chr16:28073817-28075296
cg09792881	chr1	DMRTA2	0.32	3.9768	Body	island	chr1:50884228-50891471
cg10084644	chr7	STAG3	0.32	2.7938	TSS200	island	chr7:99774733-99775583
cg10320659	chr20	LINC00266-1	0.32	2.92386	IGR	island	chr20:62958973-62959513
cg10741025	chr14	PAX9	0.32	4.26067	Body	island	chr14:37131181-37132785
cg10821845	chr8	LY6H	0.32	4.85589	Body	island	chr8:144240761-144242113
cg10862468	chr10	CYP2E1	0.32	2.00625	Body	island	chr10:135341255-135342561
cg11220663	chr2	ADD2	0.32	2.52292	5'UTR	island	chr2:70994447-70995385
cg11552072	chr2	ANKRD30BL	0.32	2.8316	Body	island	chr2:133013777-133015740
cg11592503	chr7	CNTNAP2	0.32	4.65414	TSS200	island	chr7:145813030-145814084
cg11885396	chr1	SLC6A17	0.32	4.37306	1stExon	island	chr1:110692988-110694264
cg12271981	chr13	SLITRK5	0.32	4.66571	5'UTR	island	chr13:88326600-88326919
cg12396325	chr8	RIMS2	0.32	4.91616	Body	island	chr8:105235384-105235979
cg12505170	chr5	TMEM174	0.32	6.59694	IGR	island	chr5:72594147-72595808
cg12756396	chr1	DMRTA2	0.32	3.02328	Body	island	chr1:50884228-50891471
cg13012916	chr14	SFTA3	0.32	4.79895	Body	island	chr14:36973169-36973740
cg13208922	chr4	ZNF732	0.32	2.63932	IGR	island	chr4:298803-299312
cg13209481	chr14	SFTA3	0.32	2.57643	Body	island	chr14:36973169-36973740
cg13297960	chr21	NCAM2	0.32	2.21861	TSS1500	island	chr21:22369423-22370582
cg13692446	chr13	SOX1	0.32	6.68873	IGR	island	chr13:112758598-112760491
cg13759674	chr9	GRIN1	0.32	7.02869	Body	island	chr9:140051062-140051730
cg14072515	chr10	CPXM2	0.32	10.3986	IGR	island	chr10:125732220-125732843
cg14236662	chr2	HOXD9	0.32	3.12114	1stExon	island	chr2:176986424-176988291
cg14265823	chr2	PAX3	0.32	3.01493	1stExon	island	chr2:223162946-223163912
cg14384532	chr15	NTRK3-AS1	0.32	3.44193	TSS1500	island	chr15:88799522-88801017
cg14625113	chr12	CNTN1	0.32	4.69117	5'UTR	island	chr12:41086522-41087102
cg14859460	chr5	GRM6	0.32	2.59452	TSS200	island	chr5:178421225-178422337
cg14930075	chr8	KCNK9	0.32	4.90507	1stExon	island	chr8:140714585-140718259
cg14932016	chr1	ACTN2	0.32	5.59609	TSS200	island	chr1:236849472-236850323
cg14944647	chr11	MIR129-2	0.32	6.91311	TSS200	island	chr11:43602545-43603215
cg15506609	chr7	HOXA10-HOXA9	0.32	1.87352	TSS1500	island	chr7:27203915-27206462
cg15565065	chr17	HOXB4	0.32	17.0529	1stExon	island	chr17:46655215-46655604
cg15603568	chr11	GRIA4	0.32	4.58133	5'UTR	island	chr11:105481126-105481422
cg15954353	chr17	LOC728392	0.32	1.76973	3'UTR	island	chr17:5403131-5404602
cg16348470	chr1	C1orf94	0.32	5.35019	5'UTR	island	chr1:34642382-34643024
cg16508480	chr5	ADAMTS16	0.32	3.78851	TSS1500	island	chr5:5139441-5140941
cg16697214	chr7	IKZF1	0.32	10.8568	TSS1500	island	chr7:50342895-50343456
cg16711792	chr21	TIAM1	0.32	3.35266	5'UTR	island	chr21:32929927-32932017
cg16907558	chr2	FIGLA	0.32	2.32448	1stExon	island	chr2:71017028-71017976
cg17030173	chr5	2017-03-11	0.32	4.8099	TSS200	island	chr5:16179064-16180420
cg17218713	chr1	PTGER3	0.32	5.31475	1stExon	island	chr1:71512224-71513804
cg17255450	chr4	EVC2	0.32	4.02088	5'UTR	island	chr4:5709985-5710495
cg17391928	chr5	SLC27A6	0.32	6.7546	5'UTR	island	chr5:128300800-128301329
cg17403609	chr5	FLT4	0.32	3.2968	Body	island	chr5:180075688-180076906
cg17480760	chr8	CA13	0.32	5.03896	TSS200	island	chr8:86350765-86351196
cg17780246	chr19	CACNG8	0.32	2.13149	Body	island	chr19:54481412-54481955
cg17910121	chr10	MKX	0.32	3.349	1stExon	island	chr10:28030182-28035211
cg18276638	chr1	SMYD2	0.32	4.42972	IGR	island	chr1:214360607-214360965
cg18401367	chr5	TSPAN17	0.32	5.166	IGR	island	chr5:176107068-176107521
cg18406033	chr2	PAX3	0.32	4.01263	Body	island	chr2:223159725-223160487
cg18578405	chr16	SHISA9	0.32	7.78298	1stExon	island	chr16:12994574-12997690
cg18599790	chr19	ZNF492	0.32	2.4274	5'UTR	island	chr19:22817274-22817546
cg18725867	chr5	GDNF	0.32	7.05679	5'UTR	island	chr5:37834671-37835128
cg18940047	chr7	DPP6	0.32	3.20934	Body	island	chr7:153748407-153750444
cg19267252	chr2	LINC01158	0.32	2.77038	IGR	island	chr2:105459127-105461770
cg19497031	chr13	RNF219-AS1	0.32	7.6458	Body	island	chr13:79175610-79177985
cg19513834	chr2	POU3F3	0.32	7.11077	TSS1500	island	chr2:105468851-105473488
cg19727439	chr1	GRIK3	0.32	5.19624	TSS1500	island	chr1:37498377-37500624
cg19908485	chr1	LOC388692	0.32	3.06814	IGR	island	chr1:149156106-149156671
cg19968840	chr15	DUOXA2	0.32	2.79205	Body	island	chr15:45408573-45409528
cg20113824	chr8	PRDM14	0.32	3.46149	IGR	island	chr8:70946890-70947299
cg20185017	chr10	CACNB2	0.32	7.23456	TSS200	island	chr10:18429125-18430234
cg20266316	chr7	NPTX2	0.32	2.91303	Body	island	chr7:98245805-98247759
cg20495645	chr22	PHF21B	0.32	5.07354	TSS200	island	chr22:45403036-45406372
cg20649017	chr2	HOXD10	0.32	3.37773	TSS1500	island	chr2:176980765-176981423
cg20779964	chr20	CBLN4	0.32	2.41576	TSS200	island	chr20:54578603-54580678
cg20844851	chr6	VGLL2	0.32	5.00382	Body	island	chr6:117591533-117592279
cg21158087	chr17	CA4	0.32	2.75838	IGR	island	chr17:58216296-58216505
cg21264189	chr13	RNF219-AS1	0.32	5.40079	TSS200	island	chr13:79175610-79177985
cg21300373	chr4	2017-03-01	0.32	2.56161	TSS200	island	chr4:165304328-165305177
cg21399832	chr4	TRAM1L1	0.32	2.45028	IGR	island	chr4:117847087-117847522
cg21459340	chr20	CPXM1	0.32	3.49298	TSS200	island	chr20:2780978-2781497
cg22036988	chr3	SPSB4	0.32	3.83264	TSS1500	island	chr3:140769886-140771080
cg22531183	chr19	FLJ26850	0.32	5.81389	Body	island	chr19:50554012-50554492
cg22562942	chr8	NEFM	0.32	2.55047	TSS200	island	chr8:24770908-24772547
cg22711111	chr6	TRIM15	0.32	4.83945	Body	island	chr6:30139718-30140263
cg22747746	chr8	NKX2-6	0.32	4.92932	TSS1500	island	chr8:23562475-23565175
cg22762091	chr8	ADCY8	0.32	2.49265	TSS200	island	chr8:132052203-132054749
cg23030069	chr11	INS-IGF2	0.32	2.9698	Body	island	chr11:2158951-2162484
cg23207990	chr4	SFRP2	0.32	4.92896	TSS1500	island	chr4:154709512-154710827
cg23294090	chr8	FAM135B	0.32	3.32461	TSS1500	island	chr8:139508795-139509774
cg23668184	chr2	SOX11	0.32	2.72023	3'UTR	island	chr2:5836068-5837643
cg24319902	chr8	SFRP1	0.32	4.42208	TSS200	island	chr8:41165852-41167140
cg24347663	chr2	ADD2	0.32	9.25723	TSS200	island	chr2:70994447-70995385
cg24885417	chr7	NPY	0.32	8.06359	TSS200	island	chr7:24323558-24325080
cg25188395	chr7	HOXA10-HOXA9	0.32	4.9825	Body	island	chr7:27203915-27206462
cg25209842	chr10	FGF8	0.32	3.76637	TSS1500	island	chr10:103535636-103536505
cg25508679	chr6	ZNF311	0.32	2.36333	IGR	island	chr6:28956106-28956578
cg25763393	chr19	ZNF578	0.32	4.36465	1stExon	island	chr19:52956656-52957245
cg26047066	chr1	HLX	0.32	1.4279	IGR	island	chr1:221068782-221069159
cg26142412	chr11	DBX1	0.32	6.26933	IGR	island	chr11:20184570-20185497
cg26309134	chr19	ZSCAN5A	0.32	5.95508	TSS200	island	chr19:56879417-56879995
cg26466587	chr6	MCHR2-AS1	0.32	4.00132	TSS200	island	chr6:100441406-100442152
cg26485937	chr5	PCDHGA1	0.32	2.59161	Body	island	chr5:140802399-140802832
cg26492368	chr10	SPAG6	0.32	2.39023	Body	island	chr10:22634000-22634862
cg26980244	chr8	NEFM	0.32	2.3759	5'UTR	island	chr8:24770908-24772547
cg27094244	chr11	SYT7	0.32	5.50338	Body	island	chr11:61335112-61335340
cg27223047	chr5	FBN2	0.32	2.39896	TSS1500	island	chr5:127872563-127874945
cg27606499	chr3	ZIC4	0.32	3.4957	Body	island	chr3:147108511-147111703
cg00127167	chr5	ADAMTS16	0.31	3.11965	TSS1500	island	chr5:5139441-5140941
cg00355281	chr7	NPY	0.31	4.16601	TSS200	island	chr7:24323558-24325080
cg00904966	chr16	SSTR5-AS1	0.31	4.48067	Body	island	chr16:1122629-1123009
cg01019587	chr7	POM121L12	0.31	2.90042	IGR	island	chr7:53286851-53287192
cg01024444	chr19	HAS1	0.31	2.49862	Body	island	chr19:52222423-52223208
cg01046104	chr19	ZIK1	0.31	3.49344	TSS200	island	chr19:58094739-58095764
cg01371799	chr7	UNCX	0.31	2.94874	IGR	island	chr7:1263496-1264364
cg01705052	chr16	SHISA9	0.31	10.5713	1stExon	island	chr16:12994574-12997690
cg01916088	chr6	FOXP4	0.31	3.49809	5'UTR	island	chr6:41528266-41528900
cg02428119	chr19	LOC100128398	0.31	4.14396	IGR	island	chr19:58520754-58521224
cg02547394	chr13	SOX1	0.31	2.88008	TSS200	island	chr13:112720564-112723582
cg02700891	chr3	TRH	0.31	4.84681	5'UTR	island	chr3:129693127-129694841
cg02707176	chr5	PCDHGA1	0.31	2.72397	Body	island	chr5:140798757-140799359
cg02710296	chr1	SHCBP1L	0.31	1.87236	Body	island	chr1:182921819-182922644
cg02767771	chr10	UTF1	0.31	10.0174	TSS1500	island	chr10:135043221-135044560
cg02874376	chr14	DLK1	0.31	5.62831	1stExon	island	chr14:101192851-101193499
cg02919615	chr19	EFNA2	0.31	2.30248	Body	island	chr19:1295513-1295891
cg02983163	chr21	SLC19A1	0.31	3.03575	IGR	island	chr21:47009996-47011163
cg03075534	chr1	RPS7P5	0.31	2.46424	IGR	island	chr1:240160837-240161616
cg03314029	chr16	ZNF469	0.31	2.14769	1stExon	island	chr16:88496201-88497763
cg03496122	chr3	LRRC3B	0.31	4.0001	1stExon	island	chr3:26664104-26664796
cg03713642	chr16	HS3ST2	0.31	2.48316	TSS1500	island	chr16:22824616-22826459
cg03951219	chr1	CADM3	0.31	6.99667	5'UTR	island	chr1:159141202-159141718
cg04020079	chr2	CNRIP1	0.31	2.07423	1stExon	island	chr2:68546339-68547111
cg04222358	chr3	CNTN4	0.31	3.01249	IGR	island	chr3:2140029-2141784
cg04431946	chr2	MSH2	0.31	3.24297	TSS200	island	chr2:47796923-47799166
cg04550052	chr16	SALL1	0.31	3.32171	Body	island	chr16:51183699-51188763
cg04669574	chr12	FAIM2	0.31	7.90176	TSS1500	island	chr12:50297580-50297988
cg04904318	chr17	HOXB1	0.31	1.34519	1stExon	island	chr17:46607804-46608390
cg04945331	chr3	SOX14	0.31	6.23714	1stExon	island	chr3:137482964-137484454
cg05135549	chr22	CECR2	0.31	7.9614	IGR	island	chr22:17849474-17850733
cg05164933	chr4	SFRP2	0.31	4.63208	TSS200	island	chr4:154709512-154710827
cg05347845	chr1	ACTA1	0.31	11.1092	TSS200	island	chr1:229567206-229570684
cg05462543	chr7	EN2	0.31	2.07317	1stExon	island	chr7:155246390-155251955
cg05843457	chr1	CD1D	0.31	2.14658	IGR	island	chr1:158147433-158147854
cg05962092	chr19	KCNA7	0.31	1.65705	1stExon	island	chr19:49575129-49576076
cg06010032	chr8	FAM135B	0.31	2.57693	5'UTR	island	chr8:139508795-139509774
cg06241792	chr12	SPX	0.31	11.0476	Body	island	chr12:21680408-21680982
cg06496344	chr19	ZNF730	0.31	4.57268	IGR	island	chr19:23253796-23254382
cg06507579	chr7	UNCX	0.31	3.53973	IGR	island	chr7:1269165-1282864
cg06829686	chr1	FOXD2	0.31	6.99583	IGR	island	chr1:47909712-47911020
cg07091346	chr11	CHID1	0.31	1.28859	Body	island	chr11:888684-888981
cg07252731	chr15	NTRK3-AS1	0.31	18.1999	TSS1500	island	chr15:88799522-88801017
cg07544187	chr19	CILP2	0.31	2.22638	Body	island	chr19:19650683-19651274
cg07664198	chr7	CHRM2	0.31	2.73274	1stExon	island	chr7:136553854-136556194
cg07805777	chr11	SOX6	0.31	1.69978	IGR	island	chr11:15962882-15963223
cg07983905	chr20	AVP	0.31	3.56814	IGR	island	chr20:3073224-3074232
cg08074851	chr2	MSH2	0.31	6.01908	TSS200	island	chr2:47796923-47799166
cg08087868	chr16	SALL1	0.31	2.85559	IGR	island	chr16:51183699-51188763
cg08151857	chr17	HOXB8	0.31	9.92587	1stExon	island	chr17:46691520-46692097
cg08190858	chr12	HOXC13-AS	0.31	6.71582	IGR	island	chr12:54321301-54321721
cg08248516	chr7	HOXA-AS3	0.31	3.13688	Body	island	chr7:27194583-27194827
cg08441170	chr10	MYO3A	0.31	8.09862	1stExon	island	chr10:26222921-26224022
cg08551532	chr19	DLL3	0.31	2.3311	Body	island	chr19:39997590-39998291
cg08718490	chr4	SPATA18	0.31	3.26844	Body	island	chr4:52942978-52943248
cg09221867	chr4	PCDH10	0.31	4.15006	1stExon	island	chr4:134071662-134073628
cg09403666	chr10	PTF1A	0.31	2.20343	IGR	island	chr10:23461300-23461610
cg09554951	chr11	KCNQ1DN	0.31	2.76029	TSS1500	island	chr11:2890388-2891337
cg09618102	chr2	PXDN	0.31	3.87043	Body	island	chr2:1746833-1748971
cg09685182	chr3	COL6A5	0.31	3.89196	IGR	island	chr3:130235989-130236203
cg10079740	chr16	MMP2	0.31	8.56811	1stExon	island	chr16:55513220-55513526
cg10176110	chr6	SMOC2	0.31	2.52241	TSS200	island	chr6:168841438-168841699
cg10420161	chr10	TLX1	0.31	2.01998	IGR	island	chr10:102899822-102900263
cg10770742	chr7	WDR86	0.31	6.12506	TSS200	island	chr7:151106244-151107808
cg10795666	chr13	MLNR	0.31	5.47643	1stExon	island	chr13:49794125-49795542
cg10966580	chr4	LOC285484	0.31	2.77969	IGR	island	chr4:6223566-6224224
cg11120927	chr2	ILKAP	0.31	4.17791	IGR	island	chr2:239072191-239073109
cg11344566	chr2	CNTNAP5	0.31	2.29981	5'UTR	island	chr2:124782252-124783255
cg11657808	chr1	RYR2	0.31	3.93309	Body	island	chr1:237205126-237206644
cg11907729	chr6	HMGCLL1	0.31	4.557	1stExon	island	chr6:55443732-55444092
cg11945824	chr6	PRRT1	0.31	2.91814	3'UTR	island	chr6:32116590-32117229
cg12015737	chr7	HOXA-AS3	0.31	1.52475	TSS1500	island	chr7:27182613-27185562
cg12114834	chr11	BSX	0.31	3.13355	Body	island	chr11:122847494-122848608
cg12325536	chr5	LINC00461	0.31	2.57455	Body	island	chr5:87968635-87968907
cg12776966	chr19	VSTM2B	0.31	3.96521	Body	island	chr19:30015781-30021367
cg12821278	chr9	BRINP1	0.31	3.49017	TSS200	island	chr9:122131086-122132214
cg12824796	chr10	EBF3	0.31	13.5623	IGR	island	chr10:131761169-131771696
cg13139972	chr4	DKK2	0.31	6.72653	1stExon	island	chr4:107956555-107957453
cg13324546	chr8	NKX2-6	0.31	5.14736	TSS200	island	chr8:23562475-23565175
cg13465477	chr9	PRDM12	0.31	3.6138	IGR	island	chr9:133534534-133542394
cg13561879	chr8	UNC5D	0.31	1.96256	TSS1500	island	chr8:35092679-35093559
cg13677149	chr7	EVX1	0.31	2.60521	Body	island	chr7:27284639-27286237
cg13702005	chr12	C12orf42	0.31	8.69207	TSS200	island	chr12:103889148-103889843
cg14002960	chr18	NOL4	0.31	4.95943	Body	island	chr18:31739047-31739522
cg14015441	chr8	DPYS	0.31	2.46953	TSS200	island	chr8:105478672-105479340
cg14197071	chr4	PRDM8	0.31	1.64083	5'UTR	island	chr4:81109887-81110460
cg14564076	chr7	DPP6	0.31	3.05361	Body	island	chr7:153583317-153585666
cg14626309	chr4	ZNF732	0.31	2.37561	IGR	island	chr4:298803-299312
cg14658804	chr5	SLIT3	0.31	10.5179	TSS200	island	chr5:168727429-168728275
cg14672084	chr5	PCDHGA1	0.31	1.54603	Body	island	chr5:140857864-140858065
cg14738806	chr12	TBX3	0.31	2.00478	IGR	island	chr12:115102687-115103982
cg14817655	chr4	ZFP42	0.31	4.74437	TSS200	island	chr4:188916605-188916876
cg14972743	chr19	ZSCAN18	0.31	2.66626	TSS1500	island	chr19:58609338-58609988
cg15048991	chr5	ADAMTS16	0.31	7.9096	TSS1500	island	chr5:5139441-5140941
cg15267232	chr10	GATA3	0.31	2.70703	Body	island	chr10:8091374-8098329
cg15393937	chr11	INS-IGF2	0.31	2.95204	Body	island	chr11:2158951-2162484
cg15448975	chr4	CRMP1	0.31	2.51231	TSS200	island	chr4:5894071-5895116
cg15549927	chr7	DPP6	0.31	2.92032	Body	island	chr7:153748407-153750444
cg15672768	chr5	PCDHGA1	0.31	2.0888	Body	island	chr5:140741174-140741738
cg15775138	chr7	SND1	0.31	4.23227	IGR	island	chr7:127744194-127744554
cg15854847	chr8	NKX2-6	0.31	4.17844	TSS200	island	chr8:23562475-23565175
cg15922174	chr9	CRB2	0.31	4.14926	Body	island	chr9:126135407-126136193
cg16027761	chr13	PCDH8	0.31	4.0932	TSS200	island	chr13:53419897-53422872
cg16166796	chr2	PTPRN	0.31	8.6521	TSS200	island	chr2:220173870-220174283
cg16407471	chr11	MIR129-2	0.31	4.03122	TSS200	island	chr11:43602545-43603215
cg16418810	chr4	EVC	0.31	4.56679	1stExon	island	chr4:5713035-5713451
cg16521917	chr7	CNTNAP2	0.31	6.62157	1stExon	island	chr7:145813030-145814084
cg16647921	chr4	TMEM33	0.31	3.60011	IGR	island	chr4:41867385-41867586
cg16851417	chr21	SIM2	0.31	2.65987	Body	island	chr21:38076762-38077685
cg16937268	chr20	PAX1	0.31	3.06303	IGR	island	chr20:21683744-21684420
cg17039236	chr18	CTDP1	0.31	5.40441	IGR	island	chr18:77547965-77549038
cg17078686	chr2	POU3F3	0.31	2.80433	TSS200	island	chr2:105468851-105473488
cg17397592	chr2	IQCA1	0.31	5.45261	TSS1500	island	chr2:237416090-237416382
cg17429000	chr5	OTP	0.31	2.67017	IGR	island	chr5:76936126-76936984
cg17542408	chr11	TENM4	0.31	2.84245	Body	island	chr11:78673007-78673213
cg17911318	chr18	GALR1	0.31	5.7382	TSS200	island	chr18:74961556-74963822
cg18009496	chr5	IRX4	0.31	12.6188	TSS1500	island	chr5:1881924-1887743
cg18197392	chr20	SSTR4	0.31	3.82757	TSS200	island	chr20:23015716-23016879
cg18326021	chr10	SORCS3	0.31	5.73427	1stExon	island	chr10:106399567-106402812
cg18425434	chr10	C10orf82	0.31	2.31418	TSS200	island	chr10:118429430-118429853
cg18529845	chr2	SRD5A2	0.31	6.40646	TSS200	island	chr2:31805293-31806403
cg18722841	chr11	PHOX2A	0.31	3.7348	1stExon	island	chr11:71954816-71955659
cg18948722	chr13	CCNA1	0.31	3.72155	1stExon	island	chr13:37005581-37006453
cg19125370	chr6	TFAP2A	0.31	2.43468	IGR	island	chr6:10390038-10390565
cg19157034	chr15	MIR9-3	0.31	4.37957	IGR	island	chr15:89904822-89906050
cg19329160	chr13	RNF219-AS1	0.31	2.99305	IGR	island	chr13:79181944-79182222
cg19469447	chr10	CYP2E1	0.31	2.96203	Body	island	chr10:135341255-135342561
cg19831575	chr11	FGF4	0.31	3.39837	1stExon	island	chr11:69588826-69590546
cg20011402	chr10	ST8SIA6	0.31	3.73956	1stExon	island	chr10:17495407-17496721
cg20139706	chr2	GBX2	0.31	2.13926	IGR	island	chr2:237068071-237068834
cg20170533	chr13	DLEU7	0.31	3.07415	1stExon	island	chr13:51417371-51418149
cg20286200	chr6	EYA4	0.31	3.94355	TSS1500	island	chr6:133562086-133563586
cg20289688	chr11	MYOD1	0.31	4.06157	Body	island	chr11:17740789-17743779
cg20611911	chr1	TP73	0.31	3.26341	TSS1500	island	chr1:3566445-3569636
cg20800509	chr8	RIMS2	0.31	5.47299	5'UTR	island	chr8:104510870-104513913
cg20979852	chr3	SPSB4	0.31	6.61159	TSS200	island	chr3:140769886-140771080
cg21126583	chr7	CNTNAP2	0.31	4.19977	TSS200	island	chr7:145813030-145814084
cg21242918	chr10	VAX1	0.31	2.68704	Body	island	chr10:118895963-118898037
cg21355828	chr7	KRBA1	0.31	2.22384	IGR	island	chr7:149389654-149389976
cg21383810	chr12	WIF1	0.31	5.37006	TSS1500	island	chr12:65514878-65515863
cg21707187	chr12	HOXC12	0.31	8.8616	IGR	island	chr12:54345563-54345916
cg21769640	chr19	ZNF730	0.31	2.98589	IGR	island	chr19:23299727-23300167
cg21816308	chr1	RRAGC	0.31	3.25867	IGR	island	chr1:39044059-39044561
cg22029275	chr13	AMER2	0.31	3.97177	1stExon	island	chr13:25743998-25746127
cg22758454	chr17	ZNF624	0.31	4.41073	IGR	island	chr17:16569938-16570517
cg22763718	chr13	PCDH8	0.31	6.70912	TSS200	island	chr13:53419897-53422872
cg22861116	chr5	PCDHGA1	0.31	3.54053	Body	island	chr5:140762401-140762768
cg23003783	chr5	GRM6	0.31	2.64121	1stExon	island	chr5:178421225-178422337
cg23424003	chr7	COL26A1	0.31	2.81378	TSS200	island	chr7:101005899-101007443
cg23615741	chr10	NKX2-3	0.31	2.11208	IGR	island	chr10:101297438-101297703
cg23989821	chr14	C14orf39	0.31	6.20024	5'UTR	island	chr14:60951976-60952946
cg24792289	chr5	TIFAB	0.31	5.50155	IGR	island	chr5:134825398-134826496
cg24852548	chr4	HOPX	0.31	3.72829	1stExon	island	chr4:57521621-57522703
cg24923694	chr8	PPP2R2A	0.31	2.71836	IGR	island	chr8:25900562-25905842
cg25078444	chr14	FOXG1	0.31	3.56315	TSS1500	island	chr14:29234889-29235908
cg25113237	chr5	C5orf38	0.31	6.85971	IGR	island	chr5:2748368-2757024
cg25116216	chr17	GAS7	0.31	7.75941	1stExon	island	chr17:10101034-10102440
cg25136495	chr12	LPAR5	0.31	2.70124	Body	island	chr12:6729248-6730310
cg25260137	chr8	MIR124-2HG	0.31	5.31988	IGR	island	chr8:65281903-65283043
cg25570913	chr13	SOX1	0.31	9.07032	IGR	island	chr13:112758598-112760491
cg25623768	chr2	SIX2	0.31	8.53643	IGR	island	chr2:45240372-45241579
cg25916711	chr5	NKX2-5	0.31	4.2134	3'UTR	island	chr5:172659049-172660277
cg25975712	chr22	FAM19A5	0.31	5.43434	Body	island	chr22:48970857-48972947
cg26078977	chr5	PDE4D	0.31	2.41039	Body	island	chr5:59189046-59189894
cg26170569	chr2	TUBA3E	0.31	2.8932	IGR	island	chr2:130986131-130987183
cg26170604	chr7	NXPH1	0.31	9.44731	Body	island	chr7:8481974-8482762
cg26328510	chr10	CELF2	0.31	5.97061	Body	island	chr10:11059442-11060524
cg26332560	chr8	ADCY8	0.31	4.23398	TSS200	island	chr8:132052203-132054749
cg26421310	chr1	RUNX3	0.31	2.97583	TSS1500	island	chr1:25255527-25259005
cg26477488	chr5	HAND1	0.31	8.44327	TSS1500	island	chr5:153857038-153859113
cg26763877	chr8	CSMD1	0.31	4.3402	Body	island	chr8:4848968-4852635
cg26844246	chr5	TLX3	0.31	2.45739	TSS200	island	chr5:170735169-170739863
cg26872137	chr8	UNC5D	0.31	3.04671	TSS200	island	chr8:35092679-35093559
cg26998044	chr17	PIK3R5	0.31	9.10197	TSS200	island	chr17:8868469-8869372
cg27353143	chr19	LOC644554	0.31	3.67552	IGR	island	chr19:38307878-38308526
cg27398263	chr13	RNF219-AS1	0.31	9.30658	TSS200	island	chr13:79175610-79177985
cg27454136	chr4	CRMP1	0.31	3.29657	Body	island	chr4:5889203-5890645
cg27595860	chr8	SCRT1	0.31	2.89193	Body	island	chr8:145555342-145562310
cg27633530	chr7	IKZF1	0.31	14.1278	TSS200	island	chr7:50343757-50344519
cg27659049	chr12	TBX3	0.31	2.20874	IGR	island	chr12:115173614-115174822
cg00017221	chr1	HIST2H2BF	0.3	3.44397	IGR	island	chr1:149719314-149719640
cg00082664	chr4	SFRP2	0.3	4.39071	TSS1500	island	chr4:154709512-154710827
cg00123055	chr8	SOX17	0.3	2.92756	1stExon	island	chr8:55370170-55372525
cg00209038	chr2	STON1-GTF2A1L	0.3	3.37099	1stExon	island	chr2:48982621-48982958
cg00529958	chr13	ZIC5	0.3	2.68208	TSS200	island	chr13:100620241-100624348
cg00690148	chr2	C1QL2	0.3	6.40132	1stExon	island	chr2:119914126-119916663
cg00816224	chr22	TPTEP1	0.3	4.3471	Body	island	chr22:17083384-17083628
cg00824018	chr10	INA	0.3	3.64125	1stExon	island	chr10:105036628-105038084
cg00986824	chr12	KCNC2	0.3	6.50059	Body	island	chr12:75601081-75601752
cg01419831	chr2	TBR1	0.3	8.20815	IGR	island	chr2:162283581-162284677
cg01570424	chr5	IRX4	0.3	4.40271	IGR	island	chr5:2038527-2038949
cg01789499	chr4	PRDM8	0.3	1.36835	5'UTR	island	chr4:81109887-81110460
cg01901262	chr16	IRX5	0.3	2.66447	Body	island	chr16:54962422-54967805
cg01939453	chr6	PDE10A	0.3	3.58797	IGR	island	chr6:166073882-166077752
cg02039267	chr10	VAX1	0.3	2.27196	Body	island	chr10:118893527-118894432
cg02043159	chr4	PCDH10	0.3	5.33323	TSS1500	island	chr4:134069162-134070442
cg02078690	chr11	BSX	0.3	2.70028	TSS200	island	chr11:122852411-122852699
cg02093732	chr15	DKFZP434L187	0.3	3.52977	IGR	island	chr15:30515266-30518445
cg02230017	chr16	RBFOX1	0.3	5.62559	TSS200	island	chr16:6068914-6070401
cg02305723	chr15	SNRPN	0.3	1.63609	5'UTR	island	chr15:25093191-25093582
cg02421985	chr5	OR2V1	0.3	2.88057	IGR	island	chr5:180527368-180528782
cg02438781	chr19	ZNF729	0.3	2.54889	IGR	island	chr19:22469367-22469687
cg02760031	chr20	TCF15	0.3	4.33607	TSS1500	island	chr20:590222-591222
cg02909136	chr20	CDH22	0.3	4.05844	IGR	island	chr20:44941342-44941569
cg02914422	chr7	PDE1C	0.3	3.48536	5'UTR	island	chr7:32110063-32110910
cg03226000	chr16	SLC6A2	0.3	3.09861	TSS200	island	chr16:55689598-55690895
cg03262554	chr9	DBH	0.3	2.86186	IGR	island	chr9:136474170-136474748
cg03287574	chr5	IRX4	0.3	2.61786	IGR	island	chr5:1881924-1887743
cg03323462	chr17	LHX1	0.3	3.02314	IGR	island	chr17:35291899-35300875
cg03354113	chr10	KCNMA1	0.3	5.09929	Body	island	chr10:79396095-79398495
cg03356595	chr16	SALL1	0.3	2.87706	IGR	island	chr16:51183699-51188763
cg03577655	chr7	VWC2	0.3	4.35893	Body	island	chr7:49813008-49815752
cg03625287	chr13	TNFRSF19	0.3	3.52508	IGR	island	chr13:24121203-24121465
cg03679755	chr10	CPN1	0.3	4.60144	IGR	island	chr10:101874821-101875139
cg03983645	chr11	DBX1	0.3	4.14694	TSS200	island	chr11:20181200-20182325
cg04023150	chr1	RNF220	0.3	6.13178	5'UTR	island	chr1:44871109-44874047
cg04140663	chr15	CPEB1	0.3	2.75131	Body	island	chr15:83315116-83317541
cg04281464	chr14	PLEKHD1	0.3	8.93668	IGR	island	chr14:70014543-70014993
cg04306063	chr5	CRHBP	0.3	3.06599	Body	island	chr5:76249435-76250528
cg04355077	chr19	NOSIP	0.3	1.26474	Body	island	chr19:50059574-50060175
cg04510788	chr1	GRIK3	0.3	4.58568	Body	island	chr1:37498377-37500624
cg04698114	chr16	SALL1	0.3	2.91391	Body	island	chr16:51183699-51188763
cg04819499	chr17	C1QL1	0.3	4.29321	1stExon	island	chr17:43044369-43046424
cg04917181	chr8	TSPYL5	0.3	6.8624	TSS200	island	chr8:98289604-98290404
cg04917226	chr7	TWIST1	0.3	3.78979	TSS1500	island	chr7:19156050-19158042
cg05076914	chr6	SMOC2	0.3	2.39967	Body	island	chr6:168841818-168843100
cg05209584	chr5	FBN2	0.3	2.93349	1stExon	island	chr5:127872563-127874945
cg05295557	chr14	NKX2-1	0.3	4.06166	Body	island	chr14:36986362-36990576
cg05475524	chr11	ACTN3	0.3	3.30322	Body	island	chr11:66326639-66326840
cg05494604	chr13	SGCG	0.3	5.72776	IGR	island	chr13:23733808-23734816
cg05667348	chr10	VAX1	0.3	3.59349	Body	island	chr10:118892161-118892639
cg05783915	chr10	EMX2OS	0.3	6.51621	1stExon	island	chr10:119301321-119305368
cg05945059	chr18	RAX	0.3	3.65828	5'UTR	island	chr18:56939624-56941540
cg06122635	chr2	LINC01158	0.3	6.83352	IGR	island	chr2:105459127-105461770
cg06469345	chr4	DRD5	0.3	4.23748	TSS200	island	chr4:9783035-9784960
cg06617456	chr8	PREX2	0.3	3.48724	1stExon	island	chr8:68864584-68864946
cg06750832	chr1	KCNA3	0.3	5.68222	TSS200	island	chr1:111216244-111217937
cg06952671	chr2	ITGA4	0.3	14.3196	5'UTR	island	chr2:182321761-182323029
cg07015911	chr17	HOXB4	0.3	4.83752	1stExon	island	chr17:46655215-46655604
cg07150062	chr14	ASPG	0.3	3.40335	TSS200	island	chr14:104552012-104552478
cg07198552	chr20	CDH4	0.3	4.04967	Body	island	chr20:59826977-59828978
cg07442479	chr5	GDNF	0.3	4.00445	1stExon	island	chr5:37836747-37840726
cg07496545	chr5	SLC25A2	0.3	1.38661	TSS200	island	chr5:140683195-140683773
cg07520506	chr12	CD163L1	0.3	1.75658	Body	island	chr12:7592406-7593030
cg07681938	chr16	CDH8	0.3	3.53602	TSS200	island	chr16:62069121-62070634
cg07746943	chr3	CHL1	0.3	4.22753	TSS200	island	chr3:238391-240140
cg07780095	chr12	ALX1	0.3	6.09537	Body	island	chr12:85673878-85674700
cg07780543	chr12	ABCC9	0.3	3.70468	IGR	island	chr12:22093954-22095357
cg07788092	chr19	ZNF559-ZNF177	0.3	2.72025	TSS200	island	chr19:9473589-9474001
cg07821427	chr16	VAT1L	0.3	6.55892	TSS200	island	chr16:77822375-77823134
cg07861603	chr16	CCDC64B	0.3	1.65936	1stExon	island	chr16:3085222-3085469
cg08152546	chr13	SOX1	0.3	2.7661	IGR	island	chr13:112717125-112717421
cg08158952	chr19	ZNF835	0.3	3.5496	Body	island	chr19:57182887-57183375
cg08217024	chr14	MDGA2	0.3	11.0813	TSS1500	island	chr14:48143433-48145589
cg08319991	chr4	UCHL1	0.3	3.47457	Body	island	chr4:41258759-41259867
cg08358166	chr17	TBC1D28	0.3	5.3232	IGR	island	chr17:18538247-18538813
cg08383315	chr11	RIC3	0.3	5.19577	1stExon	island	chr11:8190226-8190671
cg08431563	chr1	ST6GALNAC5	0.3	4.79975	Body	island	chr1:77333111-77334534
cg08448701	chr20	PAX1	0.3	5.05295	TSS200	island	chr20:21686199-21687689
cg08452658	chr15	TM6SF1	0.3	15.3624	TSS200	island	chr15:83775861-83776922
cg08498179	chr16	LUC7L	0.3	1.32897	Body	island	chr16:334444-334764
cg08711858	chr5	STC2	0.3	4.16009	TSS200	island	chr5:172754056-172757098
cg08812189	chr3	ZIC4	0.3	3.6224	Body	island	chr3:147108511-147111703
cg08833577	chr10	VAX1	0.3	3.13144	TSS1500	island	chr10:118899247-118900329
cg08911275	chr2	HOXD13	0.3	6.27605	TSS200	island	chr2:176957054-176958279
cg09022422	chr3	SLC6A11	0.3	6.95043	TSS200	island	chr3:10857687-10858447
cg09471659	chr15	GOLGA8G	0.3	2.70834	IGR	island	chr15:28753439-28753940
cg09534159	chr4	ZNF518B	0.3	3.84563	5'UTR	island	chr4:10458129-10459353
cg09568464	chr19	ZNF582	0.3	17.9702	TSS200	island	chr19:56904636-56905355
cg09683350	chr15	LINC00925	0.3	4.7296	IGR	island	chr15:89914363-89915061
cg09767822	chr11	DBX1	0.3	2.12178	Body	island	chr11:20177608-20178824
cg09788416	chr12	KIF21A	0.3	3.57002	IGR	island	chr12:39538383-39539500
cg10038009	chr16	TRIM72	0.3	4.44073	Body	island	chr16:31225956-31228264
cg10151685	chr15	ACAN	0.3	3.29026	IGR	island	chr15:89312719-89313183
cg10196720	chr4	PCDH10	0.3	5.32961	TSS1500	island	chr4:134069162-134070442
cg10293925	chr7	AMPH	0.3	7.71002	5'UTR	island	chr7:38670439-38671008
cg10297491	chr10	CELF2	0.3	6.16871	Body	island	chr10:11059442-11060524
cg10552126	chr7	DPP6	0.3	3.25614	TSS1500	island	chr7:154001964-154002281
cg10636403	chr7	HOTAIRM1	0.3	6.085	TSS1500	island	chr7:27135342-27136736
cg10652393	chr15	GABRB3	0.3	4.55106	1stExon	island	chr15:27112030-27113479
cg11334771	chr11	PHOX2A	0.3	7.23593	TSS200	island	chr11:71954816-71955659
cg11539780	chr19	ZNF471	0.3	4.65365	TSS200	island	chr19:57018743-57019506
cg11651237	chr15	GABRG3	0.3	3.47186	5'UTR	island	chr15:27215951-27216856
cg11686427	chr5	PCDHGA1	0.3	2.81993	Body	island	chr5:140777442-140777938
cg11717507	chr12	TBX5	0.3	3.17464	Body	island	chr12:114838312-114838889
cg11965976	chr5	FBN2	0.3	4.09251	TSS1500	island	chr5:127872563-127874945
cg12075445	chr12	GALNT9	0.3	5.46032	TSS200	island	chr12:132905449-132906206
cg12162138	chr11	TENM4	0.3	6.75137	Body	island	chr11:78673007-78673213
cg12212311	chr18	CTDP1	0.3	3.48694	IGR	island	chr18:77557780-77558948
cg12393318	chr5	LINC00461	0.3	4.20772	TSS1500	island	chr5:87980878-87981272
cg12395205	chr18	CIDEA	0.3	5.18633	Body	island	chr18:12254147-12255089
cg12810096	chr17	ASIC2	0.3	4.45336	TSS1500	island	chr17:32484007-32484280
cg12877723	chr8	PENK	0.3	3.61578	Body	island	chr8:57358126-57359415
cg13239420	chr1	RPS7P5	0.3	5.66827	IGR	island	chr1:240160837-240161616
cg13434308	chr12	TMTC1	0.3	3.82733	5'UTR	island	chr12:29935995-29937433
cg13462129	chr7	DLX5	0.3	2.47627	Body	island	chr7:96650221-96651551
cg13473356	chr3	PEX5L	0.3	4.75082	TSS200	island	chr3:179754520-179755245
cg14047094	chr9	RXRA	0.3	2.11125	IGR	island	chr9:137393048-137393305
cg14089267	chr13	BASP1P1	0.3	2.09219	IGR	island	chr13:23412207-23412623
cg14168530	chr2	SIX3	0.3	8.30275	IGR	island	chr2:45155195-45157049
cg14230666	chr15	ADAMTSL3	0.3	6.99952	1stExon	island	chr15:84322322-84323771
cg14231297	chr19	ZSCAN18	0.3	2.83659	TSS200	island	chr19:58629309-58630241
cg14289542	chr13	SOX1	0.3	2.43193	IGR	island	chr13:112726281-112728419
cg14395298	chr13	BASP1P1	0.3	2.15542	IGR	island	chr13:23412207-23412623
cg14492800	chr5	GDNF	0.3	9.86088	TSS200	island	chr5:37836747-37840726
cg14565725	chr1	TBX15	0.3	2.38972	1stExon	island	chr1:119531991-119532196
cg14568830	chr10	PTF1A	0.3	3.82676	IGR	island	chr10:23462224-23463889
cg14649650	chr10	FRMD4A	0.3	7.04986	Body	island	chr10:13933482-13934184
cg14999001	chr7	RAMP3	0.3	10.7872	1stExon	island	chr7:45197181-45197807
cg15034345	chr2	SOX11	0.3	7.29459	3'UTR	island	chr2:5836068-5837643
cg15221604	chr11	ROBO3	0.3	3.88816	Body	island	chr11:124738712-124739011
cg15235999	chr19	ZNF578	0.3	1.74255	5'UTR	island	chr19:52995940-52996595
cg15312264	chr14	TBPL2	0.3	3.06365	TSS200	island	chr14:55907197-55907433
cg15416279	chr5	IRX1	0.3	3.83696	IGR	island	chr5:3606488-3607135
cg15520279	chr2	HOXD8	0.3	2.77602	5'UTR	island	chr2:176993479-176995557
cg15607538	chr12	ZNF605	0.3	6.49154	IGR	island	chr12:133484658-133485739
cg15617155	chr1	LINC00466	0.3	4.64289	IGR	island	chr1:63782394-63790471
cg15760257	chr17	SARM1	0.3	17.473	1stExon	island	chr17:26698359-26699557
cg15916399	chr18	DOK6	0.3	4.10658	1stExon	island	chr18:67067509-67069168
cg15953602	chr8	CRISPLD1	0.3	3.83308	TSS200	island	chr8:75896528-75897116
cg16256390	chr14	BCL11B	0.3	4.27569	Body	island	chr14:99711839-99713431
cg16288089	chr7	TAC1	0.3	4.57344	5'UTR	island	chr7:97361132-97363018
cg16519587	chr6	ABT1	0.3	6.31681	IGR	island	chr6:26614013-26614851
cg16661209	chr13	FLT1	0.3	3.89719	IGR	island	chr13:29106576-29107254
cg16731240	chr19	ZNF577	0.3	2.86564	TSS200	island	chr19:52390841-52391368
cg16857858	chr7	HOXA10-HOXA9	0.3	8.53967	TSS200	island	chr7:27212416-27214396
cg17087479	chr1	PROX1	0.3	6.5585	IGR	island	chr1:214156000-214156851
cg17283453	chr19	ZNF177	0.3	3.49694	5'UTR	island	chr19:9473589-9474001
cg17294725	chr7	UNCX	0.3	4.88743	TSS200	island	chr7:1269165-1282864
cg17437939	chr7	TAC1	0.3	2.93913	TSS200	island	chr7:97361132-97363018
cg17498296	chr10	HMX2	0.3	10.8703	TSS200	island	chr10:124907283-124911035
cg17714025	chr11	KCNA4	0.3	3.58294	TSS200	island	chr11:30038522-30038823
cg17787134	chr17	IGF2BP1	0.3	5.67144	TSS1500	island	chr17:47072820-47076042
cg17802600	chr19	ZNF536	0.3	4.0603	IGR	island	chr19:30716328-30719970
cg18035399	chr6	RAET1L	0.3	5.5976	IGR	island	chr6:150335525-150336278
cg18098400	chr13	PABPC3	0.3	6.06378	IGR	island	chr13:25620937-25621554
cg18267049	chr10	CPN1	0.3	3.59599	IGR	island	chr10:101874821-101875139
cg18301583	chr19	ZNF415	0.3	2.64696	5'UTR	island	chr19:53635625-53636230
cg18347642	chr4	KCNIP4	0.3	3.18868	TSS1500	island	chr4:21950538-21950865
cg18657094	chr3	CNTN4	0.3	3.52806	IGR	island	chr3:2140029-2141784
cg18777119	chr19	VSTM2B	0.3	6.41708	Body	island	chr19:30015781-30021367
cg18786873	chr1	ALX3	0.3	7.17193	Body	island	chr1:110610265-110613303
cg18787401	chr19	ZSCAN5A	0.3	5.81193	TSS200	island	chr19:56879417-56879995
cg18856388	chr5	IRX4	0.3	9.89459	IGR	island	chr5:1874907-1879032
cg18932798	chr10	INA	0.3	7.68776	1stExon	island	chr10:105036628-105038084
cg19091036	chr12	TBX5-AS1	0.3	4.12209	IGR	island	chr12:114878143-114879155
cg19156875	chr17	MAPT	0.3	4.97894	5'UTR	island	chr17:43971410-43975040
cg19304150	chr1	SYT6	0.3	5.5325	5'UTR	island	chr1:114695136-114696672
cg19679633	chr5	C5orf38	0.3	7.14875	1stExon	island	chr5:2748368-2757024
cg19792599	chr11	DDX25	0.3	3.58865	5'UTR	island	chr11:125774292-125774584
cg19864758	chr20	PCSK2	0.3	5.81743	TSS1500	island	chr20:17206528-17206952
cg19949955	chr14	NPAS3	0.3	2.96027	IGR	island	chr14:33402094-33404079
cg20168230	chr1	GRIK3	0.3	3.35868	1stExon	island	chr1:37498377-37500624
cg20676716	chr2	HAGLR	0.3	2.90983	1stExon	island	chr2:177052957-177054350
cg20787173	chr6	EYA4	0.3	3.72668	TSS200	island	chr6:133562086-133563586
cg20872937	chr18	GALR1	0.3	9.48707	TSS200	island	chr18:74961556-74963822
cg20935165	chr2	DLX2	0.3	7.09415	IGR	island	chr2:172972804-172973242
cg20950167	chr17	LHX1	0.3	1.69874	3'UTR	island	chr17:35291899-35300875
cg21093192	chr19	PRKCG	0.3	7.17166	IGR	island	chr19:54412710-54413087
cg21114773	chr18	CIDEA	0.3	5.76801	Body	island	chr18:12254147-12255089
cg21200408	chr20	NKX2-4	0.3	4.80099	TSS200	island	chr20:21376358-21378245
cg21282549	chr19	SIGLEC10	0.3	6.11278	IGR	island	chr19:51924999-51925413
cg21475402	chr1	BCAN	0.3	2.22655	5'UTR	island	chr1:156611639-156612447
cg21548155	chr11	WT1	0.3	3.22875	1stExon	island	chr11:32454874-32457311
cg21762788	chr8	LINC00599	0.3	3.66395	IGR	island	chr8:9756177-9756993
cg21790626	chr19	ZNF154	0.3	12.5529	5'UTR	island	chr19:58220189-58220517
cg21995919	chr2	ITGA4	0.3	6.56715	5'UTR	island	chr2:182321761-182323029
cg22001496	chr8	C8orf34-AS1	0.3	8.52741	IGR	island	chr8:69242920-69243803
cg22152728	chr11	DBX1	0.3	4.49442	IGR	island	chr11:20184570-20185497
cg22304612	chr20	CPXM1	0.3	2.77481	5'UTR	island	chr20:2780978-2781497
cg22813950	chr12	FZD10-AS1	0.3	2.30582	TSS1500	island	chr12:130645327-130648988
cg23004758	chr13	PCDH17	0.3	3.32197	IGR	island	chr13:58203586-58204322
cg23302682	chr6	T	0.3	6.43933	Body	island	chr6:166579973-166583423
cg23316253	chr10	GATA3-AS1	0.3	4.22759	IGR	island	chr10:8076002-8077261
cg23736843	chr12	RASAL1	0.3	4.77398	Body	island	chr12:113541697-113542086
cg24042242	chr17	C1QL1	0.3	3.44947	Body	island	chr17:43044369-43046424
cg24085946	chr1	NFASC	0.3	2.69125	1stExon	island	chr1:204797610-204797930
cg24100636	chr12	PRMT8	0.3	2.2052	TSS1500	island	chr12:3599966-3603008
cg24129977	chr2	PXDN	0.3	4.03081	TSS1500	island	chr2:1746833-1748971
cg24283289	chr22	DGCR5	0.3	1.95667	IGR	island	chr22:19016813-19017919
cg24362812	chr18	PIEZO2	0.3	7.43834	TSS200	island	chr18:11148307-11149936
cg24610236	chr7	CRHR2	0.3	6.47648	1stExon	island	chr7:30721372-30722445
cg24843380	chr5	ZNF454	0.3	4.9442	TSS1500	island	chr5:178367620-178368725
cg24880701	chr15	SKOR1	0.3	2.26804	Body	island	chr15:68115485-68122575
cg24932457	chr1	TNR	0.3	2.31576	5'UTR	island	chr1:175568376-175568808
cg24954895	chr5	PCDHGA1	0.3	2.80774	Body	island	chr5:140800760-140801072
cg25339566	chr1	TCTEX1D1	0.3	5.30458	5'UTR	island	chr1:67218079-67218293
cg25640822	chr5	NEUROG1	0.3	4.49536	TSS200	island	chr5:134870740-134872051
cg25724283	chr13	DCLK1	0.3	4.01612	TSS200	island	chr13:36705040-36705707
cg25884711	chr7	NPY	0.3	16.6521	5'UTR	island	chr7:24323558-24325080
cg25973534	chr5	ADAMTS16	0.3	7.70451	TSS1500	island	chr5:5139441-5140941
cg26132320	chr20	MMP9	0.3	3.34565	Body	island	chr20:44640288-44641210
cg26210445	chr2	TBR1	0.3	5.4719	1stExon	island	chr2:162273294-162273725
cg26252167	chr6	GPR6	0.3	4.08371	1stExon	island	chr6:110299365-110301267
cg26429655	chr5	ADAMTS2	0.3	5.19318	TSS200	island	chr5:178770724-178772794
cg26504021	chr5	C5orf38	0.3	2.59884	TSS1500	island	chr5:2748368-2757024
cg26675654	chr7	UNCX	0.3	2.54444	IGR	island	chr7:1269165-1282864
cg26751356	chr13	SOX1	0.3	2.87506	IGR	island	chr13:112709884-112712665
cg26789779	chr5	GDNF	0.3	7.39272	TSS200	island	chr5:37836747-37840726
cg26822097	chr22	TPTEP1	0.3	4.56438	TSS1500	island	chr22:17081936-17082595
cg26843074	chr3	STAC	0.3	4.15726	TSS200	island	chr3:36421702-36422210
cg26925231	chr8	SGCZ	0.3	3.39217	Body	island	chr8:15094237-15095168
cg26931862	chr12	HOXC12	0.3	3.19938	1stExon	island	chr12:54348695-54349378
cg27120816	chr16	CDH8	0.3	4.39066	TSS200	island	chr16:62069121-62070634
cg27180153	chr13	RNF17	0.3	2.74257	IGR	island	chr13:25319668-25322255
cg27199820	chr3	GRM7	0.3	7.26053	1stExon	island	chr3:6902823-6903516
cg27328797	chr3	MIR1324	0.3	4.45179	IGR	island	chr3:75667777-75669067
cg27477373	chr19	ZSCAN5A	0.3	8.21941	TSS200	island	chr19:56879417-56879995
cg00028935	chr3	ZIC4	0.29	4.41773	Body	island	chr3:147113608-147114479
cg00090261	chr8	RGS22	0.29	2.56543	TSS1500	island	chr8:101117922-101118693
cg00129651	chr17	RAPGEFL1	0.29	4.38257	Body	island	chr17:38347533-38347765
cg00177388	chr5	BTF3	0.29	2.37641	IGR	island	chr5:72676120-72678421
cg00310215	chr16	SALL1	0.29	3.76973	TSS1500	island	chr16:51183699-51188763
cg00446413	chr7	DPP6	0.29	2.51684	TSS1500	island	chr7:153748407-153750444
cg00515457	chr19	LINC00904	0.29	4.50543	IGR	island	chr19:35395938-35396476
cg00626856	chr5	IRX4	0.29	2.65375	IGR	island	chr5:1881924-1887743
cg00683332	chr16	SALL1	0.29	2.09956	IGR	island	chr16:51183699-51188763
cg00831710	chr8	LY6H	0.29	2.19596	Body	island	chr8:144240761-144242113
cg00851770	chr18	CIDEA	0.29	8.97442	TSS1500	island	chr18:12254147-12255089
cg01009664	chr3	TRH	0.29	2.57009	5'UTR	island	chr3:129693127-129694841
cg01350077	chr6	MDFI	0.29	6.52302	5'UTR	island	chr6:41604583-41606663
cg01429449	chr2	EVX2	0.29	2.02382	IGR	island	chr2:176936246-176936809
cg01597641	chr7	EN2	0.29	2.92121	IGR	island	chr7:155241323-155243757
cg01730970	chr1	MAP3K6	0.29	2.4366	Body	island	chr1:27687024-27687743
cg02013838	chr2	LINC01158	0.29	3.10738	IGR	island	chr2:105459127-105461770
cg02091605	chr19	ONECUT3	0.29	3.36391	IGR	island	chr19:1776027-1776730
cg02119363	chr3	PEX5L	0.29	5.3386	TSS200	island	chr3:179754520-179755245
cg02172312	chr16	CDH8	0.29	3.07242	5'UTR	island	chr16:62069121-62070634
cg02228111	chr12	GALNT9	0.29	4.18004	1stExon	island	chr12:132905449-132906206
cg02432280	chr7	ACTR3B	0.29	3.50608	IGR	island	chr7:152622343-152623305
cg02455820	chr16	SALL1	0.29	2.77269	IGR	island	chr16:51147490-51147944
cg02463418	chr4	EPHA5	0.29	4.42984	1stExon	island	chr4:66535193-66535620
cg02571816	chr19	PPP1R14A	0.29	3.33057	TSS1500	island	chr19:38746638-38747379
cg02574509	chr1	FMN2	0.29	6.19384	5'UTR	island	chr1:240254959-240257063
cg02721665	chr10	GPR26	0.29	3.98635	TSS1500	island	chr10:125425495-125426642
cg03002848	chr10	VENTX	0.29	4.05672	TSS1500	island	chr10:135048797-135052077
cg03024760	chr15	GABRG3	0.29	5.41459	TSS1500	island	chr15:27215951-27216856
cg03058660	chr19	GRIN2D	0.29	2.03592	Body	island	chr19:48919173-48919412
cg03238797	chr16	ADAMTS18	0.29	6.93379	1stExon	island	chr16:77468309-77469074
cg03308092	chr22	GAB4	0.29	2.029	Body	island	chr22:17488274-17489194
cg03338754	chr13	F7	0.29	2.27549	Body	island	chr13:113761566-113765534
cg03363161	chr3	ZIC1	0.29	2.11222	IGR	island	chr3:147138916-147139564
cg03700449	chr12	ASCL1	0.29	6.74399	1stExon	island	chr12:103351579-103352695
cg03949391	chr1	PTGFR	0.29	3.81066	5'UTR	island	chr1:78956624-78957516
cg04217778	chr7	RBAK-RBAKDN	0.29	3.06764	Body	island	chr7:5111620-5112088
cg04317962	chr16	MAF	0.29	2.33817	IGR	island	chr16:79623491-79623957
cg04598517	chr5	SLC6A3	0.29	3.14645	5'UTR	island	chr5:1444678-1446648
cg04612444	chr8	PENK	0.29	6.50444	5'UTR	island	chr8:57358126-57359415
cg04804618	chr10	EBF3	0.29	3.62332	Body	island	chr10:131761169-131771696
cg04894619	chr3	PEX5L	0.29	4.10949	TSS200	island	chr3:179754520-179755245
cg05080154	chr18	SALL3	0.29	3.94202	TSS1500	island	chr18:76737005-76741244
cg05081498	chr4	NA	0.29	2.05772	IGR	island	chr4:190935925-190936999
cg05099508	chr10	SPAG6	0.29	12.4223	1stExon	island	chr10:22634000-22634862
cg05178576	chr16	ADAMTS18	0.29	5.08011	Body	island	chr16:77468309-77469074
cg05269218	chr5	IRX2	0.29	4.64139	IGR	island	chr5:2738953-2741237
cg05452406	chr6	SYCP2L	0.29	5.59797	Body	island	chr6:10881846-10882051
cg05488770	chr7	LHFPL3	0.29	4.63051	Body	island	chr7:103968783-103969959
cg05560435	chr5	NKX2-5	0.29	7.37918	IGR	island	chr5:172670829-172671824
cg05571581	chr6	LOC401242	0.29	8.96297	IGR	island	chr6:28753869-28754138
cg05634149	chr21	OLIG2	0.29	3.82508	IGR	island	chr21:34395128-34400245
cg05917460	chr14	PAX9	0.29	7.80596	1stExon	island	chr14:37126786-37128274
cg05941108	chr5	IRX4	0.29	4.88499	TSS1500	island	chr5:1881924-1887743
cg05977002	chr5	NR2F1-AS1	0.29	2.70266	Body	island	chr5:92906239-92908875
cg06158650	chr1	TBX15	0.29	3.06017	5'UTR	island	chr1:119522385-119522638
cg06585566	chr19	ZIM2	0.29	1.63247	IGR	island	chr19:57276614-57276942
cg06585708	chr5	IRX1	0.29	7.06211	IGR	island	chr5:3594467-3603054
cg06636427	chr7	UNCX	0.29	2.39893	Body	island	chr7:1269165-1282864
cg06659727	chr13	COL4A1	0.29	2.4918	TSS1500	island	chr13:110958891-110960590
cg06806958	chr10	KIAA1217	0.29	3.59848	5'UTR	island	chr10:23983366-23984978
cg06991392	chr1	NBPF8	0.29	1.88656	IGR	island	chr1:147789652-147790094
cg07035165	chr5	KCNN2	0.29	2.03312	1stExon	island	chr5:113696516-113699195
cg07035961	chr5	PCDHA1	0.29	2.7997	Body	island	chr5:140174573-140174888
cg07060551	chr19	SHANK1	0.29	2.8255	Body	island	chr19:51198143-51198460
cg07115542	chr14	NKX2-1	0.29	4.79103	Body	island	chr14:36986362-36990576
cg07136998	chr5	SLIT3	0.29	10.3817	5'UTR	island	chr5:168727429-168728275
cg07147449	chr12	TBX3	0.29	7.54304	IGR	island	chr12:115135925-115136350
cg07246273	chr12	SRRM4	0.29	3.37586	IGR	island	chr12:119212110-119212393
cg07281879	chr11	WT1-AS	0.29	2.38597	Body	island	chr11:32459422-32459878
cg07351192	chr3	ARL8B	0.29	3.70982	IGR	island	chr3:5137548-5137977
cg07402669	chr20	APCDD1L	0.29	3.84847	TSS200	island	chr20:57089460-57090237
cg07519816	chr18	TCF4	0.29	6.38052	IGR	island	chr18:53447074-53447842
cg07547765	chr17	HOXB7	0.29	1.55272	Body	island	chr17:46685244-46685449
cg07936950	chr2	DLX1	0.29	2.67348	3'UTR	island	chr2:172952809-172953160
cg07949597	chr16	TIGD7	0.29	2.36919	TSS1500	island	chr16:3355020-3356012
cg07978472	chr4	PP12613	0.29	7.72368	TSS200	island	chr4:122685860-122686565
cg08044097	chr8	SOX17	0.29	2.53863	Body	island	chr8:55370170-55372525
cg08151623	chr16	OR1F1	0.29	1.72831	IGR	island	chr16:3242622-3242912
cg08304190	chr20	MIR663AHG	0.29	4.16706	TSS200	island	chr20:26188638-26190348
cg08439930	chr16	SALL1	0.29	5.24229	TSS1500	island	chr16:51183699-51188763
cg08492619	chr13	SLITRK5	0.29	5.8111	TSS1500	island	chr13:88323569-88324640
cg08496953	chr17	C17orf104	0.29	2.42963	TSS1500	island	chr17:42733486-42734626
cg08528626	chr2	ST6GAL2	0.29	2.739	TSS200	island	chr2:107502353-107504216
cg08538258	chr21	POFUT2	0.29	2.42748	Body	island	chr21:46706691-46707049
cg08594218	chr17	HOXB13	0.29	5.54291	3'UTR	island	chr17:46802790-46803076
cg08640634	chr6	NR2E1	0.29	4.97238	TSS1500	island	chr6:108485671-108490539
cg08806408	chr16	SALL1	0.29	6.83997	TSS1500	island	chr16:51183699-51188763
cg08837627	chr19	GOLGA2P9	0.29	2.1666	IGR	island	chr19:22715263-22715576
cg08870743	chr21	OLIG2	0.29	7.40594	TSS200	island	chr21:34395128-34400245
cg08939095	chr15	BNC1	0.29	7.41744	Body	island	chr15:83951980-83953930
cg09229912	chr12	CUX2	0.29	2.98931	1stExon	island	chr12:111471960-111473546
cg09233651	chr12	TBX5	0.29	2.65111	Body	island	chr12:114838312-114838889
cg09430118	chr19	ZNF529	0.29	3.28711	Body	island	chr19:37095680-37096589
cg09515953	chr19	PPP1R14A	0.29	3.39849	TSS200	island	chr19:38746638-38747379
cg09851951	chr16	IRX3	0.29	4.57796	IGR	island	chr16:54317821-54324604
cg10132208	chr19	ZSCAN1	0.29	2.28865	5'UTR	island	chr19:58545115-58545897
cg10192893	chr4	PHOX2B	0.29	5.09262	Body	island	chr4:41747508-41747944
cg10362591	chr16	SLC6A2	0.29	3.22799	TSS1500	island	chr16:55689598-55690895
cg10406295	chr8	SFRP1	0.29	3.16167	TSS200	island	chr8:41165852-41167140
cg10502121	chr7	POM121L12	0.29	2.03665	IGR	island	chr7:53286851-53287192
cg10541864	chr4	HAND2	0.29	4.25934	5'UTR	island	chr4:174450046-174451469
cg10836101	chr19	VSTM2B	0.29	3.42528	Body	island	chr19:30015781-30021367
cg10959353	chr2	SPHKAP	0.29	3.61168	TSS200	island	chr2:229045957-229046553
cg11119746	chr7	GLI3	0.29	3.99069	IGR	island	chr7:42533076-42533283
cg11213369	chr7	UNCX	0.29	2.52078	IGR	island	chr7:1269165-1282864
cg11342468	chr12	C12orf42	0.29	6.12168	TSS200	island	chr12:103889148-103889843
cg11859607	chr18	ADCYAP1	0.29	2.94582	Body	island	chr18:904578-909574
cg11994674	chr17	NGFR	0.29	3.7797	IGR	island	chr17:47547371-47547884
cg12248614	chr19	SPTBN4	0.29	5.41018	Body	island	chr19:41018525-41019486
cg12314713	chr17	IGF2BP1	0.29	5.86446	TSS200	island	chr17:47072820-47076042
cg12380743	chr1	FCGR1C	0.29	2.32458	IGR	island	chr1:149333785-149334111
cg12453014	chr5	PRR16	0.29	5.57857	5'UTR	island	chr5:119800971-119801194
cg12565585	chr8	RIMS2	0.29	3.73398	Body	island	chr8:105235384-105235979
cg12606911	chr2	RMND5A	0.29	1.79034	TSS1500	island	chr2:87036600-87037001
cg12610471	chr10	SPAG6	0.29	2.23955	TSS200	island	chr10:22634000-22634862
cg12997720	chr7	HOXA11-AS	0.29	3.00858	Body	island	chr7:27225050-27225629
cg13163930	chr6	LINC01012	0.29	4.46369	IGR	island	chr6:27647793-27648005
cg13407456	chr8	C8orf34-AS1	0.29	5.91882	IGR	island	chr8:69242920-69243803
cg13721404	chr18	NOL4	0.29	4.09578	Body	island	chr18:31739047-31739522
cg14038391	chr10	TLX1	0.29	7.99208	IGR	island	chr10:102899822-102900263
cg14353137	chr8	TCF24	0.29	5.63888	IGR	island	chr8:67873388-67875600
cg14507868	chr2	ST6GAL2	0.29	4.54521	TSS1500	island	chr2:107502353-107504216
cg14582763	chr19	ZNF578	0.29	2.97033	TSS200	island	chr19:52956656-52957245
cg14650610	chr5	SPOCK1	0.29	9.22304	5'UTR	island	chr5:136834016-136835146
cg15107670	chr11	WT1	0.29	2.55647	1stExon	island	chr11:32454874-32457311
cg15126975	chr2	CIR1	0.29	4.55668	IGR	island	chr2:175208415-175209076
cg15219228	chr6	TULP1	0.29	4.07633	Body	island	chr6:35479388-35479678
cg15237494	chr21	ADAMTS5	0.29	3.02925	1stExon	island	chr21:28337856-28340237
cg15285250	chr7	NXPH1	0.29	3.53592	Body	island	chr7:8481974-8482762
cg15484532	chr1	AJAP1	0.29	3.7106	TSS1500	island	chr1:4713989-4716555
cg15690342	chr5	TMEM174	0.29	3.04041	IGR	island	chr5:72594147-72595808
cg15730491	chr1	HLX	0.29	1.67281	IGR	island	chr1:221068782-221069159
cg15829088	chr1	OR13G1	0.29	2.7371	IGR	island	chr1:247802738-247803141
cg15839448	chr8	SFRP1	0.29	5.14485	1stExon	island	chr8:41165852-41167140
cg15950068	chr6	SNAP91	0.29	3.38687	Body	island	chr6:84417597-84419378
cg15985191	chr10	CACNB2	0.29	4.20216	TSS1500	island	chr10:18429125-18430234
cg16002355	chr4	PITX2	0.29	7.47359	Body	island	chr4:111542062-111544464
cg16043357	chr10	VAX1	0.29	2.67658	TSS200	island	chr10:118895963-118898037
cg16376000	chr3	FGF12	0.29	6.89187	TSS1500	island	chr3:192125821-192127994
cg16409261	chr20	LOC63930	0.29	5.45326	IGR	island	chr20:61703526-61704022
cg16422098	chr10	ITGA8	0.29	5.32639	TSS200	island	chr10:15761423-15762101
cg16599703	chr1	GRIK3	0.29	2.86287	TSS1500	island	chr1:37498377-37500624
cg16767801	chr20	PAX1	0.29	5.50603	1stExon	island	chr20:21686199-21687689
cg17007640	chr14	LINC01551	0.29	2.43586	Body	island	chr14:29243403-29243763
cg17012160	chr1	FMN2	0.29	2.92541	1stExon	island	chr1:240254959-240257063
cg17264670	chr6	RGS17	0.29	5.23183	TSS1500	island	chr6:153450992-153452792
cg17316316	chr5	OR2V1	0.29	5.22527	IGR	island	chr5:180524612-180525276
cg17429382	chr19	MATK	0.29	6.89018	5'UTR	island	chr19:3785511-3786653
cg17486097	chr8	UNC5D	0.29	3.37836	Body	island	chr8:35092679-35093559
cg17535595	chr13	PCDH8	0.29	7.96088	TSS200	island	chr13:53419897-53422872
cg17555373	chr13	OLFM4	0.29	2.3026	IGR	island	chr13:53774264-53776345
cg17712694	chr5	2017-03-11	0.29	6.179	TSS200	island	chr5:16179064-16180420
cg17757602	chr5	LOC648987	0.29	3.95096	IGR	island	chr5:42951076-42952410
cg18143243	chr3	CACNA2D3	0.29	4.92378	TSS1500	island	chr3:54155239-54157025
cg18172877	chr5	IRX4	0.29	5.45003	Body	island	chr5:1874907-1879032
cg18173058	chr12	TBX5	0.29	2.68439	Body	island	chr12:114838312-114838889
cg18236477	chr13	ATP8A2	0.29	2.30389	Body	island	chr13:26042693-26043486
cg18249634	chr3	TRIM71	0.29	4.86273	Body	island	chr3:32858194-32860506
cg18273840	chr5	HCN1	0.29	3.53921	Body	island	chr5:45695394-45696510
cg18297437	chr3	ZIC1	0.29	2.99863	Body	island	chr3:147131066-147131333
cg18380175	chr1	ST6GALNAC5	0.29	6.62305	Body	island	chr1:77333111-77334534
cg18417954	chr19	DNAAF3	0.29	2.40773	Body	island	chr19:55672023-55673212
cg18710784	chr11	OPCML	0.29	3.04944	TSS1500	island	chr11:132813562-132814395
cg18805066	chr7	HOXA1	0.29	1.9996	3'UTR	island	chr7:27134097-27134303
cg18844382	chr14	EFS	0.29	2.77667	TSS200	island	chr14:23834435-23835947
cg18991611	chr8	EFCAB1	0.29	9.22921	IGR	island	chr8:49468683-49468959
cg19047707	chr2	ECEL1	0.29	3.22544	5'UTR	island	chr2:233350278-233352974
cg19161124	chr7	DPP6	0.29	2.06226	TSS1500	island	chr7:153583317-153585666
cg19430967	chr3	TMEM108	0.29	3.56543	5'UTR	island	chr3:132756985-132757895
cg19537719	chr8	NKX6-3	0.29	1.79108	Body	island	chr8:41583135-41583524
cg19651694	chr11	PHOX2A	0.29	3.53503	1stExon	island	chr11:71954816-71955659
cg19672997	chr14	MDGA2	0.29	2.77235	TSS1500	island	chr14:48143433-48145589
cg19715410	chr1	OPRD1	0.29	6.49697	1stExon	island	chr1:29138501-29139348
cg19725343	chr19	IGLON5	0.29	6.23348	Body	island	chr19:51830064-51831145
cg19945554	chr15	SPATA41	0.29	3.62512	IGR	island	chr15:100913438-100914022
cg19947104	chr11	KCNC1	0.29	2.54503	TSS200	island	chr11:17756056-17758286
cg20130213	chr10	FRMD4A	0.29	3.81296	Body	island	chr10:13933482-13934184
cg20219457	chr13	DCLK1	0.29	8.77212	1stExon	island	chr13:36705040-36705707
cg20260127	chr7	LOC650226	0.29	2.12747	IGR	island	chr7:56355508-56355798
cg20337384	chr7	POU6F2	0.29	3.95341	IGR	island	chr7:39015543-39015929
cg20398486	chr2	EVX2	0.29	6.00249	IGR	island	chr2:176944087-176948446
cg20498685	chr7	TWIST1	0.29	3.18257	3'UTR	island	chr7:19156050-19158042
cg20717123	chr12	P2RX2	0.29	2.95591	1stExon	island	chr12:133194868-133195544
cg21002957	chr19	RASAL3	0.29	1.59206	Body	island	chr19:15568027-15569227
cg21123160	chr3	SLC6A11	0.29	1.87201	TSS200	island	chr3:10857687-10858447
cg21532325	chr7	WDR86	0.29	4.77167	TSS1500	island	chr7:151106244-151107808
cg21728840	chr19	ZNF543	0.29	2.29119	IGR	island	chr19:57828939-57829154
cg21836358	chr1	FOXD3	0.29	2.01502	3'UTR	island	chr1:63782394-63790471
cg21852408	chr11	C11orf87	0.29	3.90417	5'UTR	island	chr11:109293519-109294983
cg22428147	chr7	DGKI	0.29	2.67359	TSS200	island	chr7:137531125-137532382
cg22546168	chr10	VENTX	0.29	2.90297	TSS1500	island	chr10:135048797-135052077
cg22717014	chr4	PITX2	0.29	4.9387	Body	island	chr4:111542062-111544464
cg22752533	chr20	SLC12A5	0.29	2.15648	1stExon	island	chr20:44657463-44659243
cg22848598	chr8	ADAM32	0.29	3.84117	TSS200	island	chr8:38965013-38965423
cg22882665	chr2	SIX2	0.29	9.19952	IGR	island	chr2:45240372-45241579
cg22983083	chr19	ADAMTS10	0.29	3.5196	Body	island	chr19:8656788-8657917
cg23205387	chr7	ACTR3B	0.29	4.72962	IGR	island	chr7:152622343-152623305
cg23291280	chr19	TSHZ3	0.29	3.29644	IGR	island	chr19:31847946-31848209
cg23318063	chr14	SLC35F4	0.29	6.96443	IGR	island	chr14:58331676-58333121
cg23353952	chr22	NEFH	0.29	4.95176	1stExon	island	chr22:29875919-29877242
cg23683254	chr14	BCL11B	0.29	2.25247	IGR	island	chr14:99584405-99585010
cg23771603	chr10	MYO3A	0.29	5.41876	5'UTR	island	chr10:26222921-26224022
cg24035245	chr1	TBX15	0.29	2.33739	IGR	island	chr1:119535666-119535987
cg24224020	chr4	PITX2	0.29	4.24588	Body	island	chr4:111542062-111544464
cg24368848	chr19	ZSCAN1	0.29	4.65638	TSS1500	island	chr19:58545115-58545897
cg24411961	chr1	C1orf94	0.29	1.72285	5'UTR	island	chr1:34642382-34643024
cg24436715	chr19	TSHZ3	0.29	3.19852	IGR	island	chr19:31847946-31848209
cg24595510	chr20	SCRT2	0.29	5.7584	3'UTR	island	chr20:643975-645233
cg24740868	chr1	C1orf87	0.29	2.24147	1stExon	island	chr1:60539315-60539540
cg25017620	chr1	OR13G1	0.29	3.47372	IGR	island	chr1:247802738-247803141
cg25201047	chr7	UNCX	0.29	2.47488	IGR	island	chr7:1269165-1282864
cg25574024	chr11	INS-IGF2	0.29	2.63954	Body	island	chr11:2158951-2162484
cg25602684	chr5	GDNF	0.29	9.01694	TSS200	island	chr5:37836747-37840726
cg25681339	chr17	BHLHA9	0.29	2.7654	1stExon	island	chr17:1173535-1174733
cg25875213	chr19	ZNF781	0.29	16.9795	5'UTR	island	chr19:38182793-38183327
cg25902889	chr19	FSD1	0.29	1.49366	Body	island	chr19:4304542-4305122
cg25915838	chr11	PGR	0.29	4.27496	1stExon	island	chr11:100998030-100999774
cg26024843	chr9	COL5A1	0.29	3.4999	1stExon	island	chr9:137533359-137534397
cg26263234	chr3	LRRC3B	0.29	3.46719	5'UTR	island	chr3:26665950-26666164
cg26333652	chr5	IRX2	0.29	1.92515	Body	island	chr5:2748368-2757024
cg26540191	chr4	DOK7	0.29	1.35835	Body	island	chr4:3475058-3475360
cg26836233	chr3	SLC6A11	0.29	3.42233	TSS200	island	chr3:10857687-10858447
cg26923490	chr19	KCNA7	0.29	3.55038	1stExon	island	chr19:49575129-49576076
cg26983710	chr2	GALNT13	0.29	4.53639	TSS1500	island	chr2:154727906-154728271
cg27234067	chr11	WT1-AS	0.29	2.21789	Body	island	chr11:32460586-32461004
cg27291304	chr19	ZNF208	0.29	2.68548	Body	island	chr19:22193330-22193583
cg27649239	chr15	SKOR1	0.29	1.867	Body	island	chr15:68115485-68122575
cg00017437	chr1	TTC34	0.28	5.86088	IGR	island	chr1:2706025-2706961
cg00046625	chr1	PDE4B	0.28	5.92317	5'UTR	island	chr1:66258440-66258918
cg00152008	chr1	DMRTA2	0.28	4.06979	TSS200	island	chr1:50884228-50891471
cg00157199	chr20	FRG1B	0.28	1.93687	IGR	island	chr20:29550849-29551855
cg00162231	chr3	SLC6A1	0.28	3.28384	5'UTR	island	chr3:11034446-11035384
cg00418282	chr5	IRX2	0.28	3.79999	IGR	island	chr5:2738953-2741237
cg00505277	chr19	LOC100128398	0.28	12.1979	IGR	island	chr19:58520754-58521224
cg00582524	chr16	SALL1	0.28	2.05669	Body	island	chr16:51183699-51188763
cg00646019	chr15	LOC100289656	0.28	4.3622	IGR	island	chr15:29033878-29034710
cg00745725	chr15	GABRG3	0.28	2.87691	TSS200	island	chr15:27215951-27216856
cg00800512	chr19	ZIK1	0.28	3.53006	TSS200	island	chr19:58094739-58095764
cg00811065	chr7	UNCX	0.28	2.16003	IGR	island	chr7:1286022-1287658
cg00942219	chr16	LOC400548	0.28	2.41577	IGR	island	chr16:85203157-85203941
cg01130127	chr19	CLEC11A	0.28	2.8713	3'UTR	island	chr19:51227661-51228883
cg01142635	chr4	LOC285484	0.28	2.32829	IGR	island	chr4:6223566-6224224
cg01146232	chr16	SALL1	0.28	2.96629	TSS1500	island	chr16:51183699-51188763
cg01200640	chr8	ERICH1-AS1	0.28	6.74248	IGR	island	chr8:686830-689496
cg01281157	chr5	GRM6	0.28	2.60092	TSS200	island	chr5:178421225-178422337
cg01615424	chr15	ULK4P3	0.28	4.21387	IGR	island	chr15:32638144-32639476
cg01672943	chr14	PAX9	0.28	10.4867	TSS1500	island	chr14:37125219-37125661
cg01718116	chr2	DPP10	0.28	3.92542	Body	island	chr2:115918737-115920765
cg01995743	chr6	SLC35F1	0.28	4.42988	Body	island	chr6:118228042-118229811
cg02002583	chr19	BIRC8	0.28	6.17095	IGR	island	chr19:53811620-53812011
cg02027945	chr11	SLC6A5	0.28	4.99035	IGR	island	chr11:20618197-20619920
cg02037307	chr5	PITX1	0.28	1.74407	3'UTR	island	chr5:134363092-134365146
cg02115911	chr21	OLIG2	0.28	2.72104	IGR	island	chr21:34395128-34400245
cg02250846	chr19	ZNF730	0.28	5.51754	IGR	island	chr19:23257957-23258518
cg02259324	chr15	LOC645752	0.28	3.1049	IGR	island	chr15:78110841-78112853
cg02347074	chr2	PAX3	0.28	2.58787	Body	island	chr2:223155726-223156154
cg02383130	chr7	AMPH	0.28	7.89824	5'UTR	island	chr7:38670439-38671008
cg02561482	chr6	TFAP2B	0.28	3.6012	3'UTR	island	chr6:50813314-50813699
cg02578368	chr6	HIST1H3F	0.28	3.4083	TSS1500	island	chr6:26250436-26250827
cg02743222	chr5	TLX3	0.28	4.01389	5'UTR	island	chr5:170735169-170739863
cg02758612	chr19	ERVV-2	0.28	4.80603	IGR	island	chr19:53540735-53541233
cg02825373	chr20	BMP7	0.28	5.08234	IGR	island	chr20:55500347-55501102
cg02849693	chr19	PRKCG	0.28	2.07903	Body	island	chr19:54401704-54402472
cg03264601	chr20	BMP7	0.28	5.94216	IGR	island	chr20:55500347-55501102
cg03659519	chr18	GALR1	0.28	5.57901	TSS200	island	chr18:74961556-74963822
cg03696599	chr2	CNTNAP5	0.28	2.6421	TSS1500	island	chr2:124782252-124783255
cg03881775	chr3	ZIC4	0.28	2.92683	Body	island	chr3:147108511-147111703
cg03882167	chr2	AMER3	0.28	3.01346	5'UTR	island	chr2:131513363-131514183
cg03893271	chr7	WBSCR17	0.28	3.20018	TSS1500	island	chr7:70596228-70598382
cg04008601	chr12	C12orf42	0.28	2.02217	Body	island	chr12:103696090-103696418
cg04307561	chr8	EYA1	0.28	3.80063	IGR	island	chr8:72459564-72460523
cg04541474	chr1	RNF220	0.28	4.21635	5'UTR	island	chr1:44871109-44874047
cg04562217	chr3	ROBO1	0.28	4.23554	5'UTR	island	chr3:79815638-79815900
cg04645914	chr19	ZNF613	0.28	1.97586	IGR	island	chr19:52452316-52452543
cg05030680	chr4	PITX2	0.28	3.16322	Body	island	chr4:111542062-111544464
cg05036656	chr4	TMEM33	0.28	2.52239	IGR	island	chr4:41875445-41875794
cg05181041	chr10	ADAM12	0.28	3.45525	1stExon	island	chr10:128076155-128077482
cg05221057	chr13	SOX1	0.28	5.48956	IGR	island	chr13:112709884-112712665
cg05311410	chr7	HOXA11-AS	0.28	5.51781	Body	island	chr7:27225050-27225629
cg05375728	chr1	DAB1	0.28	5.64388	5'UTR	island	chr1:58715272-58716095
cg05506365	chr2	POU3F3	0.28	4.2346	1stExon	island	chr2:105468851-105473488
cg05573844	chr12	HOTAIR	0.28	1.83334	IGR	island	chr12:54354529-54355491
cg05743346	chr7	CALN1	0.28	5.18871	5'UTR	island	chr7:71800757-71802768
cg05821789	chr11	BSX	0.28	6.11522	IGR	island	chr11:122847494-122848608
cg05903444	chr5	IRX2	0.28	2.08131	Body	island	chr5:2748368-2757024
cg05924485	chr19	ZNF99	0.28	2.0378	IGR	island	chr19:22990009-22990651
cg06008912	chr2	TMEFF2	0.28	4.97439	TSS200	island	chr2:193058995-193060812
cg06022179	chr15	MIR9-3	0.28	3.54856	IGR	island	chr15:89903446-89903720
cg06151165	chr20	VSX1	0.28	3.96245	Body	island	chr20:25061761-25062928
cg06248560	chr18	CELF4	0.28	5.47835	Body	island	chr18:35104533-35104942
cg06273376	chr22	FAM19A5	0.28	5.14546	Body	island	chr22:48970857-48972947
cg06301178	chr16	YBX3P1	0.28	2.10968	Body	island	chr16:31580070-31580317
cg06383163	chr8	FAM135B	0.28	2.16613	TSS200	island	chr8:139508795-139509774
cg06572465	chr5	PCDHGA1	0.28	6.36177	Body	island	chr5:140800760-140801072
cg06629130	chr18	SKOR2	0.28	4.54146	IGR	island	chr18:44787406-44787838
cg06651311	chr4	NWD2	0.28	4.66892	TSS1500	island	chr4:37245250-37246979
cg06674731	chr2	RPRM	0.28	2.79002	1stExon	island	chr2:154334449-154335458
cg06717850	chr19	USP29	0.28	2.22402	IGR	island	chr19:57617601-57618448
cg07137606	chr1	PLD5	0.28	1.84405	5'UTR	island	chr1:242686916-242687476
cg07160746	chr20	KCNS1	0.28	2.43615	Body	island	chr20:43726297-43727372
cg07291445	chr7	POU6F2	0.28	3.44507	IGR	island	chr7:39015543-39015929
cg07333191	chr4	LINC01097	0.28	1.88193	IGR	island	chr4:13526553-13526770
cg07401230	chr8	MIR124-1	0.28	4.26975	IGR	island	chr8:9762661-9764748
cg07440398	chr14	BCL11B	0.28	2.04768	Body	island	chr14:99711839-99713431
cg07552803	chr8	NEFM	0.28	2.34232	TSS1500	island	chr8:24770908-24772547
cg07636117	chr2	GBX2	0.28	3.51346	IGR	island	chr2:237071794-237078762
cg07744841	chr3	SLC6A11	0.28	3.33656	TSS1500	island	chr3:10857687-10858447
cg07811198	chr7	DPP6	0.28	2.30586	Body	island	chr7:153583317-153585666
cg07960450	chr7	ADCY1	0.28	3.3977	1stExon	island	chr7:45613386-45615504
cg08000065	chr8	UNC5D	0.28	4.34894	TSS200	island	chr8:35092679-35093559
cg08065657	chr19	HAS1	0.28	2.62934	Body	island	chr19:52222423-52223208
cg08211028	chr10	SORCS1	0.28	3.23018	IGR	island	chr10:109674196-109674964
cg08236767	chr2	ST6GAL2	0.28	5.43874	TSS200	island	chr2:107502353-107504216
cg08239858	chr5	IRX2	0.28	2.18599	IGR	island	chr5:2738953-2741237
cg08383399	chr8	CSMD1	0.28	2.89111	TSS200	island	chr8:4848968-4852635
cg08445263	chr15	GABRG3	0.28	2.98189	TSS200	island	chr15:27215951-27216856
cg08621473	chr13	SGCG	0.28	3.05632	IGR	island	chr13:23733808-23734816
cg08720517	chr5	PROB1	0.28	2.69476	1stExon	island	chr5:138727710-138730911
cg09086835	chr15	LINC00925	0.28	3.08769	Body	island	chr15:89920793-89922768
cg09382127	chr5	IRX1	0.28	2.80697	IGR	island	chr5:3592391-3592644
cg09410234	chr1	KCNA3	0.28	4.08488	TSS200	island	chr1:111216244-111217937
cg09465698	chr5	PCDHGA1	0.28	3.29031	Body	island	chr5:140787447-140788044
cg09473315	chr17	TMEM235	0.28	1.78201	Body	island	chr17:76228110-76228380
cg09537620	chr11	PAX6	0.28	6.63074	Body	island	chr11:31825743-31826967
cg09698471	chr5	HTR1A	0.28	2.56928	TSS1500	island	chr5:63256548-63257886
cg09894698	chr11	ASCL2	0.28	8.14632	1stExon	island	chr11:2290104-2292932
cg10188823	chr22	NEFH	0.28	7.98915	5'UTR	island	chr22:29875919-29877242
cg10243196	chr19	RPSAP58	0.28	3.67977	Body	island	chr19:23945713-23946128
cg10298052	chr10	PCDH15	0.28	2.40977	IGR	island	chr10:57390343-57391215
cg10358981	chr13	PABPC3	0.28	2.8901	IGR	island	chr13:25620937-25621554
cg10416527	chr18	ZNF521	0.28	4.44852	Body	island	chr18:22930018-22930904
cg10514097	chr16	FOXF1	0.28	3.63324	1stExon	island	chr16:86541430-86545228
cg10635895	chr12	CACNA1C	0.28	1.71585	Body	island	chr12:2339162-2339615
cg10649903	chr5	PCDHA1	0.28	2.48079	Body	island	chr5:140180844-140181082
cg10659886	chr19	ZSCAN18	0.28	2.13504	Body	island	chr19:58629309-58630241
cg10721149	chr6	SCGN	0.28	2.47489	TSS200	island	chr6:25652380-25652709
cg10904109	chr6	GRM1	0.28	2.46981	3'UTR	island	chr6:146755475-146755901
cg11002404	chr10	CELF2	0.28	4.97266	5'UTR	island	chr10:11059442-11060524
cg11021995	chr7	ELMO1	0.28	3.12536	TSS200	island	chr7:37487354-37488672
cg11183632	chr20	NKX2-2	0.28	4.95689	IGR	island	chr20:21501961-21503931
cg11220245	chr20	MIR663AHG	0.28	2.17616	TSS1500	island	chr20:26188638-26190348
cg11246938	chr12	TBX3	0.28	1.4606	Body	island	chr12:115112014-115112627
cg11277087	chr19	ZNF730	0.28	3.49676	IGR	island	chr19:23257957-23258518
cg11326255	chr19	MATK	0.28	3.66972	Body	island	chr19:3785511-3786653
cg11381539	chr7	CALN1	0.28	4.91378	5'UTR	island	chr7:71800757-71802768
cg11414560	chr20	PHACTR3	0.28	6.27541	5'UTR	island	chr20:58179808-58180787
cg11626496	chr13	RNF17	0.28	2.8921	IGR	island	chr13:25319668-25322255
cg11679455	chr10	GATA3	0.28	1.40011	Body	island	chr10:8100384-8100768
cg11878331	chr8	EYA1	0.28	6.88792	IGR	island	chr8:72468560-72469561
cg11942956	chr6	EYA4	0.28	4.93208	TSS200	island	chr6:133562086-133563586
cg12060499	chr14	LINC00239	0.28	1.72443	IGR	island	chr14:102172003-102172705
cg12164321	chr10	CPXM2	0.28	2.88415	1stExon	island	chr10:125650820-125651373
cg12166610	chr8	NRG1	0.28	2.71466	Body	island	chr8:31496525-31498346
cg12478381	chr22	SEZ6L	0.28	4.30894	TSS1500	island	chr22:26565199-26565986
cg12511214	chr22	CACNA1I	0.28	5.05795	Body	island	chr22:40057941-40058844
cg12570712	chr19	PRKCG	0.28	3.94198	IGR	island	chr19:54412710-54413087
cg12612118	chr6	IRF4	0.28	4.49528	5'UTR	island	chr6:391188-393790
cg12744820	chr6	OLIG3	0.28	4.02624	1stExon	island	chr6:137814355-137815202
cg12838303	chr6	OPRM1	0.28	3.65749	1stExon	island	chr6:154360586-154361008
cg12840502	chr22	CABP7	0.28	3.72751	Body	island	chr22:30116081-30117160
cg12919006	chr2	CNTNAP5	0.28	3.03565	TSS200	island	chr2:124782252-124783255
cg12951849	chr18	PIEZO2	0.28	5.05664	TSS200	island	chr18:11148307-11149936
cg13142700	chr3	SLC6A1	0.28	8.81929	1stExon	island	chr3:11034446-11035384
cg13188098	chr12	KCNA6	0.28	2.1279	TSS200	island	chr12:4918273-4919657
cg13298841	chr7	HECW1	0.28	2.37696	TSS200	island	chr7:43152020-43153340
cg13304274	chr19	ZFP82	0.28	3.3217	TSS200	island	chr19:36909281-36909854
cg13315147	chr10	CYP2E1	0.28	2.04567	Body	island	chr10:135341255-135342561
cg13320291	chr10	GFRA1	0.28	5.10454	Body	island	chr10:118030732-118034230
cg13644317	chr18	NETO1	0.28	2.68186	IGR	island	chr18:70533965-70536871
cg13647155	chr5	SNCB	0.28	2.92009	IGR	island	chr5:176046143-176047641
cg13791131	chr11	INS-IGF2	0.28	2.57911	Body	island	chr11:2158951-2162484
cg13930892	chr11	ASCL2	0.28	5.01073	1stExon	island	chr11:2290104-2292932
cg14054928	chr17	CA10	0.28	2.10883	1stExon	island	chr17:50235175-50236466
cg14216068	chr7	HOXA3	0.28	1.56942	3'UTR	island	chr7:27146069-27146600
cg14270687	chr17	TMEM132E	0.28	2.15327	Body	island	chr17:32953153-32953801
cg14324370	chr2	HAGLR	0.28	7.70553	IGR	island	chr2:177042751-177043444
cg14325153	chr3	PRR23C	0.28	1.59359	TSS200	island	chr3:138762689-138764113
cg14757228	chr6	PRRT1	0.28	2.55153	3'UTR	island	chr6:32116590-32117229
cg15145341	chr13	TPTE2P1	0.28	2.16715	Body	island	chr13:25506113-25506341
cg15301316	chr10	PTF1A	0.28	3.66505	IGR	island	chr10:23461300-23461610
cg15377283	chr8	SOX17	0.28	2.01736	Body	island	chr8:55370170-55372525
cg15409013	chr5	ADAMTS16	0.28	6.77056	TSS1500	island	chr5:5139441-5140941
cg15541630	chr8	PSKH2	0.28	2.04237	1stExon	island	chr8:87081653-87082046
cg15554678	chr22	TPTEP1	0.28	5.12224	Body	island	chr22:17083384-17083628
cg15715477	chr8	MIR124-2HG	0.28	2.24383	IGR	island	chr8:65281903-65283043
cg15928093	chr12	FZD10	0.28	4.96321	5'UTR	island	chr12:130645327-130648988
cg15959715	chr10	GAD2	0.28	3.98344	Body	island	chr10:26504383-26507434
cg15979173	chr1	BARHL2	0.28	2.02521	1stExon	island	chr1:91182097-91182364
cg16086559	chr15	NR2F2	0.28	2.38401	IGR	island	chr15:96911511-96911808
cg16142306	chr4	UCHL1	0.28	2.84673	1stExon	island	chr4:41258759-41259867
cg16150752	chr5	2017-03-11	0.28	6.80591	TSS200	island	chr5:16179064-16180420
cg16206659	chr4	LINC01060	0.28	2.70234	IGR	island	chr4:189203714-189204474
cg16420199	chr8	LPL	0.28	3.98589	Body	island	chr8:19796843-19798006
cg16459364	chr8	NEFM	0.28	3.37255	TSS200	island	chr8:24770908-24772547
cg16494192	chr10	CHAT	0.28	3.41137	5'UTR	island	chr10:50817601-50820356
cg16498194	chr12	FZD10	0.28	2.21346	1stExon	island	chr12:130645327-130648988
cg16524049	chr1	LMX1A	0.28	2.35884	Body	island	chr1:165204501-165205507
[truncated: 21,689 more rows]
