# Supplementary material for: Genome-wide DNA methylation analysis reveals molecular subtypes of pancreatic cancer
Source: Oncotarget. 2017 Mar 7;8(17):28990–9012. doi: 10.18632/oncotarget.15993 (PMC5438707; doi:10.18632/oncotarget.15993)
Supplement: Supplementary file 3 [file oncotarget-08-28990-s003.xlsx]

## Sheet: Sheet1
Chromo	Total methylation	Diff Methylation per Mb	Hyper	Hyper/Mb	Hypo	Hypo/Mb	Hyper Vs Hypo ratio
chr1	2188	8.878	1088	4.365	1100	4.413	0.989091
chr2	1755	7.216	1000	4.112	755	3.104	1.3245
chr3	1134	5.727	599	3.025	535	2.702	1.11963
chr4	1101	5.76	748	3.913	353	1.847	2.11898
chr5	1627	8.993	1183	6.539	444	2.454	2.66441
chr6	1590	9.292	890	5.201	700	4.901	1.27143
chr7	1686	10.594	1013	6.365	673	4.229	1.5052
chr8	1148	7.843	643	4.393	505	3.45	1.27327
chr9	414	2.932	224	1.586	190	1.345	1.17895
chr10	1297	9.569	786	5.799	511	3.77	1.53816
chr11	1489	11.029	713	5.281	766	5.674	0.930809
chr12	1216	9.085	748	5.588	468	3.496	1.59829
chr13	692	6.008	468	4.063	224	1.945	2.08929
chr14	736	6.856	430	4.005	306	2.85	1.40523
chr15	761	7.422	391	3.813	370	3.608	1.05676
chr16	1070	11.842	519	5.744	551	6.098	0.941924
chr17	1253	15.432	489	6.022	764	9.049	0.640052
chr18	298	3.817	233	2.984	65	0.832	3.58462
chr19	1191	20.142	732	12.38	459	7.763	1.59477
chr20	522	8.282	328	5.204	194	3.078	1.69072
chr21	190	3.947	117	2.431	73	1.517	1.60274
chr22	340	6.627	159	3.099	181	3.528	0.878453
