# Supplementary material for: Genome-wide DNA methylation analysis reveals molecular subtypes of pancreatic cancer
Source: Oncotarget. 2017 Mar 7;8(17):28990–9012. doi: 10.18632/oncotarget.15993 (PMC5438707; doi:10.18632/oncotarget.15993)
Supplement: Supplementary file 4 [file oncotarget-08-28990-s004.xlsx]

## Sheet: Sheet1
	# Total	# Hyper	#Hypo	Hyper/Hypo Ratio
3’UTR	699	326	373	0.87
Gene body	7966	3940	4026	0.98
IGR	7032	4008	3024	1.33
5’UTR	2080	1198	882	1.36
TSS1500	2585	1555	1030	1.51
TSS200	1934	1374	560	2.35
1stExon	1386	1098	288	3.81
Island	9025	8165	860	9.49
Open Sea	7958	2068	5890	0.35
Shelf	1715	580	1135	2.96
Shore	4986	2687	2299	1.16
