# Supplementary material for: Genome-wide DNA methylation analysis reveals molecular subtypes of pancreatic cancer
Source: Oncotarget. 2017 Mar 7;8(17):28990–9012. doi: 10.18632/oncotarget.15993 (PMC5438707; doi:10.18632/oncotarget.15993)
Supplement: Supplementary file 5 [file oncotarget-08-28990-s005.xlsx]

## Sheet: Supplementary Table 3
Island Name	FoldChange	q value%
chr17:46655215-46655604	12.0291	0
chr7:50343757-50344519	11.1285	0.0983643
chr13:28674227-28675170	10.8816	0.129556
chr19:38182793-38183327	10.1736	0
chr17:77178828-77180229	9.90786	0.0678647
chr5:169064270-169064702	9.53963	0.0425306
chr4:122685860-122686565	9.49884	0.0277756
chr12:114843022-114843610	9.38179	0
chr7:751712-752150	8.9003	0.129556
chr4:81123508-81124318	8.76054	0.169892
chr5:528383-528982	8.7552	0.0983643
chr5:168727429-168728275	8.22584	0.0277756
chr18:5543437-5544241	8.1542	0.0983643
chr12:50297580-50297988	8.08302	0
chr10:105036628-105038084	7.77805	0
chr19:54411376-54411968	7.6857	0.0830323
chr16:55513220-55513526	7.59601	0.0425306
chr1:181451311-181452049	7.52476	0.0983643
chr22:45403036-45406372	7.50779	0.0983643
chr19:15090016-15090873	7.28482	0
chr1:9711780-9713001	7.27837	0.129556
chr11:43602545-43603215	7.2726	0
chr6:130686414-130687736	7.19492	0.0678647
chr7:38670439-38671008	7.12515	0
chr18:44777632-44778084	7.11317	0
chr2:127413696-127414171	7.09156	0
chr18:7116852-7118241	6.94503	0
chr2:105760109-105761018	6.87653	0.0983643
chr15:88799522-88801017	6.72356	0.0830323
chr19:36909281-36909854	6.70198	0.0425306
chr10:13933482-13934184	6.69964	0.0277756
chr19:58238585-58239028	6.69744	0.0983643
chr17:75524589-75525152	6.65729	0.0678647
chr10:18429125-18430234	6.5524	0
chr12:103351579-103352695	6.53947	0.0425306
chr2:945686-946774	6.4806	0.0830323
chr3:139653430-139655115	6.46778	0.129556
chr22:25678576-25679273	6.46694	0
chr1:75596723-75596947	6.45301	0.0277756
chr15:84115762-84116921	6.41123	0.129556
chr1:114695136-114696672	6.31435	0.0830323
chr15:83775861-83776922	6.27498	0
chr19:58220189-58220517	6.25301	0
chr2:149645536-149645834	6.24061	0.0830323
chr12:133194868-133195544	6.22176	0.0678647
chr12:21680408-21680982	6.14202	0.0425306
chr19:37095680-37096589	6.1392	0
chr1:248020330-248021252	6.09234	0
chr12:103889148-103889843	6.08519	0
chr7:101005899-101007443	5.98518	0.0678647
chr4:172733734-172735118	5.95135	0.0425306
chr12:119419105-119419810	5.94795	0.0425306
chr17:10101034-10102440	5.93975	0
chr12:75601081-75601752	5.91729	0
chr4:81951941-81952808	5.91338	0.129556
chr2:70994447-70995385	5.90425	0
chr14:96342209-96343570	5.90189	0
chr3:140769886-140771080	5.89018	0.0678647
chr10:48438411-48439320	5.88156	0.129556
chr17:26120369-26120944	5.87966	0.129556
chr5:178770724-178772794	5.87105	0.0425306
chr5:1444678-1446648	5.86935	0.0678647
chr20:47934839-47935684	5.84349	0.0277756
chr11:20618197-20619920	5.81426	0.0277756
chr19:56879417-56879995	5.79854	0
chr5:178016558-178017670	5.78821	0.169892
chr19:54483021-54483572	5.78726	0.129556
chr4:154712073-154712706	5.77301	0.0277756
chr16:1202414-1204624	5.77006	0.0678647
chr19:58520754-58521224	5.75368	0
chr3:68980783-68982035	5.73635	0.0678647
chr20:44639135-44639988	5.73387	0.129556
chr11:119293320-119293943	5.7322	0.0830323
chr18:53447074-53447842	5.70969	0.0277756
chr19:53757819-53758148	5.69634	0.0425306
chr1:77333111-77334534	5.67956	0.0277756
chr13:25620937-25621554	5.66876	0.0678647
chr1:165086756-165087026	5.66548	0.0983643
chr17:26698359-26699557	5.6647	0.0830323
chr4:21950085-21950346	5.65617	0
chr1:170630456-170630851	5.64889	0
chr16:23846941-23848102	5.63022	0
chr14:74892466-74893184	5.62511	0
chr5:1930754-1931986	5.61195	0
chr8:57069687-57070047	5.60319	0.0425306
chr17:46802790-46803076	5.59746	0.0983643
chr18:22930018-22930904	5.58944	0.0425306
chr11:105481126-105481422	5.58248	0.0678647
chr5:175223609-175224679	5.57903	0.0277756
chr18:67067509-67069168	5.57837	0.0425306
chr1:166916865-166917215	5.57755	0.0983643
chr1:207842805-207843259	5.55346	0.169892
chr5:63255044-63255407	5.54579	0.0277756
chr9:23820691-23822135	5.54182	0.129556
chr7:42267546-42267823	5.54139	0
chr8:9760750-9761643	5.53319	0.0830323
chr19:13616752-13617267	5.51254	0
chr16:56224731-56224980	5.50146	0.0983643
chr14:92789494-92790712	5.4927	0.0678647
chr7:4922707-4923576	5.48284	0.0983643
chr5:16179064-16180420	5.48024	0
chr2:137522460-137523696	5.47856	0.0678647
chr2:68546339-68547111	5.47585	0.0830323
chr21:19617098-19617874	5.47212	0.0277756
chr10:133794898-133796598	5.45951	0
chr12:128850549-128850755	5.44441	0.129556
chr12:133484658-133485739	5.4444	0.0678647
chr11:71954816-71955659	5.44074	0
chr13:112758598-112760491	5.43726	0
chr10:11059442-11060524	5.40283	0.0830323
chr20:58179808-58180787	5.37327	0.0425306
chr17:56234321-56234827	5.35102	0.0678647
chr7:158936507-158938492	5.34917	0.0277756
chr6:391188-393790	5.34691	0
chr1:229542943-229543770	5.34495	0.0983643
chr21:34442206-34444543	5.3427	0.0678647
chr11:115630398-115631117	5.33968	0
chr17:72321948-72322461	5.31539	0
chr20:61636171-61639055	5.30514	0
chr1:177140120-177140323	5.28929	0.0678647
chr1:98510966-98511710	5.27978	0.0678647
chr12:47224912-47225664	5.27835	0.0277756
chr5:134825398-134826496	5.27294	0
chr5:77268350-77268787	5.26556	0.0983643
chr1:158150620-158151503	5.25244	0.0830323
chr16:214343-216720	5.21443	0.0983643
chr12:114851957-114852360	5.20525	0.0678647
chr6:43211114-43211345	5.20117	0.169892
chr19:4304542-4305122	5.17554	0.129556
chr3:119528920-119529159	5.17169	0
chr5:178003623-178004247	5.163	0
chr6:146350522-146350780	5.15994	0.0277756
chr18:60985503-60985741	5.15598	0.0983643
chr16:12994574-12997690	5.15049	0.0277756
chr4:113444181-113444389	5.14783	0.0830323
chr19:57049675-57050646	5.13983	0.129556
chr5:63986189-63986974	5.13342	0.0830323
chr3:130235989-130236203	5.12893	0
chr3:132756985-132757895	5.12074	0.0425306
chr19:56988313-56989741	5.10706	0.0277756
chr8:69242920-69243803	5.10408	0.0425306
chr7:49813008-49815752	5.09399	0
chr1:91172102-91172771	5.09139	0.0983643
chr2:105478600-105479188	5.08923	0.0678647
chr19:12952015-12952281	5.08913	0.0678647
chr2:139537692-139538650	5.08817	0.129556
chr5:15500076-15500923	5.08618	0.0277756
chr5:128300800-128301329	5.07112	0
chr19:50554012-50554492	5.06896	0.0830323
chr3:137482964-137484454	5.06867	0
chr8:97171805-97172022	5.02529	0
chr11:58672851-58673288	5.02518	0.0983643
chr14:57278709-57279116	5.02407	0
chr20:17206528-17206952	5.02354	0.0678647
chr3:179754520-179755245	5.02025	0
chr4:107956555-107957453	5.01778	0.129556
chr19:54412710-54413087	5.01256	0
chr8:67873388-67875600	5.00678	0.0830323
chr20:58152280-58152847	4.99996	0.0830323
chr1:242687922-242688682	4.99898	0.0830323
chr3:147113608-147114479	4.99036	0
chr21:27011624-27012398	4.98386	0.169892
chr20:2780978-2781497	4.97467	0.0678647
chr12:5018585-5021171	4.97377	0.0277756
chr8:144240761-144242113	4.95675	0.0277756
chr8:49468683-49468959	4.95125	0.0678647
chr12:54345563-54345916	4.93854	0
chr20:21686199-21687689	4.93825	0
chr19:3785511-3786653	4.92703	0.0983643
chr2:98962873-98964187	4.91957	0.0425306
chr1:237205126-237206644	4.91869	0
chr20:43438737-43439546	4.91571	0.0983643
chr18:77557780-77558948	4.91197	0.0277756
chr10:106399567-106402812	4.90925	0.0277756
chr12:85306282-85306829	4.89334	0.0425306
chr19:22034394-22034943	4.88512	0.129556
chr13:112709884-112712665	4.87617	0
chr22:17849474-17850733	4.87478	0.0678647
chr1:111216244-111217937	4.86838	0
chr4:41753669-41753947	4.86343	0.0983643
chr14:36973169-36973740	4.86227	0
chr2:176956504-176956707	4.8561	0.129556
chr10:118922351-118923520	4.85421	0.0425306
chr16:28073817-28075296	4.85155	0.0830323
chr2:154728944-154729328	4.83842	0.129556
chr17:46827435-46827641	4.83226	0.0830323
chr18:31739047-31739522	4.8306	0.0277756
chr2:105459127-105461770	4.82958	0
chr19:46456209-46456503	4.82806	0.0678647
chr11:123301049-123302149	4.82708	0.129556
chr13:37247949-37248463	4.8247	0
chr13:23733808-23734816	4.81473	0.0425306
chr7:19184221-19184686	4.80942	0
chr6:10421414-10421727	4.80765	0.129556
chr6:84417597-84419378	4.79819	0.0277756
chr4:3873092-3874011	4.79148	0.0830323
chr4:122301567-122302290	4.79117	0.0678647
chr17:38347533-38347765	4.78288	0.0983643
chr20:55500347-55501102	4.7722	0.0277756
chr11:112832524-112834490	4.77064	0.0830323
chr7:27135342-27136736	4.74938	0.0678647
chr19:34112279-34114353	4.74056	0
chr7:24323558-24325080	4.73883	0.0277756
chr4:164264821-164265772	4.73671	0.0678647
chr12:22486835-22488666	4.73566	0.0983643
chr12:114885105-114885418	4.72752	0
chr7:27195601-27196567	4.72685	0
chr10:102497154-102497675	4.7176	0.0830323
chr9:137533359-137534397	4.71664	0.0983643
chr4:134069162-134070442	4.7021	0.0425306
chr5:180100700-180101209	4.69937	0
chr12:54321301-54321721	4.69536	0
chr16:77468309-77469074	4.6874	0.0277756
chr15:84322322-84323771	4.67668	0
chr7:149410858-149412351	4.67606	0.0983643
chr6:133562086-133563586	4.67061	0.0678647
chr3:32858194-32860506	4.66606	0.0425306
chr10:85954199-85955303	4.66335	0.0678647
chr8:53851701-53854426	4.6628	0
chr11:20184570-20185497	4.65483	0
chr12:81471569-81472119	4.65035	0.0678647
chr17:8868469-8869372	4.64267	0
chr10:23983366-23984978	4.63808	0.0983643
chr15:33009530-33011696	4.62374	0.0983643
chr1:58715272-58716095	4.62269	0.0678647
chr9:132382432-132383004	4.62266	0.0425306
chr6:117085739-117086942	4.61967	0.0983643
chr14:88792904-88793324	4.61089	0.0983643
chr1:66258440-66258918	4.6041	0.0277756
chr7:30721372-30722445	4.60268	0.0277756
chr9:88137609-88137985	4.59235	0.0983643
chr4:66535193-66535620	4.57848	0
chr7:19812569-19813005	4.57791	0.129556
chr6:62995855-62996228	4.57636	0
chr6:1378445-1379318	4.57162	0.129556
chr18:56887091-56887665	4.56964	0.0983643
chr19:30015781-30021367	4.56191	0
chr7:54612324-54612558	4.55907	0.0425306
chr3:69591011-69592050	4.5586	0.0277756
chr6:105584148-105585621	4.55846	0.169892
chr4:5891981-5892365	4.55584	0.0425306
chr18:75611918-75612142	4.55452	0.0983643
chr19:58094739-58095764	4.55368	0
chr5:42994626-42994936	4.55097	0.129556
chr10:118895963-118898037	4.54248	0
chr1:4713989-4716555	4.54008	0
chr19:15580382-15580863	4.53673	0
chr19:58609338-58609988	4.53185	0.0830323
chr13:79175610-79177985	4.5287	0.0277756
chr2:127643800-127644104	4.52501	0.0678647
chr7:151106244-151107808	4.52366	0.0830323
chr13:53419897-53422872	4.52364	0
chr19:24154457-24154759	4.5235	0.0830323
chr19:57018743-57019506	4.5184	0.0425306
chr6:50791110-50791573	4.51737	0
chr16:25702955-25704631	4.51592	0.129556
chr2:80529677-80530846	4.51036	0.0678647
chr2:182321761-182323029	4.50975	0.0830323
chr19:30865683-30866490	4.50635	0
chr13:78492425-78493382	4.49883	0.0425306
chr16:55689598-55690895	4.48992	0
chr13:36705040-36705707	4.45343	0.0983643
chr12:111471960-111473546	4.45249	0.0830323
chr7:93519366-93520184	4.45203	0.0983643
chr6:117586482-117587156	4.44726	0.0983643
chr10:26222921-26224022	4.44118	0.0425306
chr16:86599355-86602649	4.43479	0.0277756
chr9:138606403-138606934	4.4254	0.0678647
chr11:32454874-32457311	4.42243	0
chr1:1935166-1935452	4.42048	0.0983643
chr12:62584768-62586268	4.41703	0.0678647
chr18:59000683-59001692	4.41489	0.0425306
chr7:6703503-6704075	4.41417	0
chr16:31580559-31581023	4.41413	0.0678647
chr1:13910137-13910868	4.40879	0.0983643
chr6:50682334-50683214	4.39094	0.0277756
chr22:33453892-33454505	4.39092	0
chr20:21694472-21695344	4.38524	0.0678647
chr22:17081936-17082595	4.38359	0
chr3:117716100-117716564	4.38304	0.129556
chr5:135265848-135266517	4.38097	0
chr2:154727906-154728271	4.36866	0.0425306
chr1:224803637-224805314	4.36327	0.0983643
chr10:119494493-119494991	4.36203	0
chr2:50574045-50574817	4.36042	0
chr13:95359641-95359874	4.35759	0.0425306
chr14:97685059-97685946	4.35117	0.0830323
chr6:72596036-72596404	4.35014	0.169892
chr18:74961556-74963822	4.34435	0
chr11:64409877-64411253	4.34205	0.0983643
chr1:91183240-91184540	4.33363	0
chr5:134870740-134872051	4.32739	0.0678647
chr20:44941342-44941569	4.31823	0.0425306
chr11:8190226-8190671	4.30202	0
chr2:107502353-107504216	4.30128	0
chr11:131780328-131781532	4.30126	0
chr7:19184818-19185033	4.30015	0
chr13:37005581-37006453	4.29643	0
chr6:48036137-48036410	4.29348	0.0425306
chr21:34392162-34392656	4.29334	0.0983643
chr1:2374818-2375814	4.29224	0.0830323
chr19:51198808-51199347	4.28661	0
chr14:76604999-76605268	4.28571	0.0425306
chr1:207669637-207670015	4.28291	0.0678647
chr12:128751041-128753151	4.28288	0
chr16:77822375-77823134	4.28179	0.0678647
chr2:176993479-176995557	4.27837	0
chr13:88323569-88324640	4.26305	0.0983643
chr17:42835776-42836242	4.26169	0.0830323
chr19:1776027-1776730	4.25946	0
chr5:115151348-115152713	4.25833	0
chr5:140787447-140788044	4.24844	0
chr22:48970857-48972947	4.24562	0.0425306
chr2:217559039-217559484	4.24271	0.244146
chr19:23257957-23258518	4.24261	0
chr10:15761423-15762101	4.24046	0.0277756
chr6:166218333-166218876	4.2401	0.0425306
chr1:75600674-75601415	4.23842	0.0678647
chr18:12254147-12255089	4.23655	0
chr3:44063314-44063837	4.23626	0.129556
chr1:240254959-240257063	4.23578	0
chr2:154729613-154729918	4.22958	0.0425306
chr11:18812572-18814079	4.22513	0.0425306
chr8:114444826-114445085	4.22486	0.0830323
chr6:27647793-27648005	4.22359	0
chr5:79330928-79331488	4.21737	0.0277756
chr5:127872563-127874945	4.21017	0.0678647
chr13:112726281-112728419	4.19237	0
chr8:35093900-35094111	4.18443	0
chr9:841374-843364	4.16898	0.0983643
chr19:31839635-31843049	4.16756	0.169892
chr2:175190866-175192123	4.16712	0.0983643
chr11:20690579-20691845	4.16416	0.0983643
chr11:122847494-122848608	4.16363	0.0277756
chr8:54163303-54164443	4.15678	0.169892
chr6:10390888-10391098	4.15459	0.0678647
chr20:61806254-61810867	4.15363	0.0425306
chr18:35104533-35104942	4.15301	0.0277756
chr5:176056520-176057494	4.1527	0.169892
chr4:7194537-7195467	4.15248	0.129556
chr4:158141404-158141836	4.15082	0.0983643
chr8:77594255-77594860	4.14901	0.169892
chr3:170303532-170303768	4.14796	0
chr7:37487354-37488672	4.147	0.0830323
chr14:36986362-36990576	4.14184	0.0983643
chr8:9762661-9764748	4.13746	0.0830323
chr7:71800757-71802768	4.13213	0
chr17:32905965-32908951	4.12019	0.129556
chr14:23821087-23822106	4.11565	0.129556
chr5:1881924-1887743	4.11436	0
chr7:149112306-149112545	4.11181	0.0277756
chr4:188916605-188916876	4.10823	0
chr5:5139441-5140941	4.10725	0
chr19:52452316-52452543	4.10424	0.0277756
chr8:72987480-72988023	4.10096	0.0830323
chr8:72755783-72756667	4.10073	0.169892
chr2:200335497-200336413	4.09763	0.0678647
chr7:32337983-32338725	4.09157	0.0277756
chr20:49639071-49640212	4.08739	0.0983643
chr1:38941919-38942404	4.08628	0.0983643
chr20:42543097-42545137	4.08394	0.0678647
chr7:75889086-75889345	4.08232	0.0425306
chr5:172659049-172660277	4.0769	0
chr7:127744194-127744554	4.07432	0.0830323
chr5:37836747-37840726	4.07073	0.0425306
chr10:8076002-8077261	4.06656	0.0678647
chr2:176957054-176958279	4.06144	0
chr5:2038527-2038949	4.04665	0
chr1:50513644-50514320	4.0397	0
chr10:50817601-50820356	4.0349	0
chr15:35046443-35047480	4.01171	0
chr7:1263496-1264364	4.0063	0
chr2:79739696-79740243	4.00223	0.0830323
chr15:60289325-60289533	3.99973	0.129556
chr10:135043221-135044560	3.9937	0
chr11:98891543-98891821	3.99169	0.169892
chr5:174158680-174159729	3.99152	0
chr12:114878143-114879155	3.98891	0.0425306
chr11:113345068-113346328	3.9828	0.129556
chr8:72459564-72460523	3.97521	0.0678647
chr12:4383193-4384405	3.97415	0.169892
chr12:85673878-85674700	3.9682	0.129556
chr19:58545115-58545897	3.96183	0
chr2:5836068-5837643	3.95839	0
chr12:126168440-126168658	3.95789	0.0277756
chr16:1921897-1922426	3.95501	0.0983643
chr20:59826977-59828978	3.95501	0
chr10:108923780-108924805	3.95443	0
chr11:132813562-132814395	3.95272	0.0425306
chr12:22093954-22095357	3.95272	0.0425306
chr8:65281903-65283043	3.95113	0
chr1:242686916-242687476	3.94929	0
chr15:89346043-89347203	3.94798	0
chr7:98099882-98100289	3.94364	0.129556
chr4:5709985-5710495	3.93321	0
chr6:118228042-118229811	3.9235	0.129556
chr3:172165372-172166738	3.92284	0
chr4:5889203-5890645	3.91961	0.129556
chr11:31825743-31826967	3.91358	0
chr4:147576109-147576762	3.90971	0
chr9:37026222-37028014	3.90896	0.0678647
chr13:46960684-46961670	3.9067	0.169892
chr11:30037672-30037944	3.90344	0.0830323
chr12:95941906-95942979	3.8942	0.0830323
chr15:79381804-79384209	3.89275	0.129556
chr5:136834016-136835146	3.88986	0
chr10:118892161-118892639	3.88912	0.0277756
chr14:85997468-85998637	3.88815	0.0678647
chr6:50692149-50692375	3.88279	0.0277756
chr5:3590644-3592000	3.88157	0.0277756
chr9:976162-977828	3.87786	0.0425306
chr10:102475276-102475579	3.87447	0.0678647
chr18:904578-909574	3.87402	0.0277756
chr10:118030732-118034230	3.86911	0.129556
chr22:40057941-40058844	3.86794	0.0277756
chr10:133109193-133111052	3.86713	0
chr19:51830064-51831145	3.86357	0.0277756
chr22:26565199-26565986	3.86286	0
chr19:19322675-19322916	3.85598	0.129556
chr8:104510870-104513913	3.85311	0.0983643
chr11:132934059-132934291	3.85279	0.244146
chr6:84562820-84563758	3.85079	0.169892
chr13:110958891-110960590	3.85003	0
chr12:4918273-4919657	3.8494	0
chr13:109147798-109149019	3.84586	0.0830323
chr1:110692988-110694264	3.8401	0.0425306
chr2:119606569-119606826	3.8378	0.0983643
chr9:79633326-79636030	3.83703	0.0277756
chr1:181454974-181455261	3.83617	0.0983643
chr15:27215951-27216856	3.83434	0
chr8:24812946-24814299	3.83115	0
chr19:53635625-53636230	3.8303	0.0830323
chr2:114260095-114261794	3.82995	0.0678647
chr6:166666837-166667541	3.82683	0.129556
chr21:47517651-47518999	3.82608	0.0983643
chr1:67218079-67218293	3.82043	0.0425306
chr1:159141202-159141718	3.82016	0.0678647
chr11:61335112-61335340	3.81701	0.0425306
chr12:41582155-41582975	3.81664	0.0830323
chr5:2738953-2741237	3.81336	0
chr2:130737205-130737718	3.81121	0.0425306
chr8:75896528-75897116	3.80773	0.0678647
chr14:60973772-60974123	3.80749	0
chr22:17083384-17083628	3.80648	0
chr4:10458129-10459353	3.80503	0
chr11:123172454-123173104	3.80359	0.169892
chr7:99774733-99775583	3.80065	0
chr7:43152020-43153340	3.80049	0
chr7:35301150-35301731	3.79959	0
chr14:60975732-60978180	3.79853	0
chr3:28616663-28617970	3.79615	0.0277756
chr20:62102541-62103995	3.79245	0.169892
chr20:590222-591222	3.79137	0
chr13:112760865-112761113	3.79054	0.0983643
chr8:686830-689496	3.78858	0
chr22:19136293-19138512	3.78778	0.0425306
chr10:90967555-90967900	3.78398	0.129556
chr7:152622343-152623305	3.78174	0.0277756
chr19:23299727-23300167	3.78107	0.0277756
chr12:5541210-5542973	3.78008	0.0983643
chr11:124790814-124791354	3.77544	0.0425306
chr18:4453969-4455647	3.77312	0.0983643
chr8:110986113-110986983	3.77079	0.0678647
chr8:494155-496083	3.7703	0.0983643
chr11:71952112-71952528	3.76926	0.129556
chr16:87636506-87637284	3.76739	0.129556
chr12:29935995-29937433	3.76642	0.0830323
chr10:102419147-102419668	3.76401	0
chr19:21657569-21658035	3.74718	0.0277756
chr4:154709512-154710827	3.74679	0.0277756
chr1:158083270-158083540	3.74606	0.169892
chr17:47072820-47076042	3.74425	0.0983643
chr4:41883492-41884570	3.74369	0.0830323
chr16:20084707-20085305	3.74347	0.0983643
chr11:109293519-109294983	3.73046	0.0678647
chr16:1967799-1968970	3.72969	0.0983643
chr1:53098629-53099303	3.72936	0.0678647
chr4:4868440-4869173	3.71996	0.0425306
chr21:38065179-38066185	3.71805	0
chr14:100437381-100438863	3.71804	0.169892
chr20:37352130-37357372	3.71396	0
chr5:6448753-6449629	3.70974	0.129556
chr1:44031286-44031853	3.70926	0.0983643
chr8:4848968-4852635	3.70885	0.0277756
chr11:123229125-123229472	3.70753	0.0425306
chr14:37125219-37125661	3.70714	0.0277756
chr10:50323184-50323735	3.70612	0.0425306
chr4:110222970-110224257	3.70151	0.0830323
chr11:43568921-43569854	3.70129	0.0277756
chr5:1874907-1879032	3.69964	0
chr6:100441406-100442152	3.69765	0.0277756
chr12:114833911-114834210	3.69738	0.0983643
chr5:170741603-170742751	3.69547	0
chr1:177133392-177133846	3.69309	0.0277756
chr12:115120774-115122945	3.68968	0.129556
chr2:467849-468659	3.68587	0
chr6:21664507-21665178	3.68365	0.129556
chr8:143591567-143592674	3.68253	0.129556
chr5:176107068-176107521	3.67996	0.0425306
chr18:11148307-11149936	3.67988	0
chr1:236227682-236228817	3.6793	0.244146
chr12:103359248-103359629	3.67383	0.0983643
chr2:154334449-154335458	3.66133	0.129556
chr5:119800971-119801194	3.6596	0.0277756
chr2:1746833-1748971	3.65863	0
chr19:19651842-19652047	3.65841	0.129556
chr13:70681732-70682219	3.65385	0.0678647
chr7:145813030-145814084	3.64619	0.0678647
chr9:32782936-32783625	3.64608	0.0277756
chr8:97172634-97173880	3.64514	0.0830323
chr11:100998030-100999774	3.64347	0
chr6:6007387-6007797	3.64236	0.129556
chr9:1051819-1052240	3.64144	0
chr16:89268492-89268865	3.64055	0.0983643
chr10:13043094-13043781	3.63999	0.0983643
chr7:19156050-19158042	3.63317	0
chr4:156129168-156130209	3.63207	0.129556
chr1:50892437-50893243	3.63157	0.0425306
chr7:4998405-4998950	3.63066	0.0277756
chr18:31020510-31020847	3.62677	0.169892
chr6:28956106-28956578	3.62426	0.0277756
chr12:20521616-20523122	3.62035	0.0678647
chr16:1122629-1123009	3.61649	0.0678647
chr17:50235175-50236466	3.6145	0
chr7:19151966-19152347	3.61366	0.0425306
chr11:101453357-101454684	3.61025	0.0425306
chr17:43047547-43047954	3.59616	0.129556
chr12:41086522-41087102	3.59025	0.0425306
chr4:57521621-57522703	3.58757	0.0425306
chr4:46995128-46995872	3.58369	0.0983643
chr19:29284313-29285010	3.58154	0.0425306
chr16:49314037-49316543	3.58126	0.169892
chr11:125774292-125774584	3.57896	0
chr8:38965013-38965423	3.57307	0.0678647
chr15:32638144-32639476	3.57095	0
chr8:57025546-57026543	3.56854	0.0277756
chr17:37752823-37753247	3.56244	0.0983643
chr2:88751335-88752865	3.5619	0.129556
chr15:26107503-26108818	3.55747	0.0983643
chr7:87229551-87229890	3.557	0.169892
chr2:210636344-210636935	3.55499	0.169892
chr2:132121263-132121762	3.55339	0.0983643
chr6:100060979-100062657	3.55032	0.0678647
chr2:119914126-119916663	3.54843	0.0678647
chr19:821345-822669	3.54841	0.129556
chr8:65492935-65494452	3.54831	0.129556
chr10:50821487-50821688	3.5483	0.0983643
chr16:55357521-55359040	3.54728	0.0678647
chr7:1408516-1408878	3.546	0
chr3:187387914-187388176	3.54378	0
chr9:100615234-100617510	3.54226	0.129556
chr8:41165852-41167140	3.53951	0
chr7:1283839-1284040	3.53843	0.0983643
chr17:34997843-34998760	3.53822	0.169892
chr1:46951168-46951792	3.53651	0.0830323
chr7:42533076-42533283	3.53291	0.0277756
chr5:2748368-2757024	3.53094	0
chr12:108237437-108238721	3.52939	0.0678647
chr19:58038572-58039208	3.52892	0.169892
chr18:70533965-70536871	3.52851	0
chr11:31848487-31848776	3.52532	0
chr14:48143433-48145589	3.52456	0
chr14:60951976-60952946	3.52239	0.0425306
chr13:88326600-88326919	3.52088	0.0277756
chr11:45376931-45377243	3.52069	0.0830323
chr8:72468560-72469561	3.52059	0
chr1:50881884-50882103	3.52045	0.129556
chr11:89224416-89224718	3.51869	0
chr20:62679424-62680883	3.51752	0.129556
chr8:15094237-15095168	3.51514	0.0277756
chr12:54393374-54394648	3.51248	0.129556
chr4:96469859-96470994	3.5094	0.129556
chr2:177042751-177043444	3.5083	0.0830323
chr1:236849472-236850323	3.50807	0
chr6:55443732-55444092	3.50562	0.0678647
chr10:119000435-119001530	3.50562	0.129556
chr19:14320302-14320644	3.49754	0.0983643
chr20:44642094-44642406	3.49176	0.0678647
chr21:27945010-27945646	3.49106	0
chr4:37245250-37246979	3.4867	0.0425306
chr15:89910521-89912177	3.48511	0.0425306
chr10:50887565-50887862	3.48162	0
chr12:130645327-130648988	3.48116	0
chr11:20181200-20182325	3.48103	0
chr11:116450659-116451912	3.47855	0.129556
chr1:214360607-214360965	3.47834	0.0277756
chr1:91182509-91182857	3.47572	0
chr10:26504383-26507434	3.47495	0.0678647
chr8:105235384-105235979	3.47378	0.0678647
chr6:123317164-123317753	3.47284	0.129556
chr12:119212110-119212393	3.47264	0
chr1:149137542-149138399	3.465	0
chr12:115135925-115136350	3.4578	0.0983643
chr7:70596228-70598382	3.45705	0
chr4:144620822-144622218	3.45683	0.0830323
chr1:34642382-34643024	3.45502	0
chr17:5403131-5404602	3.45378	0.0830323
chr11:130297401-130298517	3.45315	0.129556
chr1:75601998-75602878	3.45155	0
chr11:27740644-27741236	3.45058	0.0425306
chr14:101192851-101193499	3.44894	0
chr15:76627523-76627838	3.44577	0.0830323
chr6:28602853-28603295	3.44245	0.0830323
chr3:170303044-170303249	3.44175	0
chr4:6200912-6202724	3.43489	0.169892
chr2:127783081-127783311	3.43399	0.244146
chr1:2706025-2706961	3.43164	0
chr19:9473589-9474001	3.43161	0
chr4:20253276-20256868	3.43107	0.0830323
chr12:127210778-127211651	3.42837	0
chr11:30038522-30038823	3.42736	0
chr12:43944719-43946285	3.42718	0
chr15:33602816-33604003	3.42714	0
chr1:37498377-37500624	3.4265	0
chr12:3599966-3603008	3.42051	0.0678647
chr10:101287162-101287920	3.42032	0.0277756
chr8:55378928-55380186	3.42009	0
chr6:117591533-117592279	3.4177	0.0678647
chr17:16569938-16570517	3.41506	0
chr20:61339858-61341220	3.41426	0.169892
chr10:110225927-110226465	3.41376	0
chr4:21950538-21950865	3.41192	0
chr15:27112030-27113479	3.41097	0
chr5:180527368-180528782	3.41079	0
chr15:30483597-30484928	3.4091	0.0678647
chr17:46710812-46711419	3.40888	0
chr14:70014543-70014993	3.40847	0.0830323
chr21:34395128-34400245	3.40815	0.0277756
chr19:51227661-51228883	3.40587	0.0277756
chr19:57182887-57183375	3.40314	0
chr8:73163618-73164191	3.40301	0.0425306
chr2:229045957-229046553	3.39487	0
chr3:9595185-9595533	3.38943	0.0425306
chr3:36421702-36422210	3.38574	0.0425306
chr3:181444409-181445000	3.38269	0.0277756
chr3:27771638-27771942	3.38029	0.129556
chr16:6533019-6533983	3.37963	0.0425306
chr6:166579973-166583423	3.37934	0.0983643
chr19:58446336-58446800	3.379	0.0425306
chr7:39015543-39015929	3.37645	0
chr13:29067788-29069977	3.37621	0.0830323
chr3:2140029-2141784	3.36724	0
chr2:237145613-237146576	3.36087	0.0983643
chr9:113341213-113342029	3.36049	0.129556
chr5:33936168-33938309	3.36043	0
chr6:161100092-161100456	3.35876	0
chr10:23480697-23482455	3.35742	0
chr12:114845861-114847650	3.35735	0
chr8:142528185-142529029	3.35615	0
chr11:27743472-27744564	3.35571	0.129556
chr19:8656788-8657917	3.35124	0
chr8:56013656-56015761	3.3492	0
chr5:180075688-180076906	3.34879	0
chr8:140714585-140718259	3.34763	0.0678647
chr1:18436551-18437673	3.34333	0.129556
chr1:14924610-14925993	3.33913	0.0277756
chr16:62069121-62070634	3.3374	0
chr10:102899822-102900263	3.33532	0.0277756
chr18:5196243-5197389	3.33451	0.0277756
chr12:113541697-113542086	3.33325	0
chr19:36523391-36523887	3.33192	0.129556
chr1:18434105-18434813	3.32759	0
chr7:154705746-154706046	3.32622	0.129556
chr1:146551476-146551764	3.32284	0
chr1:207818389-207818952	3.32112	0.129556
chr5:172670829-172671824	3.31806	0.0277756
chr18:56939624-56941540	3.31515	0
chr2:164592917-164593511	3.30978	0.169892
chr8:68864584-68864946	3.30909	0.0678647
chr21:47061773-47064308	3.3076	0.0678647
chr4:165304328-165305177	3.30372	0
chr2:47796923-47799166	3.30217	0.0983643
chr7:20817455-20818227	3.29426	0.0830323
chr19:55951800-55952103	3.29389	0
chr4:111542062-111544464	3.29318	0
chr3:157821232-157821604	3.29271	0.0678647
chr20:2801639-2802135	3.29026	0.0425306
chr4:134071662-134073628	3.2854	0
chr22:48884884-48887043	3.27609	0.0277756
chr6:137814355-137815202	3.27517	0
chr16:86320175-86321055	3.27288	0.0277756
chr19:6590340-6591072	3.27117	0.169892
chr6:159589636-159591319	3.26926	0.0983643
chr4:568513-570488	3.26837	0.0425306
chr1:214156000-214156851	3.26741	0.0277756
chr17:6679205-6679710	3.26733	0.129556
chr19:57683596-57683850	3.26409	0.129556
chr19:51169659-51172023	3.26401	0.0678647
chr14:57274607-57276840	3.26015	0.0425306
chr13:29106576-29107254	3.25618	0.0425306
chr11:49229717-49230040	3.25443	0.169892
chr2:237071794-237078762	3.25336	0.0678647
chr6:50813314-50813699	3.25191	0
chr1:196577708-196578011	3.24588	0.244146
chr5:155107504-155108934	3.24349	0
chr1:18956895-18959829	3.24328	0.0678647
chr1:148247245-148248092	3.24019	0
chr19:53832371-53832578	3.23959	0
chr8:132052203-132054749	3.22929	0
chr2:5832041-5834208	3.22891	0
chr12:127940451-127940907	3.22869	0
chr20:21501961-21503931	3.22673	0.0277756
chr5:76249435-76250528	3.22503	0
chr14:105070518-105071463	3.22445	0.0277756
chr3:26664104-26664796	3.22402	0.0425306
chr3:22413492-22414365	3.22346	0
chr3:79815638-79815900	3.21811	0
chr18:35065039-35065548	3.21791	0
chr16:51183699-51188763	3.21585	0
chr7:8473139-8475199	3.20862	0.0983643
chr11:66326639-66326840	3.20706	0.0277756
chr7:136553854-136556194	3.20639	0
chr4:10462832-10463689	3.20535	0
chr5:87956489-87957187	3.205	0.129556
chr16:203753-204866	3.20041	0.0830323
chr16:31548737-31549184	3.19937	0
chr6:150358872-150359394	3.19761	0.0983643
chr19:22444441-22444715	3.19523	0
chr19:1762372-1762848	3.1947	0
chr14:36991594-36992488	3.19447	0
chr10:109674196-109674964	3.19197	0
chr4:42152766-42154984	3.19021	0.0277756
chr19:31847946-31848209	3.1898	0
chr15:100913438-100914022	3.18943	0
chr1:165204501-165205507	3.18821	0.0425306
chr2:177052957-177054350	3.18461	0.0425306
chr1:165323486-165323811	3.18339	0.0983643
chr4:154680774-154681377	3.17916	0.169892
chr8:145925410-145926101	3.17824	0.0983643
chr10:23461300-23461610	3.17676	0
chr18:63417775-63418640	3.17053	0.0678647
chr12:114886354-114886579	3.16803	0
chr6:24126309-24126512	3.16636	0.169892
chr19:42502730-42503484	3.16627	0.129556
chr12:113913615-113914322	3.1656	0
chr19:38307878-38308526	3.16445	0
chr11:100999946-101000437	3.16373	0.169892
chr6:19691910-19692305	3.16331	0.0678647
chr8:57358126-57359415	3.16227	0
chr13:102568425-102569495	3.15948	0
chr19:21646328-21646536	3.15749	0.0830323
chr1:38229838-38230888	3.1563	0.0277756
chr19:38885233-38885505	3.15401	0.129556
chr3:11034446-11035384	3.15192	0
chr18:44337510-44338100	3.14659	0.0983643
chr2:176980765-176981423	3.14551	0
chr3:238391-240140	3.14537	0.0678647
chr12:99288222-99289374	3.1434	0.0678647
chr10:23462224-23463889	3.14189	0
chr13:58203586-58204322	3.14176	0.0678647
chr14:42075858-42076329	3.13954	0.0983643
chr3:10857687-10858447	3.13738	0
chr13:24121203-24121465	3.13699	0
chr2:5831187-5831413	3.13698	0
chr5:140797162-140797701	3.13638	0.0277756
chr1:210111179-210112054	3.13514	0
chr12:54332805-54333731	3.13336	0
chr12:130387609-130389139	3.13197	0
chr14:93389245-93389899	3.13183	0.0983643
chr1:39044059-39044561	3.12962	0.0678647
chr8:86350765-86351196	3.1283	0
chr4:147559205-147561901	3.12805	0
chr1:165321703-165322318	3.12649	0.129556
chr13:28366549-28368505	3.12391	0.129556
chr1:159158228-159158498	3.12363	0
chr8:70946890-70947299	3.12338	0.0277756
chr6:30139718-30140263	3.12318	0
chr11:124738712-124739011	3.11931	0.0830323
chr5:148033472-148034080	3.11436	0.0678647
chr21:28337856-28340237	3.10933	0.0277756
chr17:32484007-32484280	3.10884	0
chr19:30716328-30719970	3.1076	0.0830323
chr4:41869174-41869459	3.10722	0.0277756
chr17:72270301-72270512	3.107	0.0983643
chr14:52734207-52735486	3.10035	0.0678647
chr1:165324191-165326328	3.09981	0.0830323
chr6:166421891-166422241	3.09921	0.0425306
chr4:9783035-9784960	3.0984	0
chr16:24267040-24267527	3.09652	0.0425306
chr20:50721310-50721912	3.09075	0.129556
chr1:12123488-12124148	3.08938	0.0830323
chr20:5296266-5297798	3.08866	0
chr16:82660651-82661813	3.0871	0
chr3:181430141-181431076	3.08601	0.0983643
chr4:995482-997541	3.08426	0.0678647
chr4:82135888-82136535	3.08085	0.0983643
chr5:158478378-158478630	3.07819	0.129556
chr8:35092679-35093559	3.07565	0
chr3:6904133-6904641	3.07478	0.0277756
chr13:92051153-92051716	3.07319	0.129556
chr2:79220192-79220592	3.07179	0.169892
chr1:181452706-181453073	3.06597	0
chr4:5894071-5895116	3.06475	0
chr13:95354189-95355184	3.0635	0.0425306
chr6:55039170-55039392	3.06276	0.0830323
chr18:55019707-55021605	3.06128	0.0277756
chr1:119522385-119522638	3.06024	0
chr7:54609734-54610140	3.05938	0.0425306
chr7:32467434-32467948	3.05828	0
chr15:89904822-89906050	3.05791	0.0983643
chr3:126113547-126113967	3.05671	0
chr15:60296135-60298520	3.05468	0.0983643
chr7:19146923-19147308	3.05264	0.129556
chr1:13839505-13840613	3.05228	0.129556
chr19:34175344-34175768	3.05037	0.0425306
chr1:228651447-228652529	3.04773	0.0830323
chr1:224805408-224805853	3.04425	0
chr7:98245805-98247759	3.04276	0
chr12:75602991-75603344	3.04061	0
chr6:118241347-118241569	3.03737	0.129556
chr18:76737005-76741244	3.03597	0
chr4:4873961-4874173	3.03508	0.0830323
chr12:5539895-5540703	3.03021	0.129556
chr2:220348955-220349784	3.02897	0.0830323
chr5:170735169-170739863	3.0279	0
chr12:106975195-106975714	3.02754	0.129556
chr2:115918737-115920765	3.02737	0.129556
chr7:8481974-8482762	3.02639	0
chr12:130526915-130527117	3.02433	0.0425306
chr7:100608736-100609793	3.02061	0
chr5:113696516-113699195	3.01812	0.169892
chr2:105468851-105473488	3.01812	0
chr3:6902823-6903516	3.01696	0
chr12:114881649-114881937	3.01425	0.0277756
chr14:76597648-76597911	3.01331	0.0425306
chr8:19796843-19798006	3.01299	0.129556
chr8:77590167-77590373	3.01113	0.0983643
chr1:65991001-65991811	3.01105	0.0277756
chr2:207308266-207308907	3.01038	0.129556
chr10:124907283-124911035	3.00957	0.0425306
chr8:105478672-105479340	3.00722	0
chr1:78956624-78957516	3.00566	0.0678647
chr5:178421225-178422337	3.00564	0
chr2:223167205-223167560	3.00251	0.0983643
chr1:158119488-158119704	3.00111	0.0983643
chr19:46974557-46975073	2.99953	0.129556
chr7:100253782-100254150	2.9988	0
chr10:102893660-102895059	2.99752	0.0425306
chr7:96651963-96652246	2.99482	0.0277756
chr8:89339965-89340481	2.99285	0.0678647
chr11:32459422-32459878	2.99255	0
chr10:60935827-60937049	2.99098	0.0830323
chr10:118899247-118900329	2.98995	0
chr16:7354333-7354608	2.98742	0.0830323
chr6:10887184-10887622	2.98638	0.169892
chr4:66536065-66536674	2.98368	0.244146
chr10:129534410-129537366	2.97946	0
chr7:1269165-1282864	2.97432	0
chr14:57283967-57284558	2.97297	0.0678647
chr19:54024645-54024923	2.97172	0.0425306
chr7:103968783-103969959	2.97108	0.0678647
chr3:147136903-147137328	2.97068	0
chr10:17495407-17496721	2.96967	0.169892
chr10:102507482-102509646	2.96809	0.129556
chr20:34893891-34895214	2.96432	0.129556
chr7:154001964-154002281	2.96286	0
chr13:112547458-112548130	2.96103	0
chr12:113900750-113906442	2.95867	0.129556
chr12:103696090-103696418	2.95338	0.0425306
chr6:19837014-19837228	2.95264	0.0678647
chr19:37463991-37464606	2.95104	0.244146
chr6:28175282-28175605	2.9493	0.0983643
chr9:79630968-79631749	2.94908	0.0277756
chr4:2059928-2063181	2.94682	0.0983643
chr14:79745153-79746059	2.94584	0.169892
chr7:152591458-152591706	2.94448	0.244146
chr12:53107912-53108471	2.94399	0.169892
chr20:21683744-21684420	2.94358	0.0277756
chr14:29243403-29243763	2.93953	0
chr12:132905449-132906206	2.93935	0
chr8:65290108-65290946	2.9388	0
chr8:31496525-31498346	2.93874	0.0425306
chr19:58570393-58571779	2.93859	0
chr17:29033009-29033351	2.93673	0.0983643
chr20:21689758-21690048	2.93389	0.0830323
chr19:12305552-12306304	2.93122	0.0678647
chr1:18435566-18435904	2.92932	0.0983643
chr2:45155195-45157049	2.92751	0.0277756
chr11:122852411-122852699	2.92575	0.0678647
chr17:35165323-35165983	2.92243	0.129556
chr3:13974400-13974867	2.92028	0
chr5:172754056-172757098	2.91978	0.0830323
chr13:25743998-25746127	2.91916	0.0678647
chr22:29875919-29877242	2.91617	0
chr14:37131181-37132785	2.91455	0
chr12:113916433-113916717	2.91301	0
chr6:105400877-105401149	2.91226	0
chr19:21769189-21769786	2.91134	0.244146
chr19:23253796-23254382	2.9082	0
chr5:172655840-172656202	2.90765	0.0678647
chr11:115529997-115530548	2.90668	0.0678647
chr14:58331676-58333121	2.90345	0.0277756
chr20:25061761-25062928	2.90292	0.0425306
chr16:6068914-6070401	2.90169	0
chr19:36736021-36736884	2.90025	0
chr15:89959742-89959990	2.89968	0.0277756
chr16:89267823-89268087	2.89915	0.0830323
chr7:153583317-153585666	2.8989	0
chr19:37742738-37743029	2.89734	0.0678647
chr15:89914363-89915061	2.89432	0.0277756
chr11:94134226-94134848	2.89415	0.129556
chr19:53540735-53541233	2.89343	0.0277756
chr11:120434822-120435940	2.89285	0.0277756
chr8:41753340-41755250	2.88896	0.129556
chr19:1523705-1524565	2.88869	0.0425306
chr2:207506774-207507422	2.88828	0.0425306
chr10:102484200-102484476	2.88641	0.0425306
chr7:132260474-132262527	2.88622	0.169892
chr1:197887088-197887791	2.88491	0.129556
chr18:76732970-76734765	2.87877	0.0830323
chr10:57390343-57391215	2.87508	0.0983643
chr19:33717512-33717930	2.87448	0.169892
chr15:60287107-60287663	2.87196	0.129556
chr11:64480199-64481344	2.87091	0.0678647
chr8:24770908-24772547	2.87063	0
chr2:176986424-176988291	2.86969	0
chr6:26614013-26614851	2.86773	0.0277756
chr7:155164557-155167854	2.867	0.0425306
chr6:146755475-146755901	2.86533	0
chr15:89942592-89943853	2.86058	0.129556
chr5:50265085-50265737	2.85851	0.0277756
chr14:93896736-93897466	2.85803	0
chr7:35225363-35226580	2.85636	0.129556
chr7:27194583-27194827	2.8542	0
chr2:237416090-237416382	2.85232	0
chr5:3606488-3607135	2.8515	0
chr7:155246390-155251955	2.85037	0.0830323
chr19:54445231-54445745	2.84937	0
chr16:51189800-51190260	2.84428	0.0678647
chr3:159756632-159756997	2.84278	0.129556
chr8:40755164-40755404	2.84256	0.0425306
chr12:108168986-108169570	2.84252	0
chr12:127212279-127212529	2.84237	0
chr1:20878894-20880592	2.84086	0.0425306
chr12:113917394-113918107	2.83856	0.0678647
chr11:31827696-31827921	2.83687	0.0425306
chr9:133534534-133542394	2.8366	0.0830323
chr11:27742059-27742273	2.83289	0.0983643
chr19:40006098-40006626	2.82777	0.129556
chr8:110987857-110988072	2.82415	0.169892
chr7:35292985-35294674	2.8229	0
chr8:143545445-143546178	2.81843	0
chr6:150335525-150336278	2.81796	0
chr2:187713846-187714069	2.81726	0.169892
chr9:1042417-1042973	2.81386	0
chr17:42733486-42734626	2.80799	0
chr5:178367620-178368725	2.80735	0
chr12:114840853-114841063	2.80551	0
chr2:220173870-220174283	2.8018	0
chr16:89313463-89314595	2.79972	0.0678647
chr21:47009996-47011163	2.79858	0
chr4:190939801-190940591	2.79765	0.0678647
chr10:111216604-111217083	2.79451	0
chr5:87980878-87981272	2.78889	0
chr6:10384965-10385492	2.78608	0
chr6:99272394-99273014	2.78553	0.0678647
chr19:53811620-53812011	2.78531	0.0277756
chr10:99789614-99791320	2.78248	0.129556
chr4:13537646-13537973	2.78166	0.0983643
chr20:21376358-21378245	2.77772	0.0425306
chr22:45898294-45899357	2.77732	0.169892
chr8:80523975-80525765	2.77617	0.169892
chr2:145281736-145282269	2.77573	0.0983643
chr5:145722467-145722925	2.77497	0
chr1:231297812-231299777	2.77378	0.0678647
chr7:153748407-153750444	2.77324	0
chr17:43044369-43046424	2.77276	0.0830323
chr19:51815157-51815458	2.7724	0.0983643
chr19:22817274-22817546	2.77071	0
chr8:23562475-23565175	2.76981	0
chr22:19705510-19706557	2.769	0.129556
chr2:176971706-176972305	2.76665	0
chr8:70981873-70984888	2.76541	0
chr8:23559838-23560591	2.76385	0.0830323
chr5:76923887-76924502	2.76313	0
chr6:166073882-166077752	2.76224	0.0830323
chr5:63256548-63257886	2.75732	0
chr1:75595813-75596162	2.7565	0.0277756
chr14:36993488-36994488	2.75551	0.0425306
chr6:10881846-10882051	2.75412	0
chr6:19837504-19839314	2.75293	0.0983643
chr5:5887062-5887528	2.75196	0.0830323
chr6:10398573-10398812	2.75104	0.0277756
chr12:103218120-103218688	2.74975	0
chr7:27203915-27206462	2.7495	0
chr19:51142284-51142986	2.74823	0.0425306
chr2:176949511-176949795	2.74813	0.129556
chr18:73627917-73628658	2.7477	0.0678647
chr14:57264638-57265561	2.74538	0.0277756
chr6:85472702-85474132	2.74526	0.0983643
chr7:53286851-53287192	2.74398	0
chr1:149156106-149156671	2.74373	0
chr5:145718289-145720095	2.74361	0
chr6:161352084-161352386	2.73996	0.129556
chr22:42095414-42096189	2.73745	0.0678647
chr7:155241323-155243757	2.7372	0.129556
chr2:176964062-176965509	2.73514	0
chr11:61275825-61277329	2.7351	0.0830323
chr1:38510102-38513642	2.73465	0.0983643
chr19:35395938-35396476	2.73155	0
chr2:223159725-223160487	2.73025	0.129556
chr7:97361132-97363018	2.72734	0.0983643
chr2:87015974-87018182	2.72732	0.0830323
chr13:112717125-112717421	2.72649	0
chr7:27227520-27229043	2.72599	0.0425306
chr4:5021003-5021329	2.72596	0.129556
chr3:137479995-137480197	2.72391	0.0678647
chr13:25319668-25322255	2.72371	0.0425306
chr4:15779998-15780729	2.72349	0.129556
chr11:57414400-57414664	2.72278	0
chr6:168841818-168843100	2.72081	0.0678647
chr8:65488536-65489116	2.71924	0.129556
chr6:110797297-110798201	2.71799	0.0678647
chr3:172167526-172167866	2.7175	0.0830323
chr19:53561215-53561812	2.71749	0
chr2:18059038-18059245	2.71492	0.0678647
chr14:95239375-95239679	2.70895	0
chr19:30713408-30713865	2.70853	0.0678647
chr2:71115927-71116412	2.70688	0.0983643
chr7:1286022-1287658	2.7062	0.0678647
chr10:124905634-124906161	2.6991	0.0678647
chr10:110671724-110672326	2.69834	0.0983643
chr10:119311204-119312104	2.69637	0.0678647
chr5:150325904-150326194	2.69499	0.0277756
chr11:66188130-66189397	2.69413	0.0983643
chr6:38682949-38683265	2.69033	0.0425306
chr6:12749877-12750499	2.68998	0
chr8:25909292-25909686	2.68682	0.0983643
chr4:190938106-190938848	2.6868	0.0983643
chr8:23567180-23567678	2.6859	0.0830323
chr10:128076155-128077482	2.68045	0
chr5:167956219-167957371	2.67994	0.0425306
chr20:45440084-45440347	2.67864	0.129556
chr5:3592391-3592644	2.67773	0
chr11:78673007-78673213	2.6765	0
chr12:113013099-113013529	2.6755	0
chr19:54481412-54481955	2.67422	0
chr14:97499605-97500176	2.6727	0
chr10:43428167-43429460	2.67151	0.129556
chr12:119418591-119418834	2.6711	0.0425306
chr6:26240697-26240951	2.67055	0.129556
chr12:65514878-65515863	2.66816	0.169892
chr3:129693127-129694841	2.66326	0
chr1:63795363-63796140	2.66311	0.0277756
chr15:84748593-84749285	2.66071	0.0678647
chr10:134755663-134756852	2.65949	0.129556
chr20:56803282-56804112	2.65903	0.0830323
chr11:32008802-32009044	2.65699	0
chr22:39953450-39954668	2.6545	0.0830323
chr10:133998912-134001500	2.65389	0.0678647
chr19:54485303-54486322	2.65294	0.0983643
chr19:52956656-52957245	2.65076	0
chr14:29254365-29255069	2.64899	0.0277756
chr17:53922734-53923139	2.64684	0.129556
chr7:27225050-27225629	2.64504	0
chr12:103350089-103350422	2.64072	0
chr11:111385337-111385712	2.63691	0.169892
chr4:177713243-177714457	2.63608	0.0983643
chr2:176952695-176953297	2.63433	0.0830323
chr6:28753869-28754138	2.63405	0.0678647
chr19:57149423-57149631	2.63227	0
chr20:4228532-4230496	2.63109	0.0830323
chr2:40678477-40678717	2.62977	0.169892
chr20:54578603-54580678	2.62954	0
chr5:140800760-140801072	2.62779	0
chr2:131513363-131514183	2.62766	0.129556
chr10:102414425-102416315	2.62753	0.129556
chr22:44257942-44258612	2.6252	0.169892
chr19:7794793-7796410	2.62411	0.0830323
chr2:176992950-176993186	2.62181	0.0425306
chr6:29521110-29521833	2.6216	0.169892
chr8:49647702-49647988	2.62079	0.0830323
chr1:240160837-240161616	2.62076	0.0678647
chr2:176944087-176948446	2.61935	0
chr10:50602989-50606783	2.61822	0.0277756
chr7:19145872-19146256	2.61819	0
chr17:47301545-47302477	2.61439	0
chr10:125732220-125732843	2.61291	0
chr9:70971549-70972604	2.61235	0
chr5:37834671-37835128	2.61154	0
chr10:125650820-125651373	2.61081	0
chr8:55366180-55367628	2.61014	0.0983643
chr8:55382639-55383189	2.60887	0.0983643
chr7:35296921-35298218	2.60673	0
chr5:72594147-72595808	2.60441	0.0425306
chr20:17208550-17208756	2.60358	0.129556
chr18:11750953-11752756	2.60291	0
chr1:47696504-47698197	2.60249	0.169892
chr1:204797610-204797930	2.60057	0.0830323
chr7:149916640-149918264	2.59918	0
chr10:8077829-8078378	2.59868	0
chr7:137531125-137532382	2.59806	0.0830323
chr4:158143296-158144053	2.59789	0.0678647
chr7:8483132-8483711	2.59729	0.0983643
chr4:111532647-111533391	2.5968	0.0277756
chr9:126135407-126136193	2.59591	0.0277756
chr19:41595895-41596140	2.59449	0.244146
chr7:96650221-96651551	2.59382	0
chr20:2539133-2539877	2.58889	0.0678647
chr14:37126786-37128274	2.58858	0.0425306
chr7:27208871-27209616	2.58858	0.0830323
chr7:27212416-27214396	2.58556	0.0830323
chr10:101874821-101875139	2.5843	0
chr10:131761169-131771696	2.58288	0.0277756
chr4:147558231-147558583	2.58164	0.0277756
chr3:147077115-147077672	2.58098	0.0277756
chr3:27765196-27765675	2.58098	0.0678647
chr12:33591763-33593050	2.57964	0.0678647
chr18:15197650-15198309	2.57828	0.0678647
chr2:177001221-177001783	2.5758	0.0983643
chr13:112715359-112716234	2.57552	0.0277756
chr4:41258759-41259867	2.57484	0
chr1:149719314-149719640	2.57467	0
chr20:61703526-61704022	2.57231	0
chr19:44324436-44325009	2.56827	0.0678647
chr5:77253832-77254049	2.56798	0
chr10:124901907-124902617	2.56678	0.0425306
chr7:155258827-155261403	2.56617	0.0425306
chr4:6223566-6224224	2.56486	0
chr15:60291879-60292167	2.5643	0.0983643
chr4:111549879-111550203	2.56416	0
chr11:2158951-2162484	2.56198	0.0983643
chr14:36990873-36991209	2.56173	0.0678647
chr4:174430386-174430861	2.56029	0
chr10:43393476-43394417	2.5582	0
chr20:39994545-39995810	2.55727	0.0277756
chr17:47547371-47547884	2.55625	0.129556
chr2:80549578-80549798	2.55597	0
chr17:48041282-48043064	2.54872	0
chr3:147108511-147111703	2.54447	0
chr6:26250436-26250827	2.54311	0.169892
chr4:155254130-155254603	2.54117	0.0678647
chr16:51147490-51147944	2.54087	0.0830323
chr17:5000369-5001205	2.53675	0.0277756
chr4:190939007-190939274	2.53594	0.0425306
chr14:92788913-92789204	2.53366	0.0983643
chr5:87968635-87968907	2.53241	0
chr6:5996185-5996486	2.53226	0.0425306
chr7:45613386-45615504	2.53062	0.0830323
chr6:50810642-50810994	2.53038	0
chr16:22824616-22826459	2.52969	0
chr5:145713641-145713913	2.52941	0
chr16:226173-227254	2.5289	0.0830323
chr7:27291119-27292197	2.52651	0.0277756
chr3:73673230-73674375	2.52596	0.0678647
chr12:114838312-114838889	2.52527	0
chr16:3232835-3234048	2.52424	0
chr12:30353915-30354612	2.52423	0.0425306
chr1:229567206-229570684	2.5201	0
chr6:117584584-117584816	2.51945	0
chr2:48982621-48982958	2.51805	0
chr6:152128822-152129771	2.51751	0.0678647
chr13:58206526-58208930	2.515	0
chr13:79170114-79171231	2.51258	0
chr1:156405160-156406350	2.5088	0.0678647
chr8:2418935-2419460	2.50787	0.0983643
chr3:147131066-147131333	2.50662	0.0277756
chr10:72043446-72043886	2.50645	0.129556
chr12:106974412-106974951	2.50404	0.0830323
chr22:50064655-50064984	2.50324	0.0830323
chr3:75955759-75956308	2.49281	0.0830323
chr2:162273294-162273725	2.49263	0.0830323
chr15:89312719-89313183	2.49167	0
chr9:126773246-126780953	2.49019	0.0678647
chr2:176969217-176969895	2.48865	0.0983643
chr9:137967110-137967727	2.48792	0.0983643
chr2:74740455-74743795	2.48469	0.0425306
chr19:23185562-23186050	2.4843	0
chr20:37302813-37303388	2.48367	0
chr6:100912071-100913337	2.48363	0.0425306
chr8:55370170-55372525	2.48315	0
chr4:41867385-41867586	2.48198	0.0678647
chr19:57154197-57155015	2.48091	0
chr7:23287221-23287508	2.4786	0.0277756
chr5:170743178-170744107	2.47838	0
chr4:41882450-41882964	2.47661	0.0425306
chr11:17717505-17717767	2.47477	0.129556
chr10:125425495-125426642	2.47369	0
chr10:119301321-119305368	2.47341	0.0830323
chr2:124782252-124783255	2.47304	0
chr12:129337870-129338653	2.47223	0.0678647
chr4:206377-206892	2.47162	0.0277756
chr6:32116590-32117229	2.46989	0
chr5:140767196-140767695	2.46761	0.0277756
chr19:22469367-22469687	2.46744	0
chr6:154360586-154361008	2.46669	0
chr19:57617601-57618448	2.46634	0
chr5:140221007-140221381	2.46628	0
chr19:52222423-52223208	2.46456	0
chr5:59189046-59189894	2.46438	0.129556
chr7:96634622-96634915	2.46224	0.0983643
chr19:48918115-48918340	2.46188	0.0983643
chr19:54466357-54466725	2.46145	0
chr9:122131086-122132214	2.45636	0.0425306
chr22:19748650-19749189	2.45549	0.0678647
chr11:2290104-2292932	2.45227	0
chr11:9025095-9026315	2.4519	0.129556
chr6:25652380-25652709	2.45122	0.0678647
chr9:133308593-133309448	2.45096	0.169892
chr20:57089460-57090237	2.45072	0
chr2:200524001-200524204	2.44957	0.0678647
chr14:38724254-38725537	2.44794	0
chr2:172972804-172973242	2.44727	0
chr7:20823307-20825662	2.44611	0.0277756
chr16:84538884-84539115	2.44522	0.169892
chr4:6247201-6247882	2.44225	0
chr19:22715263-22715576	2.44073	0
chr1:149224358-149224642	2.43932	0.0277756
chr13:23500589-23501398	2.43899	0
chr21:31311386-31312106	2.43887	0.0425306
chr14:24044886-24046760	2.43769	0
chr19:496158-496481	2.43747	0.0830323
chr16:31225956-31228264	2.4374	0.129556
chr7:100823307-100823701	2.4354	0.129556
chr6:41528266-41528900	2.43205	0
chr19:50833813-50834128	2.42982	0.0983643
chr7:63505977-63506298	2.42974	0.0983643
chr12:108297426-108297743	2.42937	0.169892
chr20:62958973-62959513	2.42857	0
chr2:95663958-95664256	2.42698	0
chr5:3594467-3603054	2.42681	0
chr5:50694984-50695352	2.42343	0
chr12:54423427-54423712	2.41971	0
chr3:62362610-62363082	2.41866	0
chr6:108485671-108490539	2.41598	0.0830323
chr1:91190489-91192804	2.4145	0.0277756
chr9:17906419-17907488	2.40926	0.0277756
chr2:223155726-223156154	2.40847	0
chr11:17740789-17743779	2.4079	0.0678647
chr17:46796234-46797292	2.40606	0.0425306
chr6:26689803-26690092	2.40552	0.0277756
chr2:176933131-176933449	2.40467	0
chr19:49575129-49576076	2.40336	0
chr2:176950595-176950846	2.40322	0.0678647
chr6:26251898-26252233	2.40303	0.129556
chr13:91827249-91827719	2.40184	0.129556
chr5:42951076-42952410	2.40178	0.0277756
chr4:111554965-111555504	2.39973	0.0277756
chr6:85482569-85484718	2.3994	0.129556
chr19:1766144-1766364	2.39888	0.0425306
chr13:26042693-26043486	2.3988	0
chr18:44787406-44787838	2.39621	0
chr21:46706691-46707049	2.39467	0
chr12:6664425-6665336	2.3945	0
chr9:120507227-120507642	2.39311	0.0425306
chr12:81102034-81102716	2.39274	0
chr5:140777442-140777938	2.39244	0
chr12:54348695-54349378	2.39164	0
chr4:4873262-4873613	2.39058	0.0678647
chr1:145415411-145415708	2.38808	0.244146
chr13:112720564-112723582	2.3805	0
chr11:20177608-20178824	2.38005	0
chr8:54789581-54790665	2.37934	0.169892
chr12:101603387-101603933	2.37596	0.0425306
chr20:23015716-23016879	2.37536	0
chr4:41747508-41747944	2.37361	0
chr7:27282086-27283136	2.37187	0.0983643
chr5:1879689-1879928	2.36862	0
chr6:127441553-127441760	2.36845	0.0830323
chr1:119531991-119532196	2.3676	0.0277756
chr12:175666-176400	2.36627	0.0277756
chr8:139508795-139509774	2.36478	0.0277756
chr12:7592406-7593030	2.3606	0
chr2:118981769-118982466	2.35789	0.0678647
chr1:145075483-145075845	2.35655	0.0678647
chr7:79082948-79083850	2.35487	0.244146
chr18:44336183-44337110	2.35439	0.0830323
chr2:223176493-223177515	2.35126	0
chr15:27016892-27018943	2.35113	0.0830323
chr10:104170168-104170872	2.34987	0.0678647
chr19:22193330-22193583	2.34935	0
chr4:1396291-1401730	2.34897	0
chr13:31480272-31481105	2.34431	0.169892
chr6:166267509-166268461	2.34329	0.0425306
chr17:35291899-35300875	2.34188	0.0983643
chr4:189203714-189204474	2.3416	0
chr4:41875445-41875794	2.33709	0
chr11:132952538-132953307	2.33697	0.169892
chr10:22634000-22634862	2.33535	0
chr3:147130342-147130577	2.33442	0
chr7:56297432-56297662	2.33221	0
chr2:176949993-176950336	2.33098	0
chr4:183062278-183062481	2.32924	0
chr7:56183577-56184165	2.32789	0.0277756
chr1:79472281-79472537	2.32717	0
chr17:34819844-34820754	2.3269	0
chr9:19788215-19789288	2.32365	0.0277756
chr2:232791575-232792016	2.31945	0.169892
chr3:54121624-54122147	2.31866	0.0277756
chr16:54317821-54324604	2.3182	0.0678647
chr4:5713035-5713451	2.31706	0.0425306
chr6:106433984-106434459	2.31529	0.0277756
chr4:81119095-81119391	2.31519	0
chr1:63782394-63790471	2.31441	0.0277756
chr11:20622720-20623399	2.31389	0
chr2:162283581-162284677	2.31384	0
chr3:42306149-42307520	2.31241	0.0277756
chr5:134374385-134376751	2.31103	0.0277756
chr15:89954603-89955182	2.31096	0.0830323
chr10:118893527-118894432	2.31046	0
chr1:146549850-146550075	2.3095	0
chr14:36974548-36975425	2.30908	0.129556
chr17:29718230-29719291	2.30823	0.129556
chr3:62364017-62364316	2.30807	0.0678647
chr2:239140096-239140659	2.30754	0.169892
chr3:137480557-137480957	2.30693	0
chr12:11653232-11653775	2.30328	0
chr4:117847087-117847522	2.30271	0
chr12:114029318-114029752	2.30095	0.0277756
chr7:155595692-155599414	2.30041	0.0425306
chr7:44184770-44185695	2.29958	0
chr1:50880916-50881516	2.29893	0.0277756
chr15:96911511-96911808	2.2975	0
chr20:21086139-21087175	2.29616	0.0678647
chr12:127630511-127631199	2.29599	0.0678647
chr7:64029902-64030972	2.29483	0
chr16:3220438-3221356	2.29462	0.129556
chr9:99449110-99449578	2.29292	0.169892
chr14:37049333-37051726	2.29139	0.0983643
chr12:54408426-54408713	2.29016	0.0983643
chr12:2861782-2862472	2.29001	0.0425306
chr17:76228110-76228380	2.28935	0
chr3:26665950-26666164	2.28686	0
chr5:140864527-140864748	2.28506	0.0678647
chr8:2480425-2480920	2.28465	0.0830323
chr11:31820060-31821416	2.28436	0.0678647
chr11:31839363-31839813	2.28329	0.129556
chr9:135461934-135462909	2.27907	0.0678647
chr10:135341255-135342561	2.2762	0.0678647
chr14:60981523-60982636	2.27589	0.0983643
chr17:46695325-46695553	2.2756	0.0983643
chr8:26721642-26724566	2.2741	0.0277756
chr5:42995122-42995415	2.27399	0.129556
chr10:43600146-43601165	2.271	0.244146
chr6:99291327-99291737	2.26958	0.0678647
chr1:209404845-209405473	2.26909	0
chr9:140917284-140918052	2.26901	0.0277756
chr1:146552328-146552577	2.2678	0.0830323
chr3:123166218-123168567	2.26702	0.129556
chr8:37822486-37824008	2.26423	0.169892
chr9:72026903-72027428	2.2595	0.169892
chr5:71014917-71015715	2.25921	0
chr8:98289604-98290404	2.25816	0.0830323
chr18:56932002-56932341	2.25752	0
chr10:79396095-79398495	2.25541	0.129556
chr9:96710811-96711717	2.25348	0.0983643
chr17:46691520-46692097	2.2518	0
chr1:119535666-119535987	2.2487	0.0277756
chr3:192125821-192127994	2.24191	0.169892
chr7:121956543-121957341	2.24068	0.169892
chr6:142409473-142410112	2.24026	0.0425306
chr2:223161531-223161919	2.23787	0.0277756
chr20:44657463-44659243	2.2364	0
chr1:148853996-148855761	2.23558	0.0425306
chr10:118368579-118369424	2.23533	0.0425306
chr13:28365545-28365785	2.23481	0.0830323
chr7:75889497-75889760	2.23446	0.244146
chr9:100610696-100611517	2.23216	0.0678647
chr3:85008284-85008837	2.232	0.169892
chr1:60539315-60539540	2.23164	0
chr8:65491083-65491319	2.23153	0.0830323
chr2:132182327-132183101	2.23005	0.0983643
chr3:192232072-192233137	2.22814	0.169892
chr6:133563701-133563905	2.22608	0.0678647
chr4:107146-107898	2.22542	0
chr18:32847284-32848130	2.22492	0.129556
chr1:2559892-2561055	2.22457	0.169892
chr9:13278312-13279805	2.2223	0.169892
chr5:141132811-141133338	2.22219	0
chr9:136474170-136474748	2.22148	0
chr19:22990009-22990651	2.22075	0
chr4:13524062-13526083	2.21992	0.0678647
chr6:168841438-168841699	2.21756	0
chr6:50818180-50818431	2.21715	0
chr22:17090455-17091224	2.214	0
chr1:50884228-50891471	2.21384	0
chr2:45028955-45029318	2.21237	0.0983643
chr19:52390841-52391368	2.21069	0.0983643
chr9:969529-973276	2.20937	0.0277756
chr1:200010625-200010832	2.20924	0.362699
chr14:103739578-103740892	2.20848	0.169892
chr10:42971195-42971834	2.20306	0.0425306
chr12:54399412-54399654	2.20224	0.169892
chr21:38076762-38077685	2.19944	0.0425306
chr8:9756177-9756993	2.19563	0.0678647
chr3:147126988-147128999	2.19155	0
chr2:175199463-175202639	2.18924	0.0425306
chr2:177016416-177016632	2.18773	0
chr19:1295513-1295891	2.18773	0
chr5:76932317-76933523	2.18683	0.0678647
chr13:53313127-53314045	2.18587	0
chr6:134210639-134211218	2.18171	0.0425306
chr19:38345808-38346160	2.18085	0
chr7:150715308-150716404	2.18069	0.129556
chr19:38886109-38886615	2.1791	0
chr14:29236835-29237832	2.17377	0.0277756
chr3:49236567-49237328	2.17002	0.0983643
chr5:176046143-176047641	2.17002	0.0678647
chr5:134363092-134365146	2.16772	0
chr3:62356773-62357315	2.16731	0
chr18:44789742-44790678	2.16726	0
chr4:109092578-109092839	2.16569	0.169892
chr20:36226617-36226841	2.16516	0
chr2:45240372-45241579	2.16386	0.0830323
chr5:159399004-159399928	2.1632	0.0983643
chr17:72352827-72353798	2.16224	0.0678647
chr13:100641334-100642188	2.15832	0.0830323
chr12:30322763-30323555	2.15762	0.0425306
chr17:58216296-58216505	2.15703	0
chr20:26188638-26190348	2.15639	0
chr12:66122788-66123328	2.15603	0.0830323
chr2:176936246-176936809	2.15594	0.0277756
chr2:223168653-223169008	2.15433	0.0983643
chr6:50787286-50788091	2.15411	0
chr19:11590295-11593643	2.15407	0.0983643
chr10:23982382-23982589	2.15392	0.169892
chr3:62355315-62355534	2.15328	0
chr14:99711839-99713431	2.15271	0
chr16:79623491-79623957	2.15093	0
chr1:158147433-158147854	2.15048	0
chr10:50817095-50817309	2.14983	0.0830323
chr4:1402197-1402435	2.14946	0.0983643
chr7:98990157-98990922	2.14943	0.244146
chr6:150275451-150276203	2.14872	0.0830323
chr18:49868377-49868759	2.14842	0.129556
chr15:95869955-95870322	2.14788	0
chr19:39997590-39998291	2.14753	0.0277756
chr1:247802738-247803141	2.14736	0
chr1:149146208-149146697	2.14734	0
chr1:115880167-115881332	2.14417	0.0983643
chr5:72740051-72740800	2.14351	0.0425306
chr5:172672311-172672971	2.14169	0
chr4:379899-380399	2.14104	0
chr1:246952214-246952511	2.14088	0.244146
chr19:58629309-58630241	2.14071	0
chr2:119607378-119607910	2.13982	0.0830323
chr6:1379693-1380014	2.13948	0.0830323
chr15:45403248-45404218	2.1377	0
chr1:91182097-91182364	2.13719	0.0277756
chr14:61108954-61109786	2.13586	0
chr7:155174128-155175248	2.13548	0.0983643
chr11:30605558-30605800	2.13509	0
chr19:36449871-36451135	2.13509	0.0678647
chr19:57610688-57610937	2.13496	0
chr12:54354529-54355491	2.13271	0
chr20:30582788-30583099	2.13264	0.0678647
chr2:233350278-233352974	2.13191	0
chr1:248100325-248100726	2.13042	0.0277756
chr5:170288879-170289737	2.12915	0.129556
chr17:11143487-11145416	2.12636	0.129556
chr21:42218489-42219222	2.12609	0.169892
chr14:74706188-74708192	2.12418	0.0425306
chr19:53935089-53935291	2.123	0.0277756
chr9:74061513-74062097	2.12273	0.0983643
chr1:156611639-156612447	2.11918	0
chr5:180486154-180486892	2.11871	0.0277756
chr17:46658948-46660003	2.11628	0.0983643
chr9:137393048-137393305	2.11404	0
chr9:124981535-124982835	2.11204	0.0830323
chr2:19551735-19551961	2.11204	0.0678647
chr14:57278068-57278287	2.11026	0.0678647
chr4:113431825-113432596	2.10908	0.0425306
chr16:88496201-88497763	2.10855	0.0830323
chr10:26680634-26680999	2.10811	0
chr5:166405484-166405917	2.10801	0
chr5:95768874-95769080	2.10759	0.129556
chr1:66998728-66999060	2.10432	0.0983643
chr16:55364823-55365483	2.10413	0
chr6:105388190-105389545	2.10232	0
chr3:5137548-5137977	2.10041	0.0277756
chr20:43726297-43727372	2.1001	0
chr19:9608804-9609343	2.09882	0.129556
chr5:153853056-153853551	2.09878	0
chr8:117950472-117950717	2.09806	0.0425306
chr7:158785261-158785771	2.09308	0.0830323
chr5:92906239-92908875	2.09303	0
chr5:140741174-140741738	2.0888	0
chr6:10422321-10422648	2.08792	0.0277756
chr8:101117922-101118693	2.08772	0
chr6:106429111-106429772	2.08527	0.0425306
chr16:31342452-31343140	2.08474	0.129556
chr13:25506113-25506341	2.08371	0
chr15:89147660-89149198	2.08367	0.129556
chr2:175594518-175595255	2.08152	0.0830323
chr4:3767072-3769789	2.07854	0.0830323
chr11:65816404-65816665	2.07718	0.0277756
chr2:237081310-237082394	2.07456	0.0277756
chr5:72598958-72599656	2.07234	0.129556
chr2:219736132-219736592	2.07198	0.0830323
chr5:87985470-87985810	2.06861	0.0277756
chr2:237080188-237080432	2.06767	0.0983643
chr2:237068071-237068834	2.06746	0
chr14:37135513-37136348	2.06669	0.0277756
chr3:196255495-196256013	2.06617	0.129556
chr4:54975387-54976202	2.06479	0.0678647
chr6:35479872-35480154	2.06322	0.129556
chr17:46804203-46804415	2.06223	0
chr14:57260878-57262123	2.06204	0.0425306
chr3:195934212-195934446	2.06181	0.0983643
chr14:29247324-29247624	2.05981	0.0830323
chr2:71017028-71017976	2.05691	0
chr16:55362737-55363287	2.0567	0.129556
chr4:298803-299312	2.05648	0
chr1:156358050-156358252	2.05558	0.0678647
chr12:115102687-115103982	2.05509	0
chr19:57828939-57829154	2.05431	0
chr1:20669566-20670018	2.05126	0.0425306
chr11:30040072-30040294	2.04831	0.0830323
chr9:34809590-34810229	2.0482	0.0830323
chr15:27212902-27213396	2.04783	0
chr9:139096665-139096993	2.04648	0.129556
chr6:5994909-5995203	2.04632	0.0277756
chr20:61992186-61993599	2.04526	0.0830323
chr19:51231632-51231969	2.04444	0.0830323
chr2:105480197-105480760	2.04079	0
chr17:46800533-46800746	2.0405	0.169892
chr19:23653691-23654244	2.03838	0.0983643
chr10:131756690-131758787	2.03671	0
chr19:41073494-41074151	2.03614	0.169892
chr2:223162946-223163912	2.03475	0.0678647
chr17:40937258-40937480	2.03335	0.0678647
chr19:1775063-1775534	2.0326	0
chr7:27169572-27170638	2.03194	0
chr15:89920793-89922768	2.03073	0.0425306
chr7:149389654-149389976	2.03021	0
chr20:623088-623398	2.02786	0.244146
chr8:57360585-57360815	2.02618	0.0678647
chr19:54401704-54402472	2.02596	0.169892
chr1:47909712-47911020	2.02475	0.0830323
chr3:183993905-183994347	2.02406	0.169892
chr6:100903491-100903713	2.02405	0.169892
chr4:8582036-8583364	2.0209	0.0830323
chr1:148760451-148761299	2.02083	0
chr21:22369423-22370582	2.02078	0.0425306
chr9:129386112-129389231	2.02003	0.0983643
chr11:30038934-30039148	2.01868	0
chr4:104640559-104640797	2.0179	0.0678647
chr3:87841796-87842563	2.01777	0.169892
chr11:32354760-32355484	2.01777	0.129556
chr7:35494213-35494702	2.01576	0
chr16:86530747-86532994	2.01387	0.0983643
chr10:102996034-102996646	2.01339	0.0678647
chr11:44332314-44332757	2.01236	0.0425306
chr9:1045541-1046394	2.01189	0.0425306
chr12:102036253-102036461	2.01117	0.244146
chr12:63543636-63544967	2.01033	0.0425306
chr3:139257712-139257949	2.00954	0.0678647
chr1:119529819-119530712	2.00825	0.169892
chr20:44640288-44641210	2.00762	0
chr2:177017266-177017489	2.00697	0.0277756
chr2:5813482-5813710	2.00476	0.0983643
chr6:110299365-110301267	2.00349	0.0425306
chr10:100992156-100992687	2.00282	0.0678647
chr6:74024402-74025020	2.00281	0
chr4:4859632-4860191	2.00246	0
chr8:103750881-103751088	0.496562	0.169892
chr2:85811340-85811855	0.4847	0.244146
chr2:120190030-120190308	0.473957	0.244146
chr2:240196768-240196997	0.467702	0.0983643
chr19:1856725-1857443	0.466058	0.244146
chr12:6649677-6649897	0.459072	0.129556
chr3:52567009-52568807	0.441597	0.244146
chr1:22351917-22352194	0.439894	0.129556
chr21:45148454-45149262	0.435293	0.362699
chr16:89632592-89632799	0.405641	0.529671
chr6:33244677-33245554	0.327376	0.169892
chr16:29818681-29819554	0.303606	0.0425306
chr15:66274583-66274838	0.285677	0.169892
chr19:1240154-1240546	0.259501	0.169892
chr19:39894558-39894768	0.258771	0.0425306
