# Supplementary material for: Genome-wide DNA methylation analysis reveals molecular subtypes of pancreatic cancer
Source: Oncotarget. 2017 Mar 7;8(17):28990–9012. doi: 10.18632/oncotarget.15993 (PMC5438707; doi:10.18632/oncotarget.15993)
Supplement: Supplementary file 6 [file oncotarget-08-28990-s006.xlsx]

## Sheet: Supplementary Table 4
IlluminaID	GeneSymbol	CHR	FoldChange	DeltaBeta
cg16879115	APOBEC1	chr12	0.750051	-0.21
cg18411108	ATXN7	chr3	1.86202	0.34
cg10377921	BRD4	chr19	1.57069	0.21
cg01931222	CBX5	chr12	0.833297	-0.13
cg08269188	CBX5	chr12	1.43676	0.2
cg08899105	CHD2	chr15	0.616026	-0.2
cg14473904	CHD2	chr15	0.724301	-0.22
cg05173058	CHD2	chr15	0.727076	-0.21
cg20904475	CHD7	chr8	0.569649	-0.14
cg06011086	CHD7	chr8	0.634005	-0.21
cg18808929	CHD7	chr8	0.659546	-0.18
cg07050692	CHD7	chr8	1.60789	0.33
cg05258489	CHD7	chr8	1.93398	0.11
cg18493314	CHD8	chr14	1.16746	0.11
cg00039463	CREBBP	chr16	0.728033	-0.22
cg03264209	CREBBP	chr16	0.803966	-0.1
cg27035480	CREBBP	chr16	1.44815	0.22
cg15085006	DHX30	chr3	0.845134	-0.13
cg14777519	DHX30	chr3	0.851255	-0.1
cg21063296	DNMT1	chr19	0.676232	-0.13
cg20172627	DNMT3A	chr2	5.60505	0.36
cg00300969	DNMT3B	chr20	0.794613	-0.13
cg09835408	DNMT3B	chr20	1.34578	0.19
cg13788819	DNMT3B	chr20	1.38744	0.21
cg14050824	EHMT1	chr9	0.632899	-0.43
cg17942750	EHMT1	chr9	0.641841	-0.37
cg14459021	EHMT1	chr9	0.71297	-0.32
cg01219549	EHMT1	chr9	0.810641	-0.2
cg13672348	EHMT1	chr9	1.12462	0.12
cg23538468	EHMT1	chr9	1.22804	0.22
cg11785183	EHMT2	chr6	0.727069	-0.21
cg25165975	EHMT2	chr6	0.776047	-0.14
cg24493649	EHMT2	chr6	0.824184	-0.13
cg15988204	EHMT2	chr6	0.831334	-0.12
cg10095654	EHMT2	chr6	0.835535	-0.11
cg19770715	EHMT2	chr6	0.841784	-0.11
cg06411506	EHMT2	chr6	0.844341	-0.11
cg07632771	EZH2	chr7	0.68825	-0.27
cg02887458	GATAD2A	chr19	0.747933	-0.15
cg01034813	GTF3C1	chr16	0.738528	-0.21
cg15006681	H1F0	chr22	0.799921	-0.13
cg06725798	H1FOO	chr3	0.770929	-0.16
cg05446471	HDAC11	chr3	1.397	0.25
cg15978561	HDAC4	chr2	0.390001	-0.35
cg14823429	HDAC4	chr2	0.45452	-0.25
cg15058210	HDAC4	chr2	0.488351	-0.25
cg05903736	HDAC4	chr2	0.510606	-0.26
cg20852851	HDAC4	chr2	0.524387	-0.54
cg05870586	HDAC4	chr2	0.524834	-0.24
cg03585053	HDAC4	chr2	0.654618	-0.27
cg22937172	HDAC4	chr2	0.675093	-0.32
cg11534215	HDAC4	chr2	0.683127	-0.14
cg08565197	HDAC4	chr2	0.698056	-0.17
cg19324997	HDAC4	chr2	0.699247	-0.24
cg08629043	HDAC4	chr2	0.707991	-0.24
cg16348668	HDAC4	chr2	0.711207	-0.24
cg26495711	HDAC4	chr2	0.713042	-0.15
cg21621782	HDAC4	chr2	0.732522	-0.21
cg17156828	HDAC4	chr2	0.742537	-0.24
cg00007426	HDAC4	chr2	0.748313	-0.2
cg10018933	HDAC4	chr2	0.764481	-0.18
cg07554496	HDAC4	chr2	0.788348	-0.17
cg14908170	HDAC4	chr2	1.29932	0.2
cg13857947	HDAC4	chr2	1.35588	0.17
cg19671395	HDAC4	chr2	1.37808	0.17
cg19163395	HDAC5	chr17	0.428814	-0.36
cg14483244	HDAC5	chr17	0.643494	-0.14
cg04892643	HDAC9	chr7	0.646575	-0.23
cg08203210	HIST1H1E	chr6	0.767186	-0.15
cg04424621	HIST1H2AG	chr6	0.57286	-0.23
cg07184856	HIST1H2APS1	chr6	0.846641	-0.1
cg16356737	HIST1H2BA	chr6	0.733859	-0.22
cg13978902	HIST1H2BC	chr6	0.797344	-0.17
cg21610164	HIST1H2BI	chr6	1.90538	0.13
cg09976157	HIST1H2BN	chr6	0.793105	-0.16
cg25701114	HIST1H3B	chr6	2.35254	0.28
cg20545458	HIST1H3C	chr6	0.599193	-0.24
cg26092675	HIST1H3E	chr6	1.47997	0.19
cg03234702	HIST1H3E	chr6	1.59061	0.22
cg11436222	HIST1H3E	chr6	1.65687	0.2
cg13836098	HIST1H3E	chr6	1.68849	0.22
cg15386964	HIST1H3F	chr6	10.3023	0.24
cg02578368	HIST1H3F	chr6	3.4083	0.28
cg24066601	HIST1H3G	chr6	1.87088	0.22
cg18943383	HIST1H3H	chr6	0.428425	-0.16
cg02805890	HIST1H3H	chr6	0.559925	-0.29
cg10723962	HIST1H4F	chr6	4.72736	0.19
cg21545548	HIST1H4H	chr6	0.720153	-0.25
cg20300343	HIST2H2BF	chr1	2.17505	0.35
cg00017221	HIST2H2BF	chr1	3.44397	0.3
cg25272655	HIST3H2A	chr1	0.462885	-0.16
cg00146645	HIST3H2A	chr1	0.543878	-0.15
cg17515024	HIST3H2A	chr1	0.570572	-0.2
cg08705483	HIST3H2A	chr1	1.20074	0.14
cg26345105	HIST3H2A	chr1	1.32979	0.18
cg14024461	HIST3H2BB	chr1	9.04812	0.17
cg19674091	IDH2	chr15	1.62493	0.36
cg16550651	KAT2A	chr17	1.22421	0.17
cg05743713	KDM2A	chr11	0.456523	-0.17
cg21293464	KDM2A	chr11	0.694641	-0.13
cg26995224	KDM2B	chr12	0.579655	-0.19
cg13708645	KDM2B	chr12	0.634807	-0.16
cg15695155	KDM2B	chr12	0.701924	-0.18
cg21166985	KDM2B	chr12	0.781609	-0.21
cg08043998	KDM2B	chr12	0.822446	-0.11
cg01878308	KDM3A	chr2	1.25722	0.15
cg09817016	KDM3B	chr5	0.55193	-0.13
cg23838943	KDM4B	chr19	0.762327	-0.18
cg24450508	KDM4B	chr19	0.768173	-0.15
cg04615850	KDM4B	chr19	0.782576	-0.15
cg24236839	KDM4B	chr19	0.814218	-0.11
cg25732961	KDM6B	chr17	1.22167	0.22
cg19036773	KMT2C	chr7	0.72894	-0.15
cg19258062	KMT2C	chr7	2.9867	0.37
cg20667845	KMT2C	chr7	4.51729	0.11
cg17322443	KMT2C	chr7	4.83947	0.3
cg13007988	KMT2D	chr12	1.34342	0.2
cg21616935	MBD1	chr18	0.759172	-0.16
cg18060030	MECOM	chr3	1.17949	0.15
cg26822782	MGMT	chr10	1.15846	0.12
cg19699317	MGMT	chr10	1.23797	0.2
cg19394047	MGMT	chr10	1.26236	0.19
cg04335293	NCOA1	chr2	0.702323	-0.1
cg08252585	NCOA1	chr2	0.796671	-0.14
cg27015161	NCOA1	chr2	1.26368	0.18
cg13335567	NCOA2	chr8	0.73934	-0.21
cg06700061	NCOA7	chr6	0.802876	-0.19
cg01484686	PRDM1	chr6	0.374687	-0.14
cg16567330	PRDM1	chr6	0.589463	-0.19
cg17143179	PRDM1	chr6	0.683487	-0.23
cg21376090	PRDM1	chr6	0.694435	-0.26
cg12018888	PRDM1	chr6	0.714171	-0.17
cg19064302	PRDM1	chr6	0.730177	-0.23
cg10251594	PRDM1	chr6	0.754459	-0.14
cg11150222	PRDM1	chr6	0.775061	-0.17
cg22044398	PRDM1	chr6	0.780353	-0.15
cg05897465	PRDM1	chr6	0.781444	-0.17
cg08302325	PRDM1	chr6	0.786034	-0.12
cg11045198	PRDM1	chr6	0.821559	-0.16
cg09570682	PRDM1	chr6	10.0788	0.34
cg25362652	PRDM1	chr6	1.28188	0.16
cg01167502	PRDM1	chr6	1.46299	0.15
cg23856413	PRDM1	chr6	1.72197	0.13
cg16655791	PRDM1	chr6	1.80813	0.15
cg09322259	PRDM1	chr6	2.75098	0.25
cg07272711	PRDM1	chr6	3.12113	0.14
cg05575614	PRDM1	chr6	3.26434	0.27
cg23244910	PRDM1	chr6	3.52124	0.23
cg14765959	PRDM1	chr6	6.89401	0.33
cg24904788	PRDM11	chr11	0.590921	-0.27
cg16090599	PRDM11	chr11	0.73847	-0.13
cg13931725	PRDM12	chr9	1.3777	0.14
cg01621054	PRDM12	chr9	1.77248	0.12
cg13928649	PRDM12	chr9	2.07254	0.21
cg04150055	PRDM12	chr9	2.75068	0.19
cg13465477	PRDM12	chr9	3.6138	0.31
cg14192957	PRDM12	chr9	8.72077	0.24
cg04910970	PRDM13	chr6	1.32665	0.14
cg00792513	PRDM13	chr6	1.56288	0.21
cg04974062	PRDM13	chr6	1.65649	0.17
cg02400433	PRDM13	chr6	1.73989	0.14
cg21141234	PRDM13	chr6	1.79913	0.12
cg07323825	PRDM13	chr6	1.90288	0.18
cg06095270	PRDM13	chr6	2.02971	0.12
cg16377881	PRDM13	chr6	2.72774	0.22
cg13000912	PRDM13	chr6	2.82554	0.18
cg21528204	PRDM13	chr6	3.04715	0.13
cg11676902	PRDM13	chr6	3.632	0.18
cg18924324	PRDM13	chr6	3.80888	0.21
cg06558014	PRDM13	chr6	5.23726	0.33
cg25051341	PRDM13	chr6	6.04841	0.33
cg17302155	PRDM13	chr6	6.23998	0.34
cg27029821	PRDM14	chr8	1.70276	0.21
cg21255438	PRDM14	chr8	1.7526	0.16
cg11229513	PRDM14	chr8	1.85422	0.22
cg08172065	PRDM14	chr8	2.08157	0.12
cg12230289	PRDM14	chr8	2.29652	0.17
cg01295203	PRDM14	chr8	2.44332	0.26
cg18035229	PRDM14	chr8	2.81998	0.22
cg00384539	PRDM14	chr8	3.16273	0.38
cg18096722	PRDM14	chr8	3.32999	0.21
cg20113824	PRDM14	chr8	3.46149	0.32
cg23758305	PRDM14	chr8	3.67533	0.27
cg07860213	PRDM14	chr8	4.95139	0.46
cg13267264	PRDM14	chr8	6.81074	0.41
cg21241823	PRDM15	chr21	0.526534	-0.26
cg07183691	PRDM15	chr21	0.81265	-0.15
cg10893986	PRDM16	chr1	0.402266	-0.25
cg09845604	PRDM16	chr1	0.548754	-0.15
cg03254465	PRDM16	chr1	0.558708	-0.12
cg27171194	PRDM16	chr1	0.593103	-0.16
cg14659814	PRDM16	chr1	0.652281	-0.26
cg26000536	PRDM16	chr1	0.663889	-0.26
cg27588093	PRDM16	chr1	0.691193	-0.22
cg25839663	PRDM16	chr1	0.692688	-0.24
cg06911744	PRDM16	chr1	0.697154	-0.31
cg15519786	PRDM16	chr1	0.705553	-0.16
cg06521247	PRDM16	chr1	0.707584	-0.24
cg17435683	PRDM16	chr1	0.711233	-0.21
cg00152878	PRDM16	chr1	0.720042	-0.24
cg17421241	PRDM16	chr1	0.729894	-0.2
cg24298696	PRDM16	chr1	0.734243	-0.26
cg10328768	PRDM16	chr1	0.736393	-0.22
cg01196079	PRDM16	chr1	0.740546	-0.17
cg10557907	PRDM16	chr1	0.75813	-0.19
cg13209113	PRDM16	chr1	0.782041	-0.17
cg16710099	PRDM16	chr1	0.782771	-0.15
cg04509221	PRDM16	chr1	0.783797	-0.16
cg07479843	PRDM16	chr1	0.791992	-0.16
cg09077530	PRDM16	chr1	0.857324	-0.15
cg25411239	PRDM16	chr1	1.1883	0.17
cg12641165	PRDM16	chr1	1.19493	0.16
cg17839324	PRDM16	chr1	1.22344	0.18
cg07576714	PRDM16	chr1	1.26045	0.21
cg04134748	PRDM16	chr1	1.28097	0.26
cg06724693	PRDM16	chr1	1.29449	0.13
cg00581154	PRDM16	chr1	1.29931	0.23
cg22506548	PRDM16	chr1	1.32865	0.26
cg21681320	PRDM16	chr1	1.37734	0.17
cg23034362	PRDM16	chr1	1.67691	0.12
cg22729726	PRDM16	chr1	1.74504	0.23
cg08548284	PRDM2	chr1	0.599928	-0.32
cg17810211	PRDM2	chr1	0.784772	-0.17
cg07128624	PRDM4	chr12	0.774826	-0.14
cg03909902	PRDM4	chr12	1.80769	0.14
cg04547002	PRDM6	chr5	0.71717	-0.14
cg21488279	PRDM6	chr5	1.2687	0.14
cg17786697	PRDM6	chr5	1.4342	0.17
cg03729337	PRDM6	chr5	1.45139	0.16
cg02564291	PRDM6	chr5	1.62989	0.18
cg04503968	PRDM6	chr5	1.6459	0.17
cg07799386	PRDM6	chr5	1.65742	0.19
cg05272349	PRDM6	chr5	1.66232	0.17
cg01085125	PRDM6	chr5	1.70295	0.17
cg03776662	PRDM6	chr5	1.70333	0.15
cg23289079	PRDM6	chr5	1.71581	0.25
cg05569742	PRDM6	chr5	1.81361	0.14
cg18813020	PRDM6	chr5	2.04368	0.22
cg02081006	PRDM6	chr5	2.51937	0.38
cg13628577	PRDM6	chr5	3.51521	0.33
cg00974523	PRDM7	chr16	0.656105	-0.23
cg04735481	PRDM7	chr16	1.40717	0.16
cg20817902	PRDM8	chr4	11.4873	0.2
cg02732915	PRDM8	chr4	1.22753	0.24
cg01789499	PRDM8	chr4	1.36835	0.3
cg05452645	PRDM8	chr4	1.39419	0.18
cg07857469	PRDM8	chr4	1.43056	0.16
cg22902505	PRDM8	chr4	1.50472	0.23
cg27639662	PRDM8	chr4	1.52515	0.19
cg11388320	PRDM8	chr4	1.54297	0.16
cg09595050	PRDM8	chr4	1.58375	0.26
cg06373870	PRDM8	chr4	1.59274	0.18
cg04214966	PRDM8	chr4	1.62541	0.16
cg14197071	PRDM8	chr4	1.64083	0.31
cg27111250	PRDM8	chr4	1.6564	0.26
cg03463411	PRDM8	chr4	1.72905	0.17
cg01304890	PRDM8	chr4	1.75779	0.12
cg06307913	PRDM8	chr4	1.83747	0.23
cg26299084	PRDM8	chr4	1.92998	0.17
cg04235768	PRDM8	chr4	2.03651	0.12
cg16117799	PRDM8	chr4	2.23524	0.21
cg18073471	PRDM8	chr4	2.35439	0.2
cg27242132	PRDM8	chr4	2.63734	0.27
cg22961278	PRDM8	chr4	2.96784	0.21
cg10779492	PRMT6	chr1	1.64173	0.16
cg18452973	PRMT8	chr12	0.661987	-0.16
cg11293828	PRMT8	chr12	0.670983	-0.12
cg02486332	PRMT8	chr12	0.673794	-0.18
cg21008969	PRMT8	chr12	0.690112	-0.14
cg18241555	PRMT8	chr12	0.699341	-0.1
cg20035679	PRMT8	chr12	0.718003	-0.23
cg04941278	PRMT8	chr12	1.74254	0.12
cg24100636	PRMT8	chr12	2.2052	0.3
cg27316886	PRMT8	chr12	2.23564	0.28
cg04018622	PRMT8	chr12	2.93421	0.14
cg11596580	PRMT8	chr12	2.93566	0.13
cg18217632	PRMT8	chr12	3.37058	0.11
cg00966398	PRMT8	chr12	3.80805	0.12
cg01870995	PRMT8	chr12	6.62517	0.21
cg07912789	PRMT8	chr12	8.1339	0.32
cg19656577	PRMT8	chr12	8.54407	0.35
cg06614044	SETBP1	chr18	1.41916	0.22
cg16705273	SETBP1	chr18	1.46311	0.16
cg25040562	SETD3	chr14	0.709524	-0.2
cg15345396	SETD3	chr14	0.783363	-0.2
cg19854437	SETD3	chr14	1.23127	0.16
cg23201008	SETD3	chr14	1.24168	0.17
cg22633932	SETD7	chr4	1.13982	0.11
cg21815337	SETMAR	chr3	1.24848	0.14
cg18065174	SIRT6	chr19	0.743029	-0.27
cg19573490	SIRT7	chr17	0.737827	-0.19
cg01618928	SIRT7	chr17	0.779105	-0.2
cg07647164	SMYD2	chr1	2.74976	0.19
cg18276638	SMYD2	chr1	4.42972	0.32
cg00351750	SMYD3	chr1	0.769003	-0.2
cg16110314	SMYD3	chr1	1.27763	0.18
cg04214370	SMYD3	chr1	1.33261	0.15
cg03457984	TET3	chr2	0.804584	-0.17
cg26687381	TRRAP	chr7	0.827483	-0.13
cg19319037	TTF2	chr1	0.656012	-0.34
cg25940485	TTF2	chr1	0.74501	-0.22
cg09099500	TTF2	chr1	0.756374	-0.17
cg17714703	UHRF1	chr19	0.439687	-0.15
cg11888359	UHRF1	chr19	1.27136	0.21
cg13112524	WHSC1	chr4	0.720229	-0.17
cg03150409	WHSC1	chr4	0.806745	-0.15
cg13029400	ZBTB38	chr3	0.517328	-0.26
cg21370924	ZBTB38	chr3	0.55782	-0.21
cg21474062	ZBTB38	chr3	0.583035	-0.23
cg08360599	ZBTB38	chr3	0.639523	-0.13
cg06137072	ZBTB38	chr3	0.67501	-0.19
cg10532384	ZBTB38	chr3	0.880899	-0.1
cg21199093	ZMYM4	chr1	1.66396	0.32
cg18388547	ZMYM6	chr1	0.614139	-0.17
cg20645040	ZMYND8	chr20	0.40472	-0.2
cg04504205	ZMYND8	chr20	0.591016	-0.16
cg02341503	ZMYND8	chr20	0.607701	-0.13
