# Supplementary material for: Genome-wide DNA methylation analysis reveals molecular subtypes of pancreatic cancer
Source: Oncotarget. 2017 Mar 7;8(17):28990–9012. doi: 10.18632/oncotarget.15993 (PMC5438707; doi:10.18632/oncotarget.15993)
Supplement: Supplementary file 7 [file oncotarget-08-28990-s007.xlsx]

## Sheet: Supplementary Table 5
Probe	Hox-Gene	CHR	Fold-change	DelataBeta
cg18805066	HOXA1	chr7	1.9996	0.29
cg23865240	HOXA1	chr7	1.60755	0.27
cg07659054	HOXA1	chr7	1.69297	0.26
cg22154659	HOXA1	chr7	1.41756	0.24
cg05000994	HOXA1	chr7	1.78881	0.24
cg07450037	HOXA1	chr7	2.11671	0.22
cg23894086	HOXA1	chr7	3.73471	0.21
cg23178550	HOXA1	chr7	1.52545	0.18
cg00650641	HOXA1	chr7	1.59744	0.18
cg24757553	HOXA1	chr7	1.28765	0.13
cg04481096	HOXA2	chr7	1.86002	0.25
cg02803819	HOXA2	chr7	1.68393	0.25
cg13661519	HOXA2	chr7	1.49964	0.23
cg06055873	HOXA2	chr7	1.72391	0.21
cg04027736	HOXA2	chr7	1.58783	0.21
cg26069745	HOXA2	chr7	1.70467	0.2
cg00445443	HOXA2	chr7	1.58918	0.17
cg20747380	HOXA2	chr7	1.45338	0.16
cg01217984	HOXA2	chr7	1.40056	0.15
cg14216068	HOXA3	chr7	1.56942	0.28
cg19521279	HOXA3	chr7	1.67485	0.24
cg15037137	HOXA3	chr7	1.33756	0.24
cg14573448	HOXA3	chr7	1.56216	0.22
cg05109569	HOXA3	chr7	1.4146	0.2
cg03308399	HOXA3	chr7	1.47223	0.19
cg01964852	HOXA3	chr7	1.61443	0.17
cg06837799	HOXA3	chr7	0.699449	-0.19
cg19142026	HOXA4	chr7	4.83139	0.37
cg07317062	HOXA4	chr7	2.57289	0.34
cg09574499	HOXA4	chr7	1.40837	0.3
cg14359292	HOXA4	chr7	3.10994	0.29
cg25967031	HOXA4	chr7	1.54909	0.28
cg22997113	HOXA4	chr7	1.67747	0.28
cg16651126	HOXA4	chr7	2.22566	0.28
cg11410718	HOXA4	chr7	2.23964	0.27
cg11015251	HOXA4	chr7	1.96809	0.25
cg14042889	HOXA4	chr7	1.49904	0.24
cg06888121	HOXA4	chr7	1.40188	0.24
cg15196806	HOXA4	chr7	1.43396	0.22
cg11908057	HOXA4	chr7	1.44059	0.22
cg04317399	HOXA4	chr7	2.23203	0.22
cg06942814	HOXA4	chr7	1.60755	0.21
cg00562553	HOXA4	chr7	1.44004	0.2
cg17457637	HOXA4	chr7	1.95298	0.19
cg25952581	HOXA4	chr7	1.79641	0.17
cg04321618	HOXA4	chr7	1.66498	0.17
cg03724423	HOXA4	chr7	1.86658	0.17
cg24169822	HOXA4	chr7	1.63108	0.16
cg08657492	HOXA4	chr7	1.37033	0.15
cg23884241	HOXA4	chr7	1.39326	0.14
cg07823492	HOXB1	chr17	1.56365	0.32
cg04904318	HOXB1	chr17	1.34519	0.31
cg24948406	HOXB1	chr17	1.30823	0.26
cg06893273	HOXB1	chr17	1.8394	0.26
cg26634219	HOXB1	chr17	1.37851	0.25
cg02508651	HOXB1	chr17	2.0232	0.24
cg26687072	HOXB1	chr17	1.27834	0.22
cg04171235	HOXB1	chr17	1.58857	0.19
cg13752649	HOXB1	chr17	1.19423	0.18
cg17233506	HOXB1	chr17	1.42537	0.16
cg19325791	HOXB1	chr17	0.710566	-0.23
cg02749463	HOXB3	chr17	1.98704	0.25
cg02132714	HOXB3	chr17	2.43225	0.21
cg12806763	HOXB3	chr17	3.58639	0.2
cg02642822	HOXB3	chr17	1.64538	0.2
cg21853871	HOXB3	chr17	1.29433	0.19
cg10165801	HOXB3	chr17	1.69642	0.19
cg22660147	HOXB3	chr17	5.85801	0.16
cg19081437	HOXB3	chr17	4.03982	0.16
cg21460081	HOXB3	chr17	3.82952	0.15
cg03386144	HOXB3	chr17	2.12604	0.13
cg11085454	HOXB3	chr17	1.34101	0.11
cg23551720	HOXB3	chr17	0.757054	-0.19
cg08089301	HOXB4	chr17	14.8414	0.35
cg14458834	HOXB4	chr17	16.2932	0.33
cg15565065	HOXB4	chr17	17.0529	0.32
cg07015911	HOXB4	chr17	4.83752	0.3
cg21546671	HOXB4	chr17	14.9752	0.28
cg09194159	HOXB4	chr17	4.72625	0.26
cg07438617	HOXB4	chr17	11.4186	0.21
cg14345497	HOXB4	chr17	3.28571	0.16
cg27496615	HOXB4	chr17	1.48723	0.12
cg07547765	HOXB7	chr17	1.55272	0.29
cg22622477	HOXB7	chr17	1.8504	0.23
cg11041817	HOXB7	chr17	1.34324	0.21
cg17873048	HOXB9	chr17	1.46346	0.27
cg07048527	HOXB9	chr17	1.45797	0.24
cg05046306	HOXB9	chr17	1.51784	0.24
cg23245942	HOXB9	chr17	1.65107	0.2
cg19051015	HOXB9	chr17	1.45813	0.19
cg04917446	HOXB9	chr17	1.88641	0.19
cg12057127	HOXB9	chr17	1.70038	0.18
cg15117739	HOXB9	chr17	1.52494	0.15
cg21041775	HOXC4	chr12	3.67296	0.24
cg00040312	HOXC4	chr12	4.17869	0.24
cg23697546	HOXC4	chr12	3.55181	0.23
cg03255182	HOXC4	chr12	2.33071	0.2
cg03078363	HOXC4	chr12	4.70546	0.2
cg08465346	HOXC4	chr12	1.82668	0.19
cg07687119	HOXC4	chr12	2.24153	0.19
cg23618344	HOXC4	chr12	2.38704	0.17
cg18054172	HOXC4	chr12	1.84778	0.17
cg19696083	HOXC4	chr12	1.50505	0.16
cg10366797	HOXC4	chr12	1.42596	0.16
cg18843682	HOXC4	chr12	1.90802	0.14
cg21216477	HOXC4	chr12	1.56643	0.13
cg21703606	HOXC4	chr12	0.468177	-0.11
cg08254359	HOXC9	chr12	1.7036	0.24
cg05971894	HOXC9	chr12	1.6985	0.14
cg10792302	HOXC10	chr12	1.80936	0.29
cg20402783	HOXC10	chr12	2.16069	0.27
cg10662314	HOXC10	chr12	5.54498	0.24
cg20403938	HOXC10	chr12	2.19322	0.21
cg06619938	HOXC10	chr12	3.39155	0.15
cg00699029	HOXC10	chr12	2.10405	0.15
cg21707187	HOXC12	chr12	8.8616	0.31
cg26931862	HOXC12	chr12	3.19938	0.3
cg02387326	HOXC12	chr12	4.52695	0.21
cg16650901	HOXC12	chr12	2.21057	0.17
cg16479539	HOXC12	chr12	5.82577	0.15
cg00920572	HOXC12	chr12	1.29001	0.15
cg15611413	HOXC13	chr12	5.51345	0.2
cg05771518	HOXC13	chr12	3.17653	0.13
cg00059246	HOXC13	chr12	1.60903	0.13
cg04819096	HOXC13	chr12	2.26825	0.12
cg02466815	HOXD1	chr2	2.96945	0.29
cg02746725	HOXD1	chr2	9.75633	0.19
cg08809260	HOXD1	chr2	1.7104	0.1
cg05864326	HOXD3	chr2	3.4053	0.3
cg02773086	HOXD3	chr2	2.51166	0.26
cg10159630	HOXD3	chr2	3.52987	0.24
cg05021643	HOXD3	chr2	1.77215	0.22
cg00278547	HOXD3	chr2	1.63613	0.22
cg24541426	HOXD3	chr2	1.89448	0.21
cg04316624	HOXD3	chr2	2.02464	0.21
cg01014615	HOXD3	chr2	1.62659	0.21
cg05342515	HOXD3	chr2	2.00384	0.2
cg15812753	HOXD3	chr2	1.66427	0.19
cg07930539	HOXD3	chr2	1.85048	0.19
cg05266564	HOXD3	chr2	1.58931	0.19
cg04935434	HOXD3	chr2	1.80114	0.19
cg23676302	HOXD3	chr2	1.75732	0.17
cg23547017	HOXD3	chr2	1.60328	0.17
cg13316854	HOXD3	chr2	1.80589	0.17
cg21092808	HOXD3	chr2	1.63663	0.16
cg09601175	HOXD3	chr2	1.65378	0.16
cg00893471	HOXD3	chr2	2.18615	0.16
cg19047265	HOXD3	chr2	1.42925	0.15
cg07077013	HOXD3	chr2	1.6577	0.15
cg01171212	HOXD3	chr2	1.41487	0.11
cg26091021	HOXD4	chr2	5.92035	0.35
cg18750960	HOXD4	chr2	2.33305	0.26
cg12539415	HOXD4	chr2	1.74944	0.25
cg01414185	HOXD4	chr2	2.4919	0.23
cg19509393	HOXD4	chr2	2.29517	0.2
cg16218721	HOXD4	chr2	2.07583	0.19
cg25304107	HOXD4	chr2	1.63715	0.18
cg25951210	HOXD4	chr2	1.57729	0.17
cg09784934	HOXD4	chr2	2.1505	0.17
cg25708328	HOXD4	chr2	2.28207	0.15
cg21011616	HOXD4	chr2	1.78976	0.15
cg05669418	HOXD4	chr2	3.38001	0.14
cg26821745	HOXD4	chr2	1.85618	0.12
cg04201253	HOXD4	chr2	1.62297	0.11
cg19384289	HOXD8	chr2	4.66644	0.38
cg15808943	HOXD8	chr2	6.91813	0.34
cg09238180	HOXD8	chr2	7.33051	0.34
cg15520279	HOXD8	chr2	2.77602	0.3
cg08079908	HOXD8	chr2	3.10844	0.3
cg20539752	HOXD8	chr2	5.85739	0.28
cg21932416	HOXD8	chr2	1.82385	0.27
cg20732478	HOXD8	chr2	3.13736	0.26
cg18448949	HOXD8	chr2	3.96378	0.26
cg17863912	HOXD8	chr2	2.72381	0.26
cg00035316	HOXD8	chr2	3.01972	0.25
cg10239098	HOXD8	chr2	2.85	0.23
cg11969556	HOXD8	chr2	2.23581	0.2
cg03858756	HOXD8	chr2	3.89433	0.2
cg23901857	HOXD8	chr2	2.65559	0.14
cg03321133	HOXD8	chr2	1.71801	0.13
cg22674699	HOXD9	chr2	4.71321	0.6
cg22541735	HOXD9	chr2	6.46684	0.39
cg09578028	HOXD9	chr2	2.78164	0.34
cg05167251	HOXD9	chr2	3.89996	0.33
cg14236662	HOXD9	chr2	3.12114	0.32
cg14991487	HOXD9	chr2	3.46868	0.27
cg15991405	HOXD9	chr2	1.76195	0.26
cg12969193	HOXD9	chr2	1.7918	0.26
cg04739647	HOXD9	chr2	3.70161	0.25
cg14410016	HOXD9	chr2	1.72313	0.23
cg11597131	HOXD9	chr2	4.37135	0.22
cg09173768	HOXD9	chr2	1.82737	0.21
cg08363794	HOXD9	chr2	2.00958	0.21
cg02885007	HOXD9	chr2	2.43484	0.21
cg09968620	HOXD9	chr2	3.40639	0.19
cg18115040	HOXD10	chr2	2.73226	0.33
cg20649017	HOXD10	chr2	3.37773	0.32
cg21591742	HOXD10	chr2	2.64954	0.25
cg05979020	HOXD10	chr2	1.82539	0.25
cg25371634	HOXD10	chr2	3.21394	0.21
cg18064824	HOXD10	chr2	1.6618	0.15
cg11546137	HOXD11	chr2	3.88353	0.41
cg03782202	HOXD11	chr2	3.71295	0.35
cg23348270	HOXD11	chr2	3.42802	0.34
cg24561661	HOXD11	chr2	4.36511	0.33
cg05500840	HOXD11	chr2	4.75746	0.32
cg24633978	HOXD11	chr2	3.74974	0.3
cg01708273	HOXD11	chr2	2.66841	0.29
cg09615505	HOXD11	chr2	2.09325	0.24
cg06354392	HOXD11	chr2	2.62265	0.22
cg23895340	HOXD11	chr2	2.4556	0.19
cg10103266	HOXD11	chr2	2.13534	0.19
cg04949206	HOXD11	chr2	2.66428	0.19
cg02164225	HOXD11	chr2	2.98928	0.18
cg22455694	HOXD11	chr2	1.93135	0.17
cg19728226	HOXD11	chr2	2.24853	0.17
cg12504882	HOXD11	chr2	1.64224	0.16
cg05942128	HOXD11	chr2	2.15136	0.16
cg00495775	HOXD11	chr2	1.9621	0.16
cg20605061	HOXD11	chr2	2.45227	0.14
cg16632715	HOXD11	chr2	1.67255	0.14
cg08806153	HOXD11	chr2	3.45201	0.12
cg01405040	HOXD12	chr2	5.56285	0.36
cg03964958	HOXD12	chr2	3.60493	0.33
cg02694427	HOXD12	chr2	3.18556	0.26
cg23130254	HOXD12	chr2	2.79291	0.22
cg03874199	HOXD12	chr2	2.6121	0.2
cg12268637	HOXD12	chr2	1.6636	0.17
cg06571387	HOXD12	chr2	1.62742	0.17
cg12503267	HOXD12	chr2	1.89572	0.14
cg18022224	HOXD12	chr2	2.4974	0.13
cg11754318	HOXD12	chr2	1.43167	0.11
cg04415176	HOXD13	chr2	3.59086	0.45
cg08911275	HOXD13	chr2	6.27605	0.3
cg07175883	HOXD13	chr2	3.73963	0.24
cg24914355	HOXD13	chr2	3.1353	0.21
cg00319168	HOXD13	chr2	2.14225	0.18
cg11523712	HOXD13	chr2	3.72135	0.17
cg21384645	HOXD13	chr2	3.40515	0.16
cg05256269	HOXD13	chr2	1.64421	0.13
cg01783070	PAX1	chr20	5.4017	0.33
cg16937268	PAX1	chr20	3.06303	0.31
cg08448701	PAX1	chr20	5.05295	0.3
cg25567594	PAX1	chr20	3.23647	0.29
cg18130044	PAX1	chr20	9.3671	0.29
cg16767801	PAX1	chr20	5.50603	0.29
cg22837767	PAX1	chr20	3.36066	0.25
cg19054524	PAX1	chr20	6.04167	0.25
cg03140968	PAX1	chr20	5.21484	0.25
cg02155658	PAX1	chr20	3.53368	0.25
cg19079845	PAX1	chr20	4.40011	0.22
cg08156066	PAX1	chr20	3.97345	0.22
cg05844247	PAX1	chr20	3.0539	0.22
cg07212852	PAX1	chr20	2.49978	0.21
cg04774711	PAX1	chr20	3.49521	0.21
cg19122389	PAX1	chr20	2.24403	0.2
cg07213060	PAX1	chr20	5.32962	0.19
cg20552282	PAX1	chr20	3.13278	0.17
cg20432507	PAX1	chr20	2.40744	0.17
cg15556943	PAX1	chr20	4.44557	0.17
cg12544951	PAX1	chr20	3.88035	0.17
cg08736638	PAX1	chr20	2.47419	0.17
cg22763649	PAX1	chr20	1.58944	0.15
cg03816687	PAX1	chr20	2.98177	0.13
cg03943218	PAX2	chr10	5.63279	0.4
cg07099331	PAX2	chr10	3.08043	0.33
cg00557947	PAX2	chr10	7.89063	0.27
cg06567373	PAX2	chr10	2.73037	0.26
cg26551913	PAX2	chr10	6.6068	0.25
cg20100910	PAX2	chr10	5.58919	0.25
cg27473895	PAX2	chr10	3.25628	0.24
cg22898797	PAX2	chr10	11.9228	0.24
cg00272971	PAX2	chr10	2.48807	0.24
cg24686074	PAX2	chr10	5.06473	0.23
cg13834844	PAX2	chr10	4.52444	0.22
cg06389697	PAX2	chr10	4.64129	0.22
cg07919443	PAX2	chr10	2.71753	0.2
cg17384380	PAX2	chr10	3.90174	0.19
cg08677617	PAX2	chr10	2.1514	0.19
cg07183447	PAX2	chr10	3.43715	0.18
cg01486146	PAX2	chr10	1.94831	0.18
cg05336698	PAX2	chr10	12.9386	0.17
cg12786548	PAX2	chr10	4.02122	0.16
cg04600170	PAX2	chr10	6.56078	0.15
cg09230996	PAX2	chr10	2.57156	0.14
cg04148002	PAX2	chr10	1.75795	0.14
cg23679471	PAX2	chr10	1.82407	0.13
cg18406033	PAX3	chr2	4.01263	0.32
cg14265823	PAX3	chr2	3.01493	0.32
cg02347074	PAX3	chr2	2.58787	0.28
cg10601940	PAX3	chr2	2.29968	0.26
cg04688351	PAX3	chr2	5.96335	0.24
cg15775921	PAX3	chr2	2.66717	0.23
cg00926215	PAX3	chr2	4.05447	0.21
cg23546474	PAX3	chr2	1.9417	0.2
cg22989843	PAX3	chr2	3.03681	0.2
cg15608397	PAX3	chr2	1.78893	0.2
cg02245378	PAX3	chr2	2.23787	0.2
cg16563171	PAX3	chr2	1.82153	0.18
cg24621972	PAX3	chr2	2.11331	0.17
cg23077820	PAX3	chr2	1.27032	0.17
cg20969194	PAX3	chr2	1.7914	0.13
cg04407305	PAX3	chr2	1.50949	0.13
cg13482308	PAX5	chr9	3.9985	0.26
cg23916167	PAX5	chr9	3.11319	0.25
cg14267095	PAX5	chr9	5.41136	0.25
cg14493920	PAX5	chr9	4.41975	0.19
cg02034102	PAX5	chr9	2.0844	0.19
cg07990736	PAX5	chr9	2.51085	0.12
cg14099718	PAX5	chr9	0.746159	-0.15
cg18372607	PAX6	chr11	4.52273	0.39
cg08499046	PAX6	chr11	3.26391	0.39
cg20014398	PAX6	chr11	3.68395	0.37
cg18988498	PAX6	chr11	2.22969	0.33
cg26019112	PAX6	chr11	4.59087	0.28
cg09537620	PAX6	chr11	6.63074	0.28
cg23125492	PAX6	chr11	2.32592	0.27
cg16865446	PAX6	chr11	3.96903	0.27
cg13596833	PAX6	chr11	5.47848	0.27
cg27011060	PAX6	chr11	3.2288	0.25
cg11128216	PAX6	chr11	1.86114	0.24
cg22557091	PAX6	chr11	3.28908	0.23
cg18082638	PAX6	chr11	2.47384	0.23
cg08116462	PAX6	chr11	3.3067	0.22
cg02770983	PAX6	chr11	1.59093	0.21
cg13245152	PAX6	chr11	1.66058	0.2
cg21016855	PAX6	chr11	2.54621	0.19
cg16616521	PAX6	chr11	9.2295	0.19
cg09382096	PAX6	chr11	3.3917	0.19
cg07124117	PAX6	chr11	2.28727	0.19
cg22982368	PAX6	chr11	4.92636	0.18
cg08784129	PAX6	chr11	2.01577	0.17
cg22740492	PAX6	chr11	2.09693	0.14
cg13891702	PAX6	chr11	2.04006	0.14
cg11469061	PAX6	chr11	4.8888	0.14
cg04598774	PAX6	chr11	1.85626	0.14
cg03854796	PAX6	chr11	1.42534	0.12
cg04521333	PAX6	chr11	1.3055	0.1
cg12601945	PAX7	chr1	4.56686	0.24
cg07536847	PAX7	chr1	3.55176	0.24
cg25020286	PAX7	chr1	4.53169	0.22
cg09670535	PAX7	chr1	1.7801	0.22
cg06370771	PAX7	chr1	3.67562	0.22
cg16405019	PAX7	chr1	5.81247	0.18
cg06220449	PAX7	chr1	1.81169	0.15
cg00855990	PAX7	chr1	1.43912	0.14
cg00794881	PAX7	chr1	2.18991	0.14
cg06675538	PAX8	chr2	1.56552	0.22
cg17445212	PAX8	chr2	0.786352	-0.14
cg25758828	PAX8	chr2	0.719569	-0.2
cg07594247	PAX8	chr2	0.723146	-0.2
cg04415798	PAX9	chr14	4.58503	0.37
cg10741025	PAX9	chr14	4.26067	0.32
cg01627823	PAX9	chr14	3.41135	0.32
cg13023870	PAX9	chr14	4.74068	0.3
cg05917460	PAX9	chr14	7.80596	0.29
cg01672943	PAX9	chr14	10.4867	0.28
cg01972418	PAX9	chr14	3.44192	0.25
cg23683588	PAX9	chr14	3.59398	0.24
cg21875330	PAX9	chr14	2.29679	0.23
cg06749715	PAX9	chr14	2.85587	0.23
cg00970313	PAX9	chr14	5.22839	0.23
cg26094789	PAX9	chr14	1.73766	0.22
cg07068674	PAX9	chr14	2.45486	0.22
cg01843946	PAX9	chr14	5.0979	0.22
cg12857945	PAX9	chr14	2.17866	0.21
cg24066316	PAX9	chr14	2.42498	0.2
cg06756919	PAX9	chr14	2.03232	0.2
cg01794426	PAX9	chr14	2.8692	0.2
cg11089489	PAX9	chr14	2.08861	0.17
cg25617340	PAX9	chr14	2.87325	0.15
cg06873880	PAX9	chr14	1.88548	0.15
cg20710709	PAX9	chr14	1.54142	0.14
cg17696160	PAX9	chr14	2.61402	0.14
cg19688403	PAX9	chr14	1.51553	0.13
cg06132283	PAX9	chr14	2.14838	0.13
cg02428056	PAX9	chr14	1.61957	0.12
cg00011482	PAX9	chr14	1.72872	0.11
cg22797031	PRRX1	chr1	3.52796	0.52
cg22795586	PRRX1	chr1	2.226	0.37
cg07149609	PRRX1	chr1	4.8322	0.34
cg23089825	PRRX1	chr1	6.63977	0.33
cg21914290	PRRX1	chr1	2.19279	0.31
cg15711902	PRRX1	chr1	4.48715	0.27
cg04123776	PRRX1	chr1	7.93114	0.23
cg07957294	PRRX1	chr1	1.66923	0.22
cg03760589	PRRX1	chr1	1.64201	0.2
cg09010107	PRRX1	chr1	1.66605	0.18
cg16101739	PRRX1	chr1	1.69819	0.17
cg09408098	PRRX1	chr1	2.15118	0.16
cg06926146	PRRX1	chr1	1.56303	0.15
cg20826576	PRRX1	chr1	1.47757	0.14
cg15092343	MSX1	chr4	3.213	0.37
cg21802055	MSX1	chr4	2.8588	0.34
cg11566394	MSX1	chr4	2.51679	0.32
cg01815567	MSX1	chr4	1.97163	0.3
cg26789064	MSX1	chr4	1.61631	0.27
cg22070991	MSX1	chr4	2.79148	0.25
cg21538208	MSX1	chr4	2.03499	0.25
cg07462756	MSX1	chr4	1.88981	0.25
cg22974236	MSX1	chr4	2.51227	0.24
cg15920654	MSX1	chr4	4.61579	0.24
cg24469464	MSX1	chr4	1.58525	0.23
cg14872952	MSX1	chr4	2.1787	0.23
cg13207326	MSX1	chr4	2.69967	0.23
cg06966113	MSX1	chr4	2.28372	0.23
cg00486340	MSX1	chr4	2.35361	0.23
cg24934400	MSX1	chr4	3.79538	0.22
cg21434530	MSX1	chr4	2.90963	0.21
cg06694734	MSX1	chr4	2.11628	0.21
cg05732832	MSX1	chr4	4.73486	0.2
cg22850587	MSX1	chr4	2.06742	0.19
cg14602530	MSX1	chr4	3.24644	0.19
cg10266211	MSX1	chr4	1.57794	0.19
cg03335246	MSX1	chr4	1.4635	0.19
cg20588069	MSX1	chr4	1.61564	0.18
cg14074285	MSX1	chr4	2.75478	0.18
cg11078084	MSX1	chr4	1.43059	0.18
cg10848640	MSX1	chr4	1.78889	0.18
cg18409732	MSX1	chr4	1.67655	0.17
cg16202340	MSX1	chr4	2.24746	0.17
cg14916150	MSX1	chr4	5.52259	0.17
cg09988738	MSX1	chr4	2.05229	0.17
cg07035659	MSX1	chr4	1.8362	0.17
cg06375949	MSX1	chr4	1.81432	0.17
cg00131983	MSX1	chr4	3.73554	0.17
cg24840099	MSX1	chr4	1.40332	0.16
cg22879667	MSX1	chr4	2.04531	0.16
cg19596468	MSX1	chr4	1.34399	0.16
cg09748975	MSX1	chr4	1.30686	0.16
cg03196097	MSX1	chr4	1.68572	0.16
cg18849102	MSX1	chr4	1.60801	0.15
cg13882284	MSX1	chr4	1.4679	0.14
cg09559950	MSX1	chr4	2.0351	0.14
cg23675401	MSX1	chr4	1.45102	0.13
cg21545862	MSX2	chr5	5.15926	0.39
cg03807298	MSX2	chr5	4.51809	0.34
cg17987112	MSX2	chr5	2.91162	0.33
cg22108469	MSX2	chr5	3.92222	0.28
cg16940012	MSX2	chr5	2.70363	0.27
cg07482257	MSX2	chr5	1.48607	0.26
cg07603511	MSX2	chr5	1.96149	0.25
cg04457114	MSX2	chr5	1.48048	0.19
cg25923609	IRX1	chr5	6.32373	0.42
cg10530883	IRX1	chr5	3.1279	0.38
cg06060135	IRX1	chr5	8.73131	0.38
cg25308508	IRX1	chr5	3.77485	0.37
cg19814981	IRX1	chr5	2.57791	0.36
cg08466792	IRX1	chr5	7.9984	0.36
cg14836602	IRX1	chr5	4.57211	0.35
cg17054060	IRX1	chr5	2.00223	0.32
cg07881405	IRX1	chr5	7.66319	0.32
cg01294808	IRX1	chr5	2.16631	0.32
cg15416279	IRX1	chr5	3.83696	0.3
cg06585708	IRX1	chr5	7.06211	0.29
cg09382127	IRX1	chr5	2.80697	0.28
cg09703679	IRX1	chr5	2.50538	0.27
cg05534710	IRX1	chr5	4.46222	0.27
cg20406460	IRX1	chr5	3.46693	0.26
cg18275316	IRX1	chr5	2.33572	0.26
cg01315916	IRX1	chr5	2.3346	0.25
cg14223293	IRX1	chr5	2.77882	0.24
cg18298920	IRX1	chr5	2.18083	0.23
cg13327384	IRX1	chr5	1.31445	0.23
cg26425305	IRX1	chr5	2.18504	0.22
cg25588274	IRX1	chr5	1.36957	0.22
cg13718664	IRX1	chr5	1.31669	0.21
cg09232937	IRX1	chr5	1.98309	0.21
cg08492173	IRX1	chr5	2.06334	0.21
cg04980590	IRX1	chr5	3.51741	0.21
cg22762492	IRX1	chr5	6.0859	0.2
cg18100702	IRX1	chr5	2.0561	0.2
cg04635983	IRX1	chr5	1.92693	0.2
cg03828874	IRX1	chr5	2.2207	0.2
cg11857997	IRX1	chr5	5.85511	0.19
cg11605835	IRX1	chr5	2.02894	0.19
cg03834286	IRX1	chr5	2.80399	0.19
cg19082560	IRX1	chr5	2.41167	0.18
cg07903370	IRX1	chr5	2.54898	0.18
cg04365721	IRX1	chr5	1.98292	0.18
cg25308742	IRX1	chr5	3.28735	0.17
cg09731996	IRX1	chr5	2.20517	0.17
cg09562563	IRX1	chr5	1.17804	0.16
cg09083359	IRX1	chr5	1.29323	0.16
cg22488849	IRX1	chr5	1.95369	0.15
cg15505412	IRX1	chr5	2.41878	0.15
cg03285577	IRX1	chr5	2.25631	0.15
cg24139639	IRX1	chr5	1.48557	0.14
cg16227623	IRX1	chr5	1.4481	0.14
cg04201750	IRX1	chr5	3.60278	0.14
cg17623793	IRX1	chr5	1.30641	0.13
cg09813610	IRX1	chr5	2.01682	0.13
cg04302194	IRX1	chr5	1.75222	0.12
cg21573200	IRX2	chr5	4.44771	0.35
cg08235864	IRX2	chr5	7.91	0.32
cg08204280	IRX2	chr5	6.29943	0.32
cg26333652	IRX2	chr5	1.92515	0.29
cg05269218	IRX2	chr5	4.64139	0.29
cg26195356	IRX2	chr5	2.74005	0.28
cg08239858	IRX2	chr5	2.18599	0.28
cg07540084	IRX2	chr5	1.48027	0.28
cg05903444	IRX2	chr5	2.08131	0.28
cg00418282	IRX2	chr5	3.79999	0.28
cg04992127	IRX2	chr5	6.80064	0.27
cg23251701	IRX2	chr5	1.59172	0.25
cg09307530	IRX2	chr5	2.08371	0.22
cg04175111	IRX2	chr5	1.672	0.22
cg23488198	IRX2	chr5	1.47022	0.21
cg24630195	IRX2	chr5	1.98054	0.2
cg03312958	IRX2	chr5	1.65082	0.2
cg09524455	IRX2	chr5	7.67397	0.19
cg16512661	IRX2	chr5	1.60234	0.18
cg05321361	IRX2	chr5	1.91999	0.18
cg00055986	IRX2	chr5	1.77212	0.18
cg26578682	IRX2	chr5	1.58311	0.16
cg05465604	IRX2	chr5	1.48169	0.16
cg02531479	IRX2	chr5	1.94353	0.15
cg11412466	IRX2	chr5	3.37011	0.14
cg27642784	SHOX2	chr3	1.64207	0.29
cg10526277	SHOX2	chr3	3.24759	0.26
cg27361370	SHOX2	chr3	2.23577	0.22
cg04521004	SHOX2	chr3	1.8381	0.22
cg18143296	SHOX2	chr3	2.05049	0.21
cg05091238	SHOX2	chr3	2.49682	0.21
cg18194945	SHOX2	chr3	1.73649	0.2
cg12993163	SHOX2	chr3	3.89981	0.18
cg12453631	SHOX2	chr3	1.54725	0.16
cg25103417	SHOX2	chr3	1.33922	0.15
cg08654915	SHOX2	chr3	1.6671	0.15
cg06570224	SHOX2	chr3	1.40328	0.15
cg15803671	TGIF1	chr18	0.776083	-0.2
cg26701815	TGIF1	chr18	0.733858	-0.22
cg07979348	TGIF2	chr20	0.777165	-0.18
cg25626472	ZEB1	chr10	0.661691	-0.28
cg01975483	ZEB2	chr2	4.00707	0.27
cg23095192	ZEB2	chr2	1.48262	0.14
cg11718868	HHEX	chr10	1.30787	0.26
