# Supplementary material for: Genome-wide DNA methylation analysis reveals molecular subtypes of pancreatic cancer
Source: Oncotarget. 2017 Mar 7;8(17):28990–9012. doi: 10.18632/oncotarget.15993 (PMC5438707; doi:10.18632/oncotarget.15993)
Supplement: Supplementary file 8 [file oncotarget-08-28990-s008.xlsx]

## Sheet: Supplementary Table 6
IlluminaID	CHR	GeneSymbo	DiffBeta	FoldChange
cg24818418	chr4	EGF	0.12	1.19459
cg14571493	chr4	EGF	0.1	1.186
cg15261730	chr7	EGFR	-0.14	0.712399
cg01461514	chr7	EGFR	-0.18	0.728209
cg16960046	chr7	EGFR	-0.21	0.689871
cg14688342	chr7	EGFR	-0.27	0.625509
cg20041612	chr7	EGFR	-0.29	0.663988
cg04625338	chr7	EGFR	-0.31	0.473909
cg00912277	chr7	EGFR	-0.34	0.641839
cg06850283	chr5	FGF10	0.33	3.84336
cg25103492	chr5	FGF10	0.17	3.30288
cg20387341	chr5	FGF10	0.16	3.61853
cg06765217	chr14	FOXA1	0.27	2.36529
cg01739725	chr14	FOXA1	0.26	4.09249
cg01075271	chr14	FOXA1	0.2	2.69119
cg18252039	chr14	FOXA1	0.19	1.78028
cg07115626	chr14	FOXA1	0.18	1.86963
cg04565337	chr14	FOXA1	0.18	1.60457
cg11875044	chr10	GATA3	0.34	1.70914
cg15267232	chr10	GATA3	0.31	2.70703
cg11679455	chr10	GATA3	0.28	1.40011
cg04492228	chr10	GATA3	0.24	1.53979
cg06162185	chr10	GATA3	0.23	1.36733
cg24896053	chr10	GATA3	0.2	1.28079
cg17489908	chr10	GATA3	0.2	1.49124
cg17160666	chr10	GATA3	0.2	1.26119
cg04213746	chr10	GATA3	0.18	1.34652
cg12405139	chr10	GATA3	0.17	1.31287
cg03479211	chr10	GATA3	0.17	1.38345
cg00797058	chr10	GATA3	0.15	1.25362
cg17124583	chr10	GATA3	0.11	1.34595
cg24039697	chr10	GATA3-AS1	0.33	4.50613
cg03599078	chr10	GATA3-AS1	0.33	2.70839
cg00956199	chr10	GATA3-AS1	0.33	4.08137
cg23316253	chr10	GATA3-AS1	0.3	4.22759
cg23768829	chr10	GATA3-AS1	0.24	1.86637
cg01190024	chr10	GATA3-AS1	0.24	2.37537
cg03672342	chr10	GATA3-AS1	0.22	2.70983
cg23954465	chr10	GATA3-AS1	0.21	5.71695
cg24414788	chr10	GATA3-AS1	0.19	1.93689
cg11100386	chr10	GATA3-AS1	0.19	2.30392
cg25987208	chr10	GATA3-AS1	0.18	1.95203
cg08482531	chr10	GATA3-AS1	0.18	2.02908
cg25988034	chr10	GATA3-AS1	0.16	2.63567
cg04765277	chr10	GATA3-AS1	0.16	1.88109
cg00296182	chr10	GATA3-AS1	0.16	3.17946
cg04729913	chr10	GATA3-AS1	0.15	1.45047
cg26509965	chr10	GATA3-AS1	0.14	1.54447
cg17611674	chr10	GATA3-AS1	0.14	1.55007
cg08980715	chr10	GATA3-AS1	0.13	1.65918
cg26047066	chr1	HLX	0.32	1.4279
cg15730491	chr1	HLX	0.29	1.67281
cg26220673	chr1	HLX	0.28	2.13381
cg24658517	chr1	HLX	0.26	1.87757
cg16137147	chr1	HLX	0.26	2.23149
cg27272235	chr1	HLX	0.25	2.46152
cg22022798	chr1	HLX	0.25	1.59064
cg24469980	chr1	HLX	0.24	2.02065
cg26917694	chr1	HLX	0.23	2.02033
cg26530319	chr1	HLX	0.2	1.56982
cg26398921	chr1	HLX	0.2	1.89713
cg08923271	chr1	HLX	0.16	1.57996
cg21395577	chr1	HLX	0.14	1.54038
cg11666559	chr1	HLX	0.13	1.7027
cg16179589	chr17	HNF1B	0.24	1.34834
cg14694075	chr17	HNF1B	-0.14	0.769691
cg07906484	chr20	HNF4A	-0.29	0.630026
cg21058973	chr20	HNF4A	-0.33	0.703113
cg07064544	chr20	HNF4A	-0.36	0.672668
cg11542165	chr20	HNF4A	-0.38	0.656006
cg15814504	chr5	ISL1	0.25	2.94326
cg09899185	chr5	ISL1	0.23	2.73183
cg17686487	chr5	ISL1	0.22	1.8971
cg07362168	chr5	ISL1	0.21	2.13435
cg00569447	chr5	ISL1	0.2	1.94764
cg26293019	chr5	ISL1	0.19	1.71423
cg24549912	chr5	ISL1	0.19	1.76231
cg05547777	chr5	ISL1	0.19	4.0733
cg05895545	chr5	ISL1	0.17	2.287
cg15399466	chr5	ISL1	0.16	1.66129
cg16151151	chr5	ISL1	0.14	2.21084
cg05710997	chr5	ISL1	0.13	2.30616
cg09896544	chr15	MEIS2	-0.16	0.603083
cg10079740	chr16	MMP2	0.31	8.56811
cg22950163	chr16	MMP2	0.18	2.53246
cg26132320	chr20	MMP9	0.3	3.34565
cg09149648	chr20	MMP9	0.21	5.09472
cg20674635	chr20	MMP9	0.16	2.28963
cg00182727	chr20	MMP9	0.11	1.62324
cg10505873	chr20	MMP9	-0.1	0.630156
cg04127867	chr7	MNX1	0.18	1.15305
cg02511456	chr7	MNX1	-0.11	0.602708
cg01307130	chr10	NEUROG3	0.26	5.6146
cg03425110	chr10	NEUROG3	0.21	5.99673
cg17583413	chr10	NEUROG3	0.16	4.69864
cg08722774	chr10	NEUROG3	0.16	6.94082
cg11228126	chr10	NEUROG3	0.15	2.19682
cg06973667	chr10	NEUROG3	0.15	2.56159
cg21012296	chr20	NKX2-2	0.28	2.96002
cg11183632	chr20	NKX2-2	0.28	4.95689
cg01800521	chr20	NKX2-2	0.26	2.67449
cg00842325	chr20	NKX2-2	0.26	2.31696
cg24408656	chr20	NKX2-2	0.22	3.97437
cg22749589	chr20	NKX2-2	0.21	4.09242
cg13875518	chr20	NKX2-2	0.18	3.16668
cg09252495	chr20	NKX2-2	0.18	8.20852
cg18141888	chr20	NKX2-2	0.17	1.50136
cg25830182	chr4	NKX6-1	0.27	2.5392
cg10417567	chr4	NKX6-1	0.17	1.90912
cg17444738	chr4	NKX6-1	0.16	1.83563
cg14364472	chr9	NOTCH1	0.28	1.37627
cg14570652	chr9	NOTCH1	0.23	1.24192
cg04387952	chr9	NOTCH1	0.22	1.31228
cg14554244	chr9	NOTCH1	0.12	1.22522
cg14091497	chr9	NOTCH1	0.12	1.11682
cg14303017	chr9	NOTCH1	-0.15	0.777044
cg19687075	chr9	NOTCH1	-0.17	0.722398
cg14120703	chr9	NOTCH1	-0.17	0.715561
cg13725899	chr9	NOTCH1	-0.29	0.679562
cg00074145	chr15	ONECUT1	0.28	3.44725
cg07569216	chr15	ONECUT1	0.16	1.97203
cg14811102	chr15	ONECUT1	0.11	1.77006
cg14492992	chr15	ONECUT1	-0.12	0.824592
cg27356115	chr15	ONECUT1	-0.24	0.690186
cg18372607	chr11	PAX6	0.39	4.52273
cg08499046	chr11	PAX6	0.39	3.26391
cg20014398	chr11	PAX6	0.37	3.68395
cg18988498	chr11	PAX6	0.33	2.22969
cg26019112	chr11	PAX6	0.28	4.59087
cg09537620	chr11	PAX6	0.28	6.63074
cg23125492	chr11	PAX6	0.27	2.32592
cg16865446	chr11	PAX6	0.27	3.96903
cg13596833	chr11	PAX6	0.27	5.47848
cg27011060	chr11	PAX6	0.25	3.2288
cg11128216	chr11	PAX6	0.24	1.86114
cg22557091	chr11	PAX6	0.23	3.28908
cg18082638	chr11	PAX6	0.23	2.47384
cg08116462	chr11	PAX6	0.22	3.3067
cg02770983	chr11	PAX6	0.21	1.59093
cg13245152	chr11	PAX6	0.2	1.66058
cg21016855	chr11	PAX6	0.19	2.54621
cg16616521	chr11	PAX6	0.19	9.2295
cg09382096	chr11	PAX6	0.19	3.3917
cg07124117	chr11	PAX6	0.19	2.28727
cg22982368	chr11	PAX6	0.18	4.92636
cg08784129	chr11	PAX6	0.17	2.01577
cg22740492	chr11	PAX6	0.14	2.09693
cg13891702	chr11	PAX6	0.14	2.04006
cg11469061	chr11	PAX6	0.14	4.8888
cg04598774	chr11	PAX6	0.14	1.85626
cg03854796	chr11	PAX6	0.12	1.42534
cg04521333	chr11	PAX6	0.1	1.3055
cg16014725	chr17	SOX9	0.14	1.14344
cg13058710	chr17	SOX9	-0.15	0.6768
cg24881334	chr17	SOX9	-0.19	0.711277
cg24624505	chr17	SOX9	-0.24	0.645018
cg15787146	chr17	SOX9	-0.24	0.468795
