# Supplementary material for: Genome-wide DNA methylation analysis reveals molecular subtypes of pancreatic cancer
Source: Oncotarget. 2017 Mar 7;8(17):28990–9012. doi: 10.18632/oncotarget.15993 (PMC5438707; doi:10.18632/oncotarget.15993)
Supplement: Supplementary file 9 [file oncotarget-08-28990-s009.xlsx]

## Sheet: Supplementary table 7
KEGG-pathway	KEGG-ID	Number-of-reference-gene	Number-of-genes-in-gene-set	Expected-number-in-the-category	Ratio-of-enrichment	Raw-p-value	BH-adjusted-p-value
Pathways in cancer	5200	C=326	O=105	E=30.47	R=3.45	rawP=8.36e-31	adjP=1.50e-28
MAPK signaling pathway	4010	C=268	O=89	E=25.05	R=3.55	rawP=2.06e-27	adjP=1.84e-25
Neuroactive ligand-receptor interaction	4080	C=272	O=89	E=25.42	R=3.50	rawP=6.95e-27	adjP=4.15e-25
Calcium signaling pathway	4020	C=177	O=69	E=16.54	R=4.17	rawP=2.98e-26	adjP=1.33e-24
Focal adhesion	4510	C=200	O=73	E=18.69	R=3.91	rawP=1.33e-25	adjP=4.76e-24
Regulation of actin cytoskeleton	4810	C=213	O=74	E=19.91	R=3.72	rawP=2.11e-24	adjP=6.29e-23
Endocytosis	4144	C=201	O=63	E=18.79	R=3.35	rawP=2.12e-18	adjP=5.42e-17
Arrhythmogenic right ventricular cardiomyopathy (ARVC)	5412	C=74	O=34	E=6.92	R=4.92	rawP=2.80e-16	adjP=6.26e-15
Dilated cardiomyopathy	5414	C=90	O=36	E=8.41	R=4.28	rawP=8.07e-15	adjP=1.61e-13
Metabolic pathways	1100	C=1130	O=186	E=105.62	R=1.76	rawP=1.63e-14	adjP=2.92e-13
Vascular smooth muscle contraction	4270	C=116	O=40	E=10.84	R=3.69	rawP=9.39e-14	adjP=1.53e-12
Axon guidance	4360	C=129	O=42	E=12.06	R=3.48	rawP=2.16e-13	adjP=3.22e-12
ECM-receptor interaction	4512	C=85	O=33	E=7.94	R=4.15	rawP=2.87e-13	adjP=3.95e-12
Amoebiasis	5146	C=106	O=37	E=9.91	R=3.73	rawP=5.10e-13	adjP=6.09e-12
Leukocyte transendothelial migration	4670	C=116	O=39	E=10.84	R=3.60	rawP=4.81e-13	adjP=6.09e-12
Pancreatic secretion	4972	C=101	O=35	E=9.44	R=3.71	rawP=2.73e-12	adjP=3.05e-11
Hypertrophic cardiomyopathy (HCM)	5410	C=83	O=31	E=7.76	R=4.00	rawP=4.97e-12	adjP=5.23e-11
Gap junction	4540	C=90	O=32	E=8.41	R=3.80	rawP=1.06e-11	adjP=1.05e-10
Neurotrophin signaling pathway	4722	C=127	O=39	E=11.87	R=3.29	rawP=1.19e-11	adjP=1.12e-10
TGF-beta signaling pathway	4350	C=84	O=30	E=7.85	R=3.82	rawP=4.06e-11	adjP=3.63e-10
Wnt signaling pathway	4310	C=150	O=42	E=14.02	R=3.00	rawP=5.43e-11	adjP=4.42e-10
Type II diabetes mellitus	4930	C=48	O=22	E=4.49	R=4.90	rawP=5.25e-11	adjP=4.42e-10
Tight junction	4530	C=132	O=38	E=12.34	R=3.08	rawP=1.81e-10	adjP=1.41e-09
Long-term potentiation	4720	C=70	O=26	E=6.54	R=3.97	rawP=2.93e-10	adjP=2.19e-09
Melanogenesis	4916	C=101	O=32	E=9.44	R=3.39	rawP=3.28e-10	adjP=2.35e-09
Adherens junction	4520	C=73	O=26	E=6.82	R=3.81	rawP=8.51e-10	adjP=5.86e-09
Fc gamma R-mediated phagocytosis	4666	C=94	O=30	E=8.79	R=3.41	rawP=9.51e-10	adjP=6.30e-09
Gastric acid secretion	4971	C=74	O=26	E=6.92	R=3.76	rawP=1.20e-09	adjP=7.67e-09
Bacterial invasion of epithelial cells	5100	C=70	O=25	E=6.54	R=3.82	rawP=1.67e-09	adjP=1.03e-08
Melanoma	5218	C=71	O=25	E=6.64	R=3.77	rawP=2.35e-09	adjP=1.40e-08
Cell adhesion molecules (CAMs)	4514	C=133	O=36	E=12.43	R=2.90	rawP=3.40e-09	adjP=1.96e-08
Salivary secretion	4970	C=89	O=28	E=8.32	R=3.37	rawP=4.89e-09	adjP=2.74e-08
Protein digestion and absorption	4974	C=81	O=26	E=7.57	R=3.43	rawP=1.07e-08	adjP=5.80e-08
Phosphatidylinositol signaling system	4070	C=78	O=25	E=7.29	R=3.43	rawP=2.10e-08	adjP=1.11e-07
GnRH signaling pathway	4912	C=101	O=29	E=9.44	R=3.07	rawP=2.64e-08	adjP=1.35e-07
ErbB signaling pathway	4012	C=87	O=26	E=8.13	R=3.20	rawP=5.56e-08	adjP=2.76e-07
Maturity onset diabetes of the young	4950	C=25	O=13	E=2.34	R=5.56	rawP=7.19e-08	adjP=3.48e-07
Cytokine-cytokine receptor interaction	4060	C=265	O=53	E=24.77	R=2.14	rawP=9.14e-08	adjP=4.31e-07
p53 signaling pathway	4115	C=68	O=22	E=6.36	R=3.46	rawP=1.21e-07	adjP=5.55e-07
Renal cell carcinoma	5211	C=70	O=22	E=6.54	R=3.36	rawP=2.15e-07	adjP=9.62e-07
Insulin signaling pathway	4910	C=138	O=33	E=12.90	R=2.56	rawP=3.66e-07	adjP=1.60e-06
Malaria	5144	C=51	O=18	E=4.77	R=3.78	rawP=3.85e-07	adjP=1.64e-06
Dorso-ventral axis formation	4320	C=24	O=12	E=2.24	R=5.35	rawP=4.04e-07	adjP=1.68e-06
Colorectal cancer	5210	C=62	O=20	E=5.80	R=3.45	rawP=4.73e-07	adjP=1.92e-06
Aldosterone-regulated sodium reabsorption	4960	C=42	O=16	E=3.93	R=4.08	rawP=5.12e-07	adjP=2.04e-06
Small cell lung cancer	5222	C=85	O=24	E=7.94	R=3.02	rawP=5.71e-07	adjP=2.22e-06
Chagas disease (American trypanosomiasis)	5142	C=104	O=27	E=9.72	R=2.78	rawP=7.33e-07	adjP=2.68e-06
Chemokine signaling pathway	4062	C=189	O=40	E=17.67	R=2.26	rawP=7.27e-07	adjP=2.68e-06
Jak-STAT signaling pathway	4630	C=155	O=35	E=14.49	R=2.42	rawP=7.15e-07	adjP=2.68e-06
Long-term depression	4730	C=70	O=21	E=6.54	R=3.21	rawP=9.57e-07	adjP=3.43e-06
Toxoplasmosis	5145	C=132	O=31	E=12.34	R=2.51	rawP=1.24e-06	adjP=4.35e-06
Chronic myeloid leukemia	5220	C=73	O=21	E=6.82	R=3.08	rawP=2.04e-06	adjP=7.02e-06
Glioma	5214	C=65	O=19	E=6.08	R=3.13	rawP=4.77e-06	adjP=1.61e-05
Bile secretion	4976	C=71	O=20	E=6.64	R=3.01	rawP=5.07e-06	adjP=1.68e-05
Basal cell carcinoma	5217	C=55	O=17	E=5.14	R=3.31	rawP=6.49e-06	adjP=2.11e-05
Glycerolipid metabolism	561	C=50	O=16	E=4.67	R=3.42	rawP=7.32e-06	adjP=2.30e-05
Shigellosis	5131	C=61	O=18	E=5.70	R=3.16	rawP=7.27e-06	adjP=2.30e-05
Mucin type O-Glycan biosynthesis	512	C=30	O=12	E=2.80	R=4.28	rawP=7.56e-06	adjP=2.33e-05
Fc epsilon RI signaling pathway	4664	C=79	O=21	E=7.38	R=2.84	rawP=8.09e-06	adjP=2.45e-05
African trypanosomiasis	5143	C=35	O=13	E=3.27	R=3.97	rawP=8.32e-06	adjP=2.48e-05
Progesterone-mediated oocyte maturation	4914	C=86	O=22	E=8.04	R=2.74	rawP=9.76e-06	adjP=2.86e-05
Oocyte meiosis	4114	C=112	O=26	E=10.47	R=2.48	rawP=1.08e-05	adjP=3.12e-05
Apoptosis	4210	C=87	O=22	E=8.13	R=2.71	rawP=1.19e-05	adjP=3.38e-05
Notch signaling pathway	4330	C=47	O=15	E=4.39	R=3.41	rawP=1.46e-05	adjP=4.08e-05
Purine metabolism	230	C=162	O=33	E=15.14	R=2.18	rawP=1.51e-05	adjP=4.16e-05
Osteoclast differentiation	4380	C=128	O=28	E=11.96	R=2.34	rawP=1.66e-05	adjP=4.50e-05
Prostate cancer	5215	C=89	O=22	E=8.32	R=2.64	rawP=1.76e-05	adjP=4.70e-05
Non-small cell lung cancer	5223	C=54	O=16	E=5.05	R=3.17	rawP=2.19e-05	adjP=5.76e-05
Hedgehog signaling pathway	4340	C=56	O=16	E=5.23	R=3.06	rawP=3.60e-05	adjP=9.34e-05
Hematopoietic cell lineage	4640	C=88	O=21	E=8.23	R=2.55	rawP=4.74e-05	adjP=0.0001
Hepatitis C	5160	C=134	O=28	E=12.52	R=2.24	rawP=4.01e-05	adjP=0.0001
Endometrial cancer	5213	C=52	O=15	E=4.86	R=3.09	rawP=5.54e-05	adjP=0.0001
Acute myeloid leukemia	5221	C=57	O=16	E=5.33	R=3.00	rawP=4.58e-05	adjP=0.0001
Amyotrophic lateral sclerosis (ALS)	5014	C=53	O=15	E=4.95	R=3.03	rawP=7.07e-05	adjP=0.0002
Pancreatic cancer	5212	C=70	O=17	E=6.54	R=2.60	rawP=0.0002	adjP=0.0005
Phagosome	4145	C=153	O=29	E=14.30	R=2.03	rawP=0.0002	adjP=0.0005
Viral myocarditis	5416	C=70	O=17	E=6.54	R=2.60	rawP=0.0002	adjP=0.0005
VEGF signaling pathway	4370	C=76	O=18	E=7.10	R=2.53	rawP=0.0002	adjP=0.0005
Vibrio cholerae infection	5110	C=54	O=14	E=5.05	R=2.77	rawP=0.0003	adjP=0.0007
Butirosin and neomycin biosynthesis	524	C=5	O=4	E=0.47	R=8.56	rawP=0.0004	adjP=0.0009
Adipocytokine signaling pathway	4920	C=68	O=16	E=6.36	R=2.52	rawP=0.0004	adjP=0.0009
Epithelial cell signaling in Helicobacter pylori infection	5120	C=68	O=16	E=6.36	R=2.52	rawP=0.0004	adjP=0.0009
Alzheimer's disease	5010	C=167	O=30	E=15.61	R=1.92	rawP=0.0004	adjP=0.0009
Type I diabetes mellitus	4940	C=43	O=12	E=4.02	R=2.99	rawP=0.0004	adjP=0.0009
Pathogenic Escherichia coli infection	5130	C=56	O=14	E=5.23	R=2.67	rawP=0.0005	adjP=0.0010
B cell receptor signaling pathway	4662	C=75	O=17	E=7.01	R=2.43	rawP=0.0005	adjP=0.0010
Inositol phosphate metabolism	562	C=57	O=14	E=5.33	R=2.63	rawP=0.0006	adjP=0.0012
Natural killer cell mediated cytotoxicity	4650	C=136	O=25	E=12.71	R=1.97	rawP=0.0008	adjP=0.0016
Fat digestion and absorption	4975	C=46	O=12	E=4.30	R=2.79	rawP=0.0008	adjP=0.0016
T cell receptor signaling pathway	4660	C=108	O=21	E=10.09	R=2.08	rawP=0.0009	adjP=0.0018
Thyroid cancer	5216	C=29	O=9	E=2.71	R=3.32	rawP=0.0010	adjP=0.0019
Glycerophospholipid metabolism	564	C=80	O=17	E=7.48	R=2.27	rawP=0.0010	adjP=0.0019
Glycosphingolipid biosynthesis - ganglio series	604	C=15	O=6	E=1.40	R=4.28	rawP=0.0016	adjP=0.0031
Cardiac muscle contraction	4260	C=77	O=16	E=7.20	R=2.22	rawP=0.0018	adjP=0.0034
Glycosaminoglycan biosynthesis - heparan sulfate	534	C=26	O=8	E=2.43	R=3.29	rawP=0.0019	adjP=0.0036
Leishmaniasis	5140	C=72	O=15	E=6.73	R=2.23	rawP=0.0024	adjP=0.0045
Cell cycle	4110	C=124	O=22	E=11.59	R=1.90	rawP=0.0025	adjP=0.0046
Arachidonic acid metabolism	590	C=59	O=13	E=5.51	R=2.36	rawP=0.0027	adjP=0.0049
Ubiquitin mediated proteolysis	4120	C=135	O=23	E=12.62	R=1.82	rawP=0.0035	adjP=0.0063
Bladder cancer	5219	C=42	O=10	E=3.93	R=2.55	rawP=0.0045	adjP=0.0081
