# Supplementary material for: Genome-wide DNA methylation analysis reveals molecular subtypes of pancreatic cancer
Source: Oncotarget. 2017 Mar 7;8(17):28990–9012. doi: 10.18632/oncotarget.15993 (PMC5438707; doi:10.18632/oncotarget.15993)
Supplement: Supplementary file 10 [file oncotarget-08-28990-s010.xlsx]

## Sheet: Supplementary Table 8
Â© 2000-2015 QIAGEN. All rights reserved.
Ingenuity Canonical Pathways	-log(p-value)	Ratio	Molecules
Axonal Guidance Signaling	8.91	0.322	SLIT3,SHH,KLC1,ADAMTS8,ECEL1,GLI2,BMP4,MYL6,PIK3R1,ARPC5,KRAS,PLCH2,ADAMTS2,ADAM8,ITGA3,EPHB1,BAIAP2,ABLIM3,GNA13,PRKD1,PTCH2,ITGA4,EFNA2,CRKL,MMP2,RAP1A,MET,DOCK1,ARPC1A,PIK3CD,EPHA2,GNAL,RAP1B,PIK3CA,UNC5A,ARPC1B,BDNF,ARHGEF7,EPHA4,PLXNA2,FZD1,ABLIM1,GNG7,PRKCZ,NGFR,EFNA5,NTRK1,ADAM19,PRKCE,RASSF5,ROBO2,TUBA3E,UNC5C,GNG4,EPHB4,GNA12,ITGA2,GNAQ,PIK3C2G,EPHA3,SLIT2,ROBO3,EFNA1,PRKCG,SEMA3A,WIPF1,…
G-Protein Coupled Receptor Signaling	7.59	0.346	VIPR2,PDE3A,PIK3R1,RXFP4,KRAS,ADRB3,CHRM2,HRH1,CAMK2D,HTR1B,RGS10,HTR7,GRM6,RGS14,ADORA2B,PDE11A,NFKBIB,RASA1,ADRA1B,GRM1,PDE10A,OPRM1,CNR1,CREBBP,RGS4,RAPGEF3,PDE4B,DRD2,CREB5,RAP1A,PDE1C,GRM7,ADCY9,ADRA2A,NPR3,RAP1GAP,DUSP1,GNAO1,PIK3CD,DUSP4,PTGER2,GNAL,CAMK2G,PIK3CA,HTR4,HTR5A,PTGER3,PTGDR,DUSP6,PIK3R5,RAPGEF4,RGS12,HRH3,AVPR1A,CHRM3,DRD1,PRKAR1B,PRKCE,PDE4D,ADCY8,HTR2A,PRKCA,SRC,RGS2,GNAS,PD…
Hepatic Fibrosis / Hepatic Stellate Cell Activation	6.79	0.365	TGFBR1,MYL6,LHX2,SMAD3,KLF6,COL8A1,MMP13,COL28A1,TGFBR2,IL1RL2,CYP2E1,LAMA1,KLF12,IL1RAP,FASLG,TIMP2,CXCL8,COL4A1,COL9A1,FGFR2,MMP2,PDGFB,MET,IGF2,COL21A1,ACTA2,COL6A3,COL23A1,IGFBP3,COL6A5,TNF,COL25A1,CCR7,COL3A1,COL8A2,IGFBP4,LEP,LEPR,MYH11,COL4A2,PDGFC,FAS,COL16A1,COL5A1,NGFR,TGFB2,IGF1R,PDGFRA,ECE1,COL18A1,EGFR,COL5A2,EDNRB,COL6A2,FLT1,TNFRSF1A,FLT4,IL1R1,FGF1,TLR4,COL5A3,COL24A1,EDNRA,IL1B,K…
Molecular Mechanisms of Cancer	6.64	0.312	RAPGEF1,SHH,TGFBR1,BMP4,PIK3R1,ARHGEF1,KRAS,BMPR1B,CCND1,RASGRF1,ITGA3,BBC3,CCND3,GNA13,NFKBIB,FASLG,PTCH2,PRKD1,ITGA4,ARHGEF4,CREBBP,RALB,TCF3,RAP1A,CCND2,MAP2K3,PIK3CD,ARHGEF10,NOTCH1,GNAL,CAMK2G,MAP2K6,RAP1B,TCF4,PIK3CA,ARHGEF7,CTNNA1,BMPR2,PSEN2,MAP3K5,FZD1,PRKCZ,ARHGEF19,PRKCE,ARHGEF3,CASP8,CTNNB1,GNA12,ITGA2,GNAQ,MAPK8,ADCY6,PIK3C2G,PRKCG,ARHGEF5,FOS,CDKN1A,ADCY1,RBPJ,BMP7,BMP6,LRP1,PRKCB,J…
Leukocyte Extravasation Signaling	5.64	0.342	MYL6,CLDN19,MMP16,PIK3R1,MMP13,MAP3K4,ITGB3,PTK2,CTNNA2,ITGA3,PRKD1,ACTA1,TIMP2,ITGA4,CRKL,ACTN3,CLDN18,RDX,ITGA6,RAC1,MMP2,RAPGEF3,RAP1A,CLDN23,ITGAM,ACTA2,RAP1GAP,PIK3CD,CLDN14,RAP1B,PIK3CA,NOX3,ABL1,PIK3R5,CTNNA1,RAPGEF4,BCAR1,PRKCZ,CLDN4,SIPA1,PRKCE,VCL,RASSF5,CTNNB1,ACTC1,PRKCA,MMP19,VAV2,SRC,CLDN10,PXN,ACTN2,ACTB,ITGA2,MAPK8,PIK3C2G,SELPLG,PRKCG,F11R,WIPF1,CLDN24,ARHGAP9,VAV3,CD44,MMP9,PRKCB
Neuropathic Pain Signaling In Dorsal Horn Neurons	5.63	0.404	KCNN4,PIK3CA,CAMK1D,BDNF,PIK3R1,GRIN2D,PIK3R5,TAC1,KCNN2,PLCH2,GRIA4,PRKCZ,PLCD3,CAMK2D,PLCE1,GPR37,GRIN2C,PRKAR1B,PRKCE,GRM6,PRKD1,PRKCA,SRC,GRIN1,GRIN2B,ITPR2,GRM1,PIK3C2G,GRIA2,ITPR1,KCNH2,PRKCG,GRIN3A,GRM7,GRM5,FOS,PRKAG2,PIK3CD,CAMK2G,PRKCB
Epithelial Adherens Junction Signaling	5.45	0.364	RAPGEF1,TGFBR1,MYL6,TGFBR3,ARPC5,KRAS,TUBB,TGFBR2,CTNNA2,BAIAP2,TUBA1C,JUP,ACTA1,DLL1,ACTN3,RAC1,TCF3,RAP1A,ACVR1B,MET,EPN2,CDH2,ARPC1A,ACTA2,PARD3,NOTCH1,RAP1B,TCF4,ARPC1B,CTNNA1,BMPR2,MYH11,SORBS1,TGFB2,PVRL1,VCL,TUBA3E,CTNNB1,ACTC1,EGFR,VAV2,SRC,EPN1,LMO7,ACTN2,ACTB,ACVR1,TCF7L1,FGF1,NOTCH4,MAGI2,TCF7L2
Sertoli Cell-Sertoli Cell Junction Signaling	5.41	0.347	CLDN19,TGFBR3,KRAS,MAP3K4,TUBB,MPP6,CTNNA2,ITGA3,CGN,SPTB,MTMR2,TUBA1C,JUP,ACTA1,ITGA4,DLG1,TJP2,ACTN3,CLDN18,RAC1,EPN2,TJP3,CLDN23,ACTA2,ZAK,GUCY1A2,CLDN14,MAP2K3,SPTAN1,TNF,SPTBN1,CTNNA1,MAP3K5,BCAR1,CLDN4,SORBS1,PRKAR1B,PVRL1,VCL,TUBA3E,CTNNB1,ACTC1,RAB8B,CLDN10,SRC,EPN1,MAP3K6,TJP1,TNFRSF1A,ACTN2,ACTB,MAP3K1,ITGA2,MAPK8,F11R,CLDN24,PRKG1,PRKAG2,MAP3K8,MAGI2
Factors Promoting Cardiogenesis in Vertebrates	5.15	0.404	FZD10,TCF4,TGFBR1,BMP4,TGFBR3,BMP3,BMPR2,BMPR1B,FZD1,PRKCZ,TGFBR2,TGFB2,PRKCE,CTNNB1,PRKD1,PRKCA,TBX5,LRP5,NOX4,SMAD9,ACVR1,FZD9,TCF7L1,TCF3,BMP5,ACVR1B,PRKCG,NKX2-5,BMP7,DKK1,BMP6,LRP1,WNT11,GATA4,TCF7L2,PRKCB
Actin Cytoskeleton Signaling	4.88	0.324	MYL6,F2R,DIAPH3,PIK3R1,ARPC5,ARHGEF1,KRAS,SLC9A1,PTK2,ITGA3,BAIAP2,FGF12,GNA13,TMSB10/TMSB4X,ACTA1,FGF19,ITGA4,MATK,TIAM1,ARHGEF4,CRKL,FGF9,ACTN3,RAC1,RDX,GSN,PDGFB,DOCK1,ARPC1A,TLN2,TIAM2,ACTA2,CYFIP1,SSH3,PIK3CD,PIP4K2A,FGF5,PIK3CA,ARPC1B,ARHGEF7,PIK3R5,FGF8,TRIO,MYLK,MYH11,PDGFC,BCAR1,FGF4,DIAPH1,IQGAP2,FGF10,PFN3,VCL,FGF3,ACTC1,VAV2,PXN,ARHGEF12,PAK6,GNA12,ACTN2,CSK,ACTB,ITGA2,FGF14,PIK3C2G,F…
Ephrin Receptor Signaling	4.83	0.337	RAPGEF1,EPHB2,ARPC5,KRAS,PTK2,EPHB1,ITGA3,GRIN2C,GNA13,RASA1,ITGA4,EFNA2,NGEF,ARHGEF15,CRKL,CREBBP,RAC1,CREB5,RAP1A,PDGFB,GRIN3A,SDCBP,ARPC1A,GNAO1,EPHA2,GNAL,RAP1B,ARPC1B,GRIN2D,ABL1,EPHA4,PDGFC,BCAR1,GNG7,EPHA8,SDC2,SORBS1,EFNA5,GNG4,GRIN2B,SRC,GRIN1,EPHB4,PXN,GNAS,PAK6,GNA12,ITGA2,PIK3C2G,GNAQ,EPHA3,EFNA1,FGF1,EPHA10,WIPF1,ADAM10,EPHA5,MAP4K4
cAMP-mediated signaling	4.72	0.319	CAMK1D,VIPR2,PDE3A,RXFP4,ADRB3,CHRM2,CAMK2D,HTR1B,HTR7,RGS10,GRM6,ADORA2B,RGS14,PDE11A,PDE10A,OPRM1,CNR1,CREBBP,RGS4,RAPGEF3,PDE4B,CREB5,DRD2,RAP1A,CNGA3,PDE1C,GRM7,AKAP13,ADCY9,NPR3,ADRA2A,RAP1GAP,DUSP1,GNAO1,DUSP4,PTGER2,GNAL,PKIG,CAMK2G,HTR5A,HTR4,PTGER3,PTGDR,DUSP6,RAPGEF4,RGS12,CHRM3,HRH3,DRD1,PRKAR1B,PDE4D,ADCY8,SRC,RGS2,GNAS,PDE4C,RGS7,ADCY3,ADCY6,FPR2,DRD5,GABBR1,GABBR2,OPRD1,OPRK1,ADCY1,…
Wnt/Î²-catenin Signaling	4.69	0.337	TGFBR1,CSNK1G1,TGFBR3,WNT16,WNT6,BCL9,CCND1,MYC,TGFBR2,WIF1,DKK2,AXIN2,CREBBP,CSNK1D,FZD9,TCF3,ACVR1B,UBD,CDH2,GNAO1,TLE3,SOX8,SFRP1,FZD10,TCF4,SFRP2,SOX1,PPP2R2A,BMPR2,FZD1,SOX17,NLK,DKK3,RARB,TGFB2,SOX14,PPP2R2C,PPP2R5C,SOX18,CTNNB1,SRC,LRP5,GNAQ,ACVR1,TCF7L1,SOX11,PPP2R5A,WNT10A,SOX6,CD44,NR5A2,SOX9,DKK1,TCF7L2,LRP1,WNT11
Regulation of the Epithelial-Mesenchymal Transition Pathway	4.64	0.33	JAK1,TGFBR1,mir-8,PIK3R1,SMAD3,WNT16,KRAS,WNT6,BCL9,PARD6A,TGFBR2,FGFR3,FOXC2,PYGO1,FGF12,FGF19,ETS1,TWIST2,FGF9,FGFR2,MMP2,FZD9,ZEB1,TCF3,MET,CDH2,PIK3CD,MAP2K3,FGFRL1,NOTCH1,FGF5,MAP2K6,FZD10,TCF4,PIK3CA,TWIST1,PIK3R5,FGF8,PARD6B,PSEN2,FZD1,SMURF1,FGF4,FGF10,TGFB2,FGF3,CTNNB1,EGFR,FGF14,PIK3C2G,TCF7L1,FGF1,GSC,NOTCH4,WNT10A,ZEB2,RBPJ,WNT11,MMP9,TCF7L2
Germ Cell-Sertoli Cell Junction Signaling	4.57	0.34	TGFBR1,PIK3R1,KRAS,MAP3K4,TUBB,TGFBR2,PTK2,CTNNA2,ITGA3,RHOB,MTMR2,TUBA1C,JUP,ACTA1,ACTN3,RAC1,ITGA6,GSN,EPN2,CDH2,RND3,ACTA2,MAP2K3,PIK3CD,TNF,MAP2K6,PIK3CA,PIK3R5,CTNNA1,MAP3K5,BCAR1,SORBS1,TGFB2,VCL,TUBA3E,RHOF,CTNNB1,ACTC1,RAB8B,SRC,PXN,EPN1,PAK6,MAP3K6,TJP1,TNFRSF1A,ACTN2,ACTB,ITGA2,MAP3K1,PIK3C2G,MAPK8,MAP3K8
Ephrin A Signaling	4.35	0.458	EFNA2,VAV2,PIK3CA,NGEF,PIK3R1,PIK3C2G,RAC1,PIK3R5,EPHA4,EPHA3,BCAR1,EFNA1,PTK2,EPHA10,EPHA8,VAV3,NGFR,EFNA5,ADAM10,EPHA5,PIK3CD,EPHA2
Human Embryonic Stem Cell Pluripotency	4.11	0.344	FZD10,PIK3CA,NTF3,TCF4,BMP4,TGFBR1,BDNF,PIK3R1,SMAD3,BMP3,PIK3R5,WNT16,BMPR2,WNT6,FZD1,NGF,FOXD3,PDGFC,TGFBR2,FGFR3,FGF4,LEFTY1,UTF1,NTRK1,PDGFRA,TGFB2,CTNNB1,GNAS,ACVR1,PIK3C2G,SMAD6,FGFR2,FZD9,TCF7L1,TCF3,BMP5,PDGFB,WNT10A,NTRK3,BMP7,PIK3CD,FGFRL1,BMP6,WNT11,TCF7L2
Transcriptional Regulatory Network in Embryonic Stem Cells	4.09	0.475	GBX2,LHX5,CDX2,GJD2,HAND1,EOMES,TCF7L1,FOXD3,HOXB1,ONECUT1,ISL1,CDYL,MEIS1,NEUROG1,PAX6,HNF4A,GATA4,SIX3,ZFHX3
Integrin Signaling	4.03	0.314	RAPGEF1,ARHGAP26,PIK3R1,ARPC5,ITGA8,KRAS,ITGB3,PTK2,ITGAE,ITGA3,RHOB,ITGB4,TSPAN4,ACTA1,ITGB5,ITGA4,CAPN5,TSPAN5,CRKL,ACTN3,RALB,ITGA6,RAC1,TSPAN2,TNK2,BCAR3,RAP1A,PDGFB,CAPN8,DOCK1,TLN2,ITGAM,ARPC1A,ACTA2,RND3,PIK3CD,CAPN2,RAP1B,PIK3CA,ARPC1B,ARHGEF7,ABL1,PIK3R5,MYLK,BCAR1,ILKAP,VCL,RHOF,ACTC1,SRC,PXN,PAK6,ASAP1,ACTN2,ACTB,ITGA2,MAPK8,PIK3C2G,WIPF1,CAPN9,NEDD9
PTEN Signaling	3.93	0.347	MAST2,PIK3CA,TGFBR1,PIK3R1,TGFBR3,PIK3R5,BMPR2,KRAS,BMPR1B,BCAR1,CCND1,PRKCZ,TGFBR2,PTK2,FGFR3,ITGA3,CASP9,NGFR,NTRK1,IGF1R,PDGFRA,FASLG,ITGA4,EGFR,FLT1,ITGA2,FLT4,RAC1,PREX2,FGFR2,TNFRSF11A,FOXG1,INPP5D,SYNJ2,NTRK3,CDKN1A,PIK3CD,INPP5K,FGFRL1,KDR,MAGI2
TGF-Î² Signaling	3.71	0.368	MAP2K6,TGFBR1,BMP4,SMAD3,SKI,BMPR2,KRAS,BMPR1B,HOXC9,TGIF1,TLX2,SMURF1,TGFBR2,TGFB2,HNF4A,RUNX3,SMAD9,CREBBP,SMAD6,MAPK8,ACVR1,PITX2,INHBB,ACVR1B,ZNF423,NKX2-5,FOS,GSC,IRF7,MAP2K3,BMP7,PMEPA1
STAT3 Pathway	3.67	0.384	SOCS3,TGFBR1,TGFBR3,BMPR2,KRAS,BMPR1B,TGFBR2,FGFR3,MYC,NGFR,NTRK1,PDGFRA,IGF1R,SOCS2,EGFR,SRC,FLT1,FLT4,MAPK8,RAC1,FGFR2,TNFRSF11A,KIAA1804,NTRK3,CDKN1A,FGFRL1,KDR,SOCS5
GABA Receptor Signaling	3.67	0.394	SLC32A1,KCNN4,GNAS,GABRA4,ADCY3,ADCY6,GABBR1,KCNN2,KCNH2,AP2A2,UBD,ADCY9,SLC6A11,GABBR2,GABRG3,GABRG2,GAD2,GABRB3,GPR37,GAD1,ADCY1,SLC6A1,ADCY8,GABRA1,ADCY7,SLC6A12
Tec Kinase Signaling	3.64	0.321	PIK3CA,JAK1,PIK3R1,GTF2I,PIK3R5,TNFSF10,FAS,GNG7,PRKCZ,BLK,PTK2,ITGA3,RHOB,TNFSF12,PRKCE,GNA13,RHOF,TNFRSF10A,ACTC1,FASLG,PRKD1,ACTA1,PRKCA,ITGA4,VAV2,GNG4,SRC,STAT5A,GNAS,PAK6,ACTB,GNA12,ITGA2,TNFRSF10B,GNAQ,PIK3C2G,MAPK8,PRKCG,STAT4,FOS,TLR4,RND3,ACTA2,VAV3,GNAO1,LYN,PIK3CD,TNF,GNAL,PRKCB
Signaling by Rho Family GTPases	3.59	0.296	MYL6,SEPT9,DIAPH3,PIK3R1,ARPC5,ARHGEF1,CDC42EP2,PARD6A,SLC9A1,STMN1,PTK2,ITGA3,RHOB,BAIAP2,GNA13,CDH13,ACTA1,ITGA4,NOX4,ARHGEF4,ARHGEF15,RDX,RAC1,KIAA1804,CDH2,ARPC1A,ACTA2,RND3,CYFIP1,ARHGEF16,CDH20,GNAO1,CDH8,PIK3CD,PARD3,PIP4K2A,ARHGEF10,GNAL,PIK3CA,ARPC1B,NOX3,ARHGEF7,CDC42EP5,PIK3R5,MYLK,PRKCZ,GNG7,ARHGEF19,ARHGEF2,ARHGEF3,RHOF,ACTC1,GNG4,NEDD4,CDH4,ARHGEF12,GNAS,PAK6,GNA12,ACTB,ITGA2,MAPK8,…
Adipogenesis pathway	3.56	0.333	FZD10,DGKD,LEP,BMP4,PLIN1,SMAD3,NR2F2,BMPR2,FZD1,RBP1,CTBP1,FGFR3,FOXC2,EGR2,HDAC11,AGPAT2,EZH2,LPL,CTBP2,GTF2H3,HDAC9,HDAC4,ATG7,SMAD9,TNFRSF1A,FGFR2,FZD9,SENP2,CCRN4L,FGF1,HDAC5,ZNF423,NR1D2,EBF1,RUNX1T1,DLK1,KLF5,KLF3,SOX9,BMP7,FGFRL1,TNF
HGF Signaling	3.49	0.346	RAP1B,RAPGEF1,PIK3CA,PIK3R1,PIK3R5,KRAS,MAP3K5,MAP3K4,CCND1,PRKCZ,PTK2,ITGA3,ETS2,PRKCE,PRKD1,PRKCA,ITGA4,ETS1,PXN,MAP3K6,CRKL,ITGA2,MAP3K1,RAC1,MAPK8,PIK3C2G,RAP1A,PRKCG,MET,DOCK1,FOS,CDKN1A,MAP3K8,PIK3CD,ELK3,PRKCB
ERK/MAPK Signaling	3.48	0.306	RAPGEF1,PIK3R1,KRAS,MYC,YWHAQ,PTK2,ITGA3,ETS2,MOS,ITGA4,ETS1,YWHAG,VRK2,CRKL,HIST1H3C,CREBBP,RAC1,YWHAZ,PPP1R14A,RAPGEF3,CREB5,RAP1A,DOCK1,PLA2G6,TLN2,DUSP1,PIK3CD,DUSP4,ESR1,ELK3,RAP1B,PIK3CA,PPP2R2A,DUSP6,PPP1R3C,PIK3R5,RAPGEF4,BCAR1,NFATC1,KSR1,MKNK1,PRKAR1B,PRKCE,PPP2R5C,PPP2R2C,PRKCA,SRC,PXN,PAK6,ITGA2,PIK3C2G,PLA2G2A,PPP2R5A,PRKCG,FOS,PRKAG2,PRKCB
FAK Signaling	3.43	0.36	PIK3CA,ARHGAP26,PIK3R1,ARHGEF7,PIK3R5,KRAS,BCAR1,PTK2,ITGA3,VCL,ACTC1,ACTA1,ITGA4,EGFR,CAPN5,SRC,PXN,PAK6,ASAP1,ACTB,CSK,ITGA2,PIK3C2G,RAC1,DOCK1,CAPN8,TLN2,ACTA2,CAPN9,CAPN2,PIK3CD
GÎ±i Signaling	3.42	0.333	PTGER3,RXFP4,KRAS,RGS12,HRH3,GNG7,CHRM2,HTR1B,RGS10,PRKAR1B,GRM6,RGS14,ADCY8,GNG4,SRC,GNAS,OPRM1,CNR1,ADCY3,RALB,RGS7,FPR2,ADCY6,RGS4,GABBR1,DRD2,RAP1A,GRM7,GABBR2,OPRD1,ADCY9,NPR3,ADRA2A,RAP1GAP,OPRK1,ADCY1,PRKAG2,ADRA2C,HTR1A,ADCY7
CDK5 Signaling	3.35	0.347	PPP2R2A,BDNF,MAPK15,PPP1R3C,ABL1,KRAS,NGF,ITGA3,DRD1,NGFR,PRKAR1B,LAMA1,PPP2R2C,PPP2R5C,ADCY8,LAMA5,GNAS,CABLES1,ADCY3,ITGA2,MAPK8,ITGA6,ADCY6,DRD5,PPP1R14A,CACNA1A,PPP2R5A,FOSB,ADCY9,MAPT,ADCY1,PRKAG2,ADCY7,GNAL
Paxillin Signaling	3.35	0.347	PIK3CA,PIK3R1,ARHGEF7,ITGA8,PIK3R5,KRAS,BCAR1,ITGB3,PTK2,ITGAE,ITGA3,VCL,ITGB4,ACTC1,ACTA1,ITGB5,ITGA4,SRC,PXN,PAK6,ACTB,CSK,ACTN2,ITGA2,ACTN3,ITGA6,RAC1,MAPK8,PIK3C2G,DOCK1,ITGAM,TLN2,ACTA2,PIK3CD
Dopamine-DARPP32 Feedback in cAMP Signaling	3.28	0.312	CSNK1G1,PPP2R2A,GRIN2D,PPP1R3C,PLCH2,PRKCZ,ATP2A1,PLCD3,CACNA1E,PLCE1,DRD1,GRIN2C,PRKAR1B,PRKCE,PPP2R2C,PPP2R5C,ADCY8,PRKD1,PRKCA,KCNJ12,GRIN1,GRIN2B,KCNJ8,GNAS,ITPR2,ADCY3,CREBBP,GNAQ,ADCY6,CSNK1D,DRD5,CACNA1C,PPP1R14A,ITPR1,CREB5,DRD2,PPP2R5A,CACNA1A,PRKCG,GRIN3A,ADCY9,PRKG1,KCNJ5,ADCY1,PRKAG2,GUCY1A2,ADCY7,CAMKK2,PRKCB
Role of Osteoblasts, Osteoclasts and Chondrocytes in Rheumatoid Arthritis	3.26	0.294	BMP4,PIK3R1,MMP13,WNT16,WNT6,ITGB3,ITGA3,WIF1,CASP9,IL1RL2,DKK2,TRAF5,NFKBIB,IL1RAP,ADAMTS5,SMAD9,FZD9,TCF3,GSN,IL18,IL1RN,MAP2K3,PIK3CD,SFRP1,TNF,MAP2K6,FZD10,PIK3CA,TCF4,SFRP2,BMP3,PIK3R5,BMPR2,FZD1,MAP3K5,NFATC1,SMURF1,DKK3,NGFR,CTNNB1,SRC,LRP5,TNFRSF1A,ITGA2,DLX5,SMAD6,PIK3C2G,MAPK8,IL1R1,TCF7L1,TNFRSF11A,BMP5,FOS,WNT10A,CALCR,IL1B,BMP7,DKK1,CSF2,BMP6,LRP1,WNT11,TCF7L2
Corticotropin Releasing Hormone Signaling	3.22	0.336	RAP1B,SHH,CRHR2,GLI2,BDNF,ARPC5,PRKCZ,GLI3,UCN,PRKAR1B,PRKCE,ADCY8,FASLG,PRKD1,PTCH2,PRKCA,GNAS,ITPR2,CNR1,CREBBP,ADCY3,GNAQ,ADCY6,ITPR1,CREB5,RAP1A,PRKCG,ADCY9,FOS,MEF2D,ADCY1,GNAO1,GUCY1A2,PRKAG2,ADCY7,PRKCB
FGF Signaling	3.16	0.353	MAP2K6,PIK3CA,PIK3R1,FGF8,PIK3R5,MAP3K5,FGFR3,FGF4,FGF10,FGF12,FGF3,PRKCA,FGF19,FGF9,CRKL,CREBBP,FGF14,MAP3K1,MAPK8,RAC1,PIK3C2G,FGFR2,ITPR1,CREB5,FGF1,MET,MAP2K3,PIK3CD,FGFRL1,FGF5
Synaptic Long Term Potentiation	3.11	0.328	RAP1B,GRIN2D,PPP1R3C,KRAS,PLCH2,GRIA4,PRKCZ,PLCD3,PLCE1,CAMK2D,GRIN2C,PRKAR1B,PRKCE,GRM6,ADCY8,PRKD1,PRKCA,GRIN1,GRIN2B,GRM1,ITPR2,CREBBP,GNAQ,GRIA2,PPP1R14A,CACNA1C,RAPGEF3,ITPR1,CREB5,RAP1A,PRKCG,GRIN3A,GRM7,GRM5,ADCY1,PRKAG2,CAMK2G,PRKCB
Role of NFAT in Cardiac Hypertrophy	3.09	0.301	TGFBR1,CAMK1D,PIK3R1,HAND1,KRAS,PLCH2,TGFBR2,PLCD3,PLCE1,CAMK2D,HDAC11,PRKD1,HDAC4,ITPR2,SLC8A2,ITPR1,HDAC5,ADCY9,RCAN3,MAP2K3,PIK3CD,SLC8A1,CAMK2G,MAP2K6,PIK3CA,PIK3R5,PRKCZ,GNG7,IGF1R,PRKAR1B,TGFB2,PRKCE,ADCY8,PRKCA,GNG4,HDAC9,SRC,GNAS,MAP3K1,ADCY3,GNAQ,MAPK8,ADCY6,PIK3C2G,PRKCG,NKX2-5,MEF2D,ADCY1,PRKAG2,ADCY7,RCAN2,GATA4,PRKCB
Serotonin Receptor Signaling	3.07	0.419	GCH1,GNAS,HTR5A,HTR4,DDC,ADCY3,ADCY6,SLC18A2,IL4I1,ADCY9,HTR1B,PTS,HTR7,ADCY1,HTR1A,ADCY8,ADCY7,HTR2A
Reelin Signaling in Neurons	3.03	0.354	PIK3CA,PIK3R1,PIK3R5,ARHGEF1,DAB1,ITGB3,BLK,ITGA3,ARHGEF2,ARHGEF3,ITGA4,SRC,ARHGEF4,ARHGEF12,CRKL,ARHGEF15,CNR1,ITGA2,ITGA6,MAPK8,PIK3C2G,ARHGEF5,ARHGEF16,MAPT,LYN,PIK3CD,PAFAH1B1,ARHGEF10
NF-ÎºB Signaling	3.01	0.302	BMP4,TGFBR1,PIK3R1,TGFBR3,KRAS,BMPR1B,FGFR3,TGFBR2,TRAF5,NFKBIB,CREBBP,FGFR2,IL18,CARD11,IL1RN,PIK3CD,FGFRL1,TNF,MAP2K6,SIGIRR,PIK3CA,PIK3R5,BMPR2,NGF,PRKCZ,TANK,CARD10,NGFR,NTRK1,PDGFRA,IGF1R,CASP8,EGFR,FLT1,TNFRSF1A,RELB,MAP3K1,FLT4,MAPK8,PIK3C2G,IL1R1,IRAK3,TNFRSF11A,TLR4,NTRK3,TLR6,IL1B,MAP3K8,KDR,MAP4K4,PRKCB
p53 Signaling	3.01	0.337	PIK3CA,GADD45B,TP73,PIK3R1,PIK3R5,CCND1,FAS,BBC3,GADD45A,THBS1,ADCK3,ADGRB1,SERPINB5,CTNNB1,TRIM29,TNFRSF10A,WT1,HDAC9,TP53INP1,MED1,TNFRSF10B,CSNK1D,PIK3C2G,PERP,MAPK8,RPRM,TP53BP2,SERPINE2,MDM4,CCND2,CDKN1A,PIK3CD,SFN
HER-2 Signaling in Breast Cancer	2.96	0.355	PIK3CA,PIK3R1,PIK3R5,PARD6B,KRAS,MAP3K5,CCND1,PARD6A,PRKCZ,ITGB3,NRG1,CASP9,PRKCE,ITGB4,ITGB5,PRKD1,EGFR,PRKCA,CDK6,PIK3C2G,MMP2,PRKCG,AREG,CDKN1A,PIK3CD,PARD3,PRKCB
RAR Activation	2.91	0.294	RDH10,CYP26A1,PIK3R1,SMAD3,NR2F2,RBP1,NR2F1,RDH16,ZBTB16,PRKD1,STAT5A,SMAD9,MED1,SDR16C5,CREBBP,RAC1,CRABP1,ADCY9,DUSP1,IGFBP3,PIK3CD,RXRA,CRABP2,PIK3CA,MAP3K5,PRKCZ,RARB,PRKAR1B,TGFB2,PRKCE,SORBS3,ADCY8,PRKCA,GTF2H3,SRC,DHRS3,GNAS,CSK,ACTB,RELB,ADCY3,MAP3K1,SMAD6,MAPK8,ADCY6,PRKCG,FOS,RBP7,ADCY1,PRKAG2,NCOR2,ACTL6B,ADCY7,PRKCB,PPARGC1A
Regulation of Cellular Mechanics by Calpain Protease	2.87	0.382	CAPN5,SRC,PXN,ACTN2,ACTN3,ITGA2,CDK6,KRAS,CCND1,CNGA3,PTK2,CAPN8,ITGA3,TLN2,CCNA1,CAPN9,CAPN2,CAST,VCL,EGFR,ITGA4
eNOS Signaling	2.87	0.311	PIK3CA,PIK3R1,PIK3R5,PDGFC,HSPA1L,PRKCZ,NOSIP,CASP9,CCNA1,PRKAR1B,PRKCE,CASP8,ADCY8,PRKD1,PRKCA,AQP5,CHRNA4,GNAS,FLT1,ITPR2,ADCY3,CHRNA9,FLT4,HSPA9,ADCY6,PIK3C2G,GNAQ,AQP1,ITPR1,CNGA3,PRKCG,ADCY9,PRKG1,ADCY1,GUCY1A2,LPAR5,PRKAG2,PIK3CD,KDR,ADCY7,ESR1,PRKCB
GÎ±s Signaling	2.82	0.324	HTR4,HTR5A,PTGDR,VIPR2,RAPGEF4,CHRM3,GNG7,ADRB3,DRD1,HTR7,RYR3,PRKAR1B,ADORA2B,ADCY8,GNG4,SRC,RGS2,GNAS,ADD2,CNR1,CREBBP,ADCY3,RYR2,ADCY6,DRD5,RAPGEF3,CREB5,RAP1A,CNGA3,ADCY9,OPRK1,ADCY1,PRKAG2,PTGER2,ADCY7
Cellular Effects of Sildenafil (Viagra)	2.8	0.315	KCNN4,MYL6,PDE3A,SLC4A11,MYLK,MYH11,KCNN2,PLCH2,PLCD3,PLCE1,CACNA1E,GPR37,PRKAR1B,CACNG7,PDE4D,ADCY8,CACNG8,ACTC1,ACTA1,GNAS,PDE4C,ITPR2,ACTB,ADCY3,ADCY6,CACNA1C,PDE4B,ITPR1,KCNH2,CACNA1A,PDE1C,CACNG3,ADCY9,PRKG1,ACTA2,ADCY1,GUCY1A2,PRKAG2,ADCY7
Virus Entry via Endocytic Pathways	2.8	0.337	FLNB,PIK3CA,PIK3R1,PIK3R5,ABL1,KRAS,AP2A2,PRKCZ,ITGB3,ITGA3,CD55,PRKCE,ITGB4,ACTC1,PRKD1,ITGB5,ACTA1,PRKCA,ITGA4,SRC,ACTB,ITGA2,PIK3C2G,RAC1,ITGA6,FOLR1,PRKCG,ACTA2,PIK3CD,PRKCB
IGF-1 Signaling	2.77	0.33	IGFBP4,SOCS3,PIK3CA,JAK1,PIK3R1,PIK3R5,KRAS,PRKCZ,YWHAQ,PTK2,CASP9,IGF1R,PRKAR1B,SOCS2,IRS2,IGFBP1,RASA1,IGFBP6,NEDD4,PXN,YWHAG,YWHAZ,MAPK8,PIK3C2G,GRB10,FOS,IGFBP3,PRKAG2,PIK3CD,SFN,CYR61,SOCS5
CREB Signaling in Neurons	2.76	0.296	PIK3R1,KRAS,PLCH2,GRIA4,PLCD3,PLCE1,CAMK2D,GRIN2C,GRM6,GNA13,PRKD1,ITPR2,GRM1,CREBBP,GRIA2,ITPR1,CREB5,GRM7,ADCY9,GNAO1,PIK3CD,GNAL,CAMK2G,PIK3CA,GRIN2D,PIK3R5,GNG7,PRKCZ,PRKAR1B,PRKCE,GRIK2,ADCY8,PRKCA,GNG4,GRIN2B,GRIN1,GNAS,GNA12,GRIK3,ADCY3,ADCY6,PIK3C2G,GNAQ,PRKCG,GRM5,GRIK4,ADCY1,PRKAG2,ADCY7,PRKCB
Thrombin Signaling	2.68	0.289	CAMK1D,F2R,MYL6,PIK3R1,KRAS,ARHGEF1,PLCH2,PTK2,PLCD3,PLCE1,CAMK2D,RHOB,GNA13,PRKD1,ARHGEF4,ITPR2,ARHGEF15,ITPR1,ADCY9,RND3,ARHGEF16,GNAO1,PIK3CD,ARHGEF10,GNAL,CAMK2G,PIK3CA,PIK3R5,MYLK,PRKCZ,GNG7,PRKCE,ARHGEF2,ARHGEF3,ADCY8,RHOF,EGFR,PRKCA,GNG4,SRC,ARHGEF12,GNAS,GNA12,ADCY3,GNAQ,ADCY6,PIK3C2G,PRKCG,ARHGEF5,ADCY1,GATA3,ADCY7,GATA4,PRKCB
GPCR-Mediated Nutrient Sensing in Enteroendocrine Cells	2.65	0.337	RAPGEF4,PLCH2,GNG7,PRKCZ,PLCD3,PLCE1,PRKAR1B,PRKCE,ADCY8,PRKD1,PRKCA,GNG4,GNAS,ITPR2,ADCY3,GNAQ,ADCY6,CCK,ITPR1,PRKCG,ADCY9,TRPM5,GPBAR1,ADCY1,LPAR5,PRKAG2,ADCY7,PRKCB
Gap Junction Signaling	2.61	0.298	PIK3CA,CSNK1G1,PIK3R1,PIK3R5,KRAS,PLCH2,TUBB,PRKCZ,PLCD3,PLCE1,DRD1,SP1,PRKAR1B,PRKCE,TUBA1C,TUBA3E,CTNNB1,ADCY8,ACTC1,PRKD1,ACTA1,PRKCA,HTR2A,EGFR,SRC,GNAS,ITPR2,ACTB,ADCY3,CSNK1D,ADCY6,PIK3C2G,GNAQ,ITPR1,DRD2,PRKCG,ADCY9,PRKG1,ACTA2,ADCY1,GUCY1A2,PRKAG2,PIK3CD,ADCY7,PRKCB
Clathrin-mediated Endocytosis Signaling	2.61	0.288	F2R,EPHB2,PIK3R1,ARPC5,SH3GL2,AP2A2,ITGB3,AMPH,FGF12,ITGB4,ACTA1,SNAP91,ITGB5,FGF19,MYO6,FGF9,RAC1,DNM3,PDGFB,SH3GL1,MET,UBD,ARPC1A,ACTA2,PIK3CD,FGF5,SH3BP4,PIK3CA,LPA,ARPC1B,PICALM,PIK3R5,FGF8,PDGFC,FGF4,FGF10,SERPINA1,FGF3,LDLRAP1,HGS,ACTC1,SRC,EPN1,SH3GL3,ACTB,FGF14,PIK3C2G,FGF1,APOL1,LDLR,TF,APOC1,MYO1E
RhoGDI Signaling	2.59	0.291	MYL6,ARPC5,ARHGEF1,ITGA3,RHOB,GNA13,CDH13,ACTA1,ITGA4,ARHGEF4,ARHGEF15,CREBBP,RDX,RAC1,GRIP1,CDH2,ARPC1A,ACTA2,RND3,ARHGEF16,CDH20,GNAO1,CDH8,ESR1,PIP4K2A,ARHGEF10,GNAL,ARPC1B,ARHGEF7,GNG7,ARHGEF19,ARHGEF2,ARHGEF3,RHOF,ACTC1,PRKCA,GNG4,SRC,ARHGEF12,GNAS,CDH4,PAK6,GNA12,ACTB,ITGA2,GNAQ,ARHGEF5,ARHGAP9,CDH17,CD44
Retinol Biosynthesis	2.52	0.433	DHRS3,LIPC,RDH10,PNLIPRP1,BCO1,PNPLA2,RBP1,PNLIPRP2,CEL,RBP7,LPL,LIPG,PNPLA3
Amyotrophic Lateral Sclerosis Signaling	2.46	0.32	PIK3CA,GDNF,NEFL,PIK3R1,GRIN2D,PIK3R5,GRIA4,PDGFC,CASP9,CACNA1E,HECW1,GRIN2C,GRIK2,RNF19A,CAPN5,GRIN2B,GRIN1,NEFM,GRIK3,RAC1,PIK3C2G,GRIA2,NEFH,CACNA1C,CACNA1A,GRIN3A,CAPN8,GRIK4,CAPN9,CAPN2,PIK3CD
Cholecystokinin/Gastrin-mediated Signaling	2.46	0.317	MAP2K6,EPHA4,KRAS,BCAR1,PRKCZ,PTK2,RHOB,PRKCE,SST,GNA13,RHOF,PRKD1,EGFR,PRKCA,SRC,PXN,ITPR2,GNA12,GNAQ,MAPK8,CCK,ITPR1,PRKCG,FOS,IL18,RND3,IL1RN,MEF2D,IL1B,MAP2K3,TNF,PRKCB
GPCR-Mediated Integration of Enteroendocrine Signaling Exemplified by an L Cell	2.46	0.343	GNAS,ITPR2,ADCY3,GNAQ,ADCY6,GRP,ITPR1,CCK,PLCH2,ADRB3,PLCD3,CHRM2,ADCY9,PLCE1,GAL,ADCY1,PRKAR1B,NPY2R,PRKAG2,SST,GALR1,ADCYAP1,ADCY8,ADCY7
Tight Junction Signaling	2.46	0.289	TGFBR1,VTI1A,MYL6,PPP2R2A,CLDN19,CTNNA1,MYLK,MYH11,PARD6A,PRKCZ,SMURF1,TGFBR2,MPDZ,CLDN4,NGFR,CGN,TGFB2,VAMP3,PRKAR1B,PVRL1,ARHGEF2,PPP2R2C,PPP2R5C,VCL,CTNNB1,ACTC1,ACTA1,CLDN10,TIAM1,TJP2,TJP1,TNFRSF1A,HSF1,ACTB,CLDN18,RAC1,PPP2R5A,F11R,FOS,TJP3,CLDN24,CLDN23,ACTA2,PRKAG2,CLDN14,SPTAN1,MAGI2,TNF
Hepatic Cholestasis	2.44	0.291	IL12A,SLC10A1,MAP3K4,PRKCZ,CETP,IL1RL2,NR1I2,NGFR,IL17D,PRKAR1B,TGFB2,PRKCE,NFKBIB,ADCY8,HNF4A,IL1RAP,PRKD1,FGF19,PRKCA,CXCL8,TJP2,GNAS,TNFRSF1A,ADCY3,MAPK8,ADCY6,NR1H3,IL1R1,IRAK3,PRKCG,TLR4,ADCY9,IL18,SLCO3A1,IL1RN,ADCY1,PRKAG2,NR5A2,IL1B,RXRA,CSF2,ABCC3,TNF,ADCY7,ESR1,PRKCB
Mechanisms of Viral Exit from Host Cells	2.42	0.39	NEDD4,SH3GL3,ACTB,SH3GL2,PRKCZ,VPS4A,PRKCG,SH3GL1,ACTA2,LMNB2,PRKCE,ACTC1,PRKD1,ACTA1,PRKCB,PRKCA
ERK5 Signaling	2.41	0.349	SRC,YWHAG,SGK1,GNA12,CREBBP,GNAQ,YWHAZ,KRAS,CREB5,NGF,PRKCZ,YWHAQ,MYC,FOS,MEF2D,NTRK1,MAP3K8,RPS6KA2,GNA13,SFN,ELK4,EGFR
Glutamate Receptor Signaling	2.36	0.357	GRIN1,GRIN2B,SLC1A6,HOMER2,SLC17A6,GRM1,GRIN2D,GRIK3,GRIA2,GRIP1,GRIA4,GNG7,GRIN3A,GRM5,GRM7,GRIK4,SLC17A7,GRIN2C,GRM6,GRIK2
Endothelin-1 Signaling	2.35	0.286	PIK3CA,PIK3R1,MAPK15,PIK3R5,KRAS,PLCH2,PRKCZ,MYC,PLCD3,PLCE1,CASP9,PLB1,PRKCE,PNPLA3,ECE1,GNA13,CASP8,ADCY8,PRKD1,PRKCA,PLA2G16,SRC,GNAS,EDNRB,ITPR2,GNA12,PTGS1,ADCY3,MAPK8,ADCY6,PIK3C2G,GNAQ,ITPR1,PLA2G2A,PRKCG,PLA2G6,ADCY9,FOS,CASP2,GNAO1,ADCY1,GUCY1A2,EDNRA,PIK3CD,PTGER2,ADCY7,GNAL,PRKCB
GNRH Signaling	2.33	0.299	MAP2K6,KRAS,MAP3K5,MAP3K4,PRKCZ,PTK2,CAMK2D,PRKAR1B,PRKCE,ADCY8,PRKD1,EGFR,PRKCA,SRC,GNAS,MAP3K6,PAK6,ITPR2,CREBBP,ADCY3,MAP3K1,ADCY6,GNAQ,RAC1,MAPK8,DNM3,ITPR1,CREB5,PRKCG,ADCY9,FOS,ADCY1,PRKAG2,MAP3K8,MAP2K3,ADCY7,CAMK2G,PRKCB
Death Receptor Signaling	2.32	0.319	GAS2,PARP6,TNFSF10,MAP3K5,FAS,TANK,CASP9,CRADD,TNFSF12,NFKBIB,CASP8,TNFRSF10A,ACTC1,FASLG,ACTA1,TNFRSF1A,ACTB,TNFRSF10B,PARP4,MAPK8,ZC3HAV1,PARP8,LMNA,PARP3,ACTA2,CASP2,SPTAN1,MAP4K4,TNF
Rac Signaling	2.31	0.311	PIK3CA,ARPC1B,NOX3,PIK3R1,ARPC5,PIK3R5,KRAS,PARD6A,PRKCZ,ANK1,PTK2,IQGAP2,ITGA3,BAIAP2,ITGA4,NOX4,TIAM1,PAK6,ITGA2,MAP3K1,PIK3C2G,MAPK8,RAC1,MCF2L,ARPC1A,CYFIP1,CD44,SH3RF1,PIK3CD,PARD3,PIP4K2A,ELK4
Breast Cancer Regulation by Stathmin1	2.3	0.279	CAMK1D,PIK3R1,KRAS,ARHGEF1,TUBB,STMN1,CAMK2D,TUBA1C,GNA13,PRKD1,ARHGEF4,ITPR2,ARHGEF15,RAC1,PPP1R14A,ITPR1,ADCY9,ARHGEF16,PIK3CD,ARHGEF10,CAMK2G,PIK3CA,PPP2R2A,PPP1R3C,ARHGEF7,PIK3R5,GNG7,PRKCZ,ARHGEF19,PRKAR1B,PRKCE,PPP2R5C,PPP2R2C,ARHGEF2,ARHGEF3,TUBA3E,ADCY8,PRKCA,GNG4,ARHGEF12,GNAS,ADCY3,GNAQ,ADCY6,PIK3C2G,PPP2R5A,PRKCG,ARHGEF5,ADCY1,CDKN1A,PRKAG2,ADCY7,PRKCB
nNOS Signaling in Neurons	2.26	0.37	NOS1AP,CAPN5,GRIN2B,GRIN1,GRIN2D,DLG2,PRKCZ,PRKCG,GRIN3A,CAPN8,GRIN2C,PRKCE,CAPN9,CAPN2,PRKD1,PRKCB,PRKCA
Renin-Angiotensin Signaling	2.25	0.306	PIK3CA,PIK3R1,PIK3R5,KRAS,PRKCZ,PTK2,PRKAR1B,PRKCE,ADCY8,ACE,PRKD1,PRKCA,GNAS,PAK6,ITPR2,ADCY3,MAP3K1,GNAQ,PIK3C2G,MAPK8,RAC1,ADCY6,ITPR1,PRKCG,ADCY9,FOS,ADCY1,PRKAG2,PIK3CD,PTGER2,ADCY7,TNF,PRKCB
Thyroid Cancer Signaling	2.23	0.385	NTF3,TCF4,GDNF,BDNF,KRAS,TCF7L1,NGF,TCF3,CCND1,MYC,NTRK3,NTRK1,CTNNB1,RXRA,TCF7L2
Netrin Signaling	2.23	0.385	UNC5A,RYR2,UNC5B,RAC1,ABLIM1,NFATC1,ENAH,PRKG1,ABLIM3,RYR3,PRKAR1B,PRKAG2,UNC5D,ABLIM2,UNC5C
Basal Cell Carcinoma Signaling	2.21	0.333	SHH,FZD10,TCF4,BMP4,GLI2,BMP3,WNT16,WNT6,FZD9,TCF7L1,FZD1,TCF3,BMP5,WNT10A,GLI3,GLIS2,SUFU,BMP7,BMP6,CTNNB1,PTCH2,WNT11,TCF7L2
CXCR4 Signaling	2.13	0.285	PIK3CA,MYL6,PIK3R1,PIK3R5,KRAS,BCAR1,GNG7,PRKCZ,PTK2,RHOB,PRKCE,GNA13,ADCY8,RHOF,PRKD1,PRKCA,GNG4,SRC,PXN,GNAS,PAK6,ITPR2,GNA12,ADCY3,RAC1,MAPK8,ADCY6,PIK3C2G,GNAQ,ITPR1,PRKCG,DOCK1,ADCY9,FOS,RND3,GNAO1,ADCY1,LYN,PIK3CD,ELMO1,ADCY7,GNAL,PRKCB
Circadian Rhythm Signaling	2.1	0.394	GRIN2B,AVP,GRIN1,VIPR2,GRIN2D,CRY2,CREBBP,CSNK1D,CREB5,GRIN3A,GRIN2C,BHLHE40,ADCYAP1
Agrin Interactions at Neuromuscular Junction	2.05	0.328	SRC,CHRNA1,PXN,PAK6,ACTB,ARHGEF7,LAMA2,ITGA2,ITGA6,MAPK8,RAC1,KRAS,ITGB3,NRG1,PTK2,ITGA3,ACTA2,ERBB4,ACTC1,ACTA1,EGFR,ITGA4
Neurotrophin/TRK Signaling	2.05	0.328	MAP2K6,NTF3,PIK3CA,SPRY1,BDNF,PIK3R1,CREBBP,PIK3C2G,MAPK8,PIK3R5,KRAS,MAP3K5,NGF,CREB5,FOS,NTRK3,SPRY2,NGFR,NTRK1,SORCS1,MAP2K3,PIK3CD
Synaptic Long Term Depression	2.04	0.287	PPP2R2A,KRAS,PLCH2,GRIA4,PRKCZ,PLCD3,PLCE1,PLB1,RYR3,IGF1R,GRM6,PRKCE,PNPLA3,PPP2R2C,PPP2R5C,GNA13,PRKD1,PRKCA,PLA2G16,GNAS,GRM1,ITPR2,GNA12,RYR2,GRIA2,GNAQ,ITPR1,PLA2G2A,PPP2R5A,PRKCG,GRM5,GRM7,PLA2G6,PRKG1,GNAO1,GUCY1A2,LYN,GNAL,PRKCB
Role of Macrophages, Fibroblasts and Endothelial Cells in Rheumatoid Arthritis	2.04	0.258	SOCS3,PIK3R1,WNT16,MMP13,KRAS,WNT6,PLCH2,CCND1,CEBPG,MYC,PLCD3,PLCE1,WIF1,CAMK2D,IL1RL2,DKK2,TRAF5,NFKBIB,IL1RAP,PRKD1,PRSS3,CXCL8,CREBBP,RAC1,FZD9,CREB5,TCF3,PDGFB,IL18,IL1RN,GNAO1,PIK3CD,MAP2K3,SFRP1,TNF,CAMK2G,MAP2K6,FZD10,TCF4,PIK3CA,SFRP2,PIK3R5,FZD1,PDGFC,PRKCZ,NFATC1,NLK,DKK3,NGFR,PRKCE,CTNNB1,PRKCA,SRC,LRP5,TNFRSF1A,DAAM1,PIK3C2G,GNAQ,TCF7L1,IL1R1,IRAK3,PRKCG,IL16,TLR4,FOS,WNT10A,TLR6,IL1…
Role of Oct4 in Mammalian Embryonic Stem Cell Pluripotency	1.97	0.356	FOXA1,CDX2,NR2F2,HOXB1,FOXD3,IGF2BP1,WWP2,NR2F1,AQR,FGF4,PHB,ETS2,UTF1,JARID2,NR5A2,NR5A1
Triacylglycerol Degradation	1.91	0.417	PNLIPRP2,ABHD6,CEL,LIPC,LPL,PNLIPRP1,MGLL,PNPLA3,LIPG,PNPLA2
FcÎ³ Receptor-mediated Phagocytosis in Macrophages and Monocytes	1.9	0.301	ARPC1B,PIK3R1,ARPC5,PRKCZ,VAMP3,PRKCE,ACTC1,PRKD1,ACTA1,PRKCA,VAV2,SRC,PXN,FCGR2A,ACTB,RAC1,PIK3C2G,INPP5D,PRKCG,PLA2G6,DOCK1,TLN2,ARPC1A,ACTA2,VAV3,LYN,CSF2,PRKCB
HIPPO signaling	1.89	0.306	PPP2R2A,SMAD3,WWTR1,PPP1R3C,DLG2,FRMD6,PRKCZ,YWHAQ,TEAD1,PPP2R5C,PPP2R2C,DLG1,YWHAG,TJP2,YAP1,CSNK1D,YWHAZ,PPP1R14A,STK3,PPP2R5A,TP53BP2,DLG5,CD44,TEAD3,SFN,PARD3
Leptin Signaling in Obesity	1.89	0.315	NPY,SOCS3,PIK3CA,GNAS,LEP,LEPR,PDE3A,PIK3R1,ADCY3,PIK3C2G,ADCY6,PIK3R5,GHSR,PLCH2,PLCD3,ADCY9,PLCE1,ADCY1,PRKAR1B,PRKAG2,PIK3CD,ADCY8,ADCY7
VDR/RXR Activation	1.89	0.312	WT1,IGFBP6,LRP5,IL12A,MED1,HES1,PRKCZ,PRKCG,GADD45A,NCOA2,SP1,CDKN1A,IGFBP3,TGFB2,PRKCE,IGFBP1,SEMA3B,NCOR2,CSF2,RXRA,CALB1,PRKD1,PRKCA,PRKCB
Dopamine Receptor Signaling	1.89	0.312	GCH1,GNAS,PPP2R2A,DDC,PPP1R3C,ADCY3,ADCY6,PPP1R14A,DRD5,DRD2,SLC18A2,PPP2R5A,SLC6A3,IL4I1,ADCY9,DRD1,PTS,ADCY1,PRKAR1B,PRKAG2,PPP2R5C,PPP2R2C,ADCY8,ADCY7
PDGF Signaling	1.89	0.312	SRC,PIK3CA,JAK1,PIK3R1,CRKL,SPHK2,MAP3K1,ABL1,PIK3C2G,PIK3R5,MAPK8,KRAS,PDGFC,PDGFB,INPP5D,SYNJ2,MYC,FOS,PDGFRA,PIK3CD,INPP5K,RASA1,PRKCA,PRKCB
P2Y Purigenic Receptor Signaling Pathway	1.88	0.288	PIK3CA,PIK3R1,PIK3R5,KRAS,PLCH2,GNG7,PRKCZ,ITGB3,MYC,PLCD3,PLCE1,PRKAR1B,PRKCE,ADCY8,PRKD1,PRKCA,GNG4,GNAS,CREBBP,ADCY3,GNAQ,PIK3C2G,ADCY6,CREB5,PRKCG,ADCY9,P2RY2,FOS,P2RY6,ADCY1,PRKAG2,PIK3CD,ADCY7,PRKCB
MSP-RON Signaling Pathway	1.87	0.348	PIK3CA,IL12A,PIK3R1,ACTB,PIK3R5,PIK3C2G,PRKCZ,TLR4,ITGAM,ACTA2,PIK3CD,RPS6KA2,MST1R,TNF,ACTC1,ACTA1
Calcium Signaling	1.82	0.271	RAP1B,CHRNA1,CAMK1D,MYL6,CHRNA6,GRIN2D,TPM1,MYH11,GRIA4,NFATC1,ATP2A1,CAMK2D,GRIN2C,HDAC11,RYR3,PRKAR1B,TPM4,ACTC1,CASQ2,ACTA1,GRIN1,GRIN2B,HDAC9,CHRNA4,HDAC4,ITPR2,RYR2,CHRNA9,CREBBP,GRIA2,SLC8A2,TRPC6,ITPR1,CREB5,RAP1A,HDAC5,TRPC7,GRIN3A,ACTA2,MEF2D,PRKAG2,RCAN3,SLC8A1,RCAN2,CAMKK2,CAMK2G
Colorectal Cancer Metastasis Signaling	1.82	0.26	JAK1,TGFBR1,PIK3R1,MMP16,SMAD3,MMP13,WNT16,KRAS,WNT6,CCND1,MYC,TGFBR2,CASP9,RHOB,RAC1,MMP2,FZD9,TCF3,ADCY9,RND3,PIK3CD,PTGER2,TNF,FZD10,PIK3CA,TCF4,PTGER3,PIK3R5,FZD1,PDGFC,GNG7,TGFB2,PRKAR1B,CTNNB1,ADCY8,RHOF,MMP19,EGFR,GNG4,SRC,LRP5,GNAS,TNFRSF1A,ADCY3,MAPK8,ADCY6,PIK3C2G,TCF7L1,FOS,TLR4,WNT10A,MSH2,TLR6,ADCY1,PRKAG2,ADCY7,TCF7L2,LRP1,WNT11,MMP9
Phospholipase C Signaling	1.82	0.26	MYL6,KRAS,ARHGEF1,ITGA3,PLCE1,RHOB,HDAC11,GNA13,PRKD1,ITGA4,ARHGEF4,HDAC4,ITPR2,ARHGEF15,RALB,CREBBP,RAC1,PPP1R14A,RAPGEF3,ITPR1,CREB5,RAP1A,HDAC5,PLA2G6,ADCY9,RND3,ARHGEF16,ARHGEF10,RAP1B,ARHGEF7,PRKCZ,GNG7,NFATC1,ARHGEF19,AHNAK,PRKCE,ARHGEF2,ARHGEF3,ADCY8,RHOF,PRKCA,GNG4,HDAC9,SRC,GNAS,ARHGEF12,FCGR2A,ITGA2,ADCY3,ADCY6,GNAQ,PLA2G2A,PRKCG,ARHGEF5,GRAP2,MEF2D,ADCY1,LYN,ADCY7,PRKCB
Role of Tissue Factor in Cancer	1.8	0.29	PIK3CA,PIK3R1,PIK3R5,MMP13,F7,KRAS,ITGB3,BLK,ITGA3,GNA13,RPS6KA2,ITGB5,EGFR,PRKCA,STAT5A,CXCL8,SRC,GNA12,GNAQ,ITGA6,RAC1,PIK3C2G,PLAUR,HBEGF,F3,LYN,IL1B,PIK3CD,CSF2,CYR61,FGF5
Nitric Oxide Signaling in the Cardiovascular System	1.77	0.295	PIK3CA,PIK3R1,PIK3R5,PDGFC,PRKCZ,ADRB3,ATP2A1,CACNA1E,PRKAR1B,PRKCE,PRKD1,PRKCA,FLT1,ITPR2,RYR2,FLT4,PIK3C2G,CACNA1C,ITPR1,CACNA1A,PRKCG,PDE1C,PRKG1,PRKAG2,GUCY1A2,PIK3CD,KDR,PRKCB
Estrogen-Dependent Breast Cancer Signaling	1.74	0.317	STAT5A,SRC,PIK3CA,PIK3R1,CREBBP,TERT,PIK3C2G,PIK3R5,KRAS,CREB5,CCND1,FOS,SP1,CYP19A1,IGF1R,HSD17B12,PIK3CD,ESR1,HSD17B1,EGFR
Caveolar-mediated Endocytosis Signaling	1.74	0.31	SRC,FLNB,COPZ1,ACTB,ITGA8,ITGA2,ABL1,ITGA6,ITGB3,ITGAE,ITGA3,CD55,ITGAM,ACTA2,ITGB4,ACTC1,PTRF,ITGB5,ACTA1,EGFR,PRKCA,ITGA4
Huntington's Disease Signaling	1.68	0.257	VTI1A,SGK1,PIK3R1,AP2A2,CASP9,CPLX2,HDAC11,VAMP3,RASA1,PRKD1,CAPN5,HDAC4,GRM1,HSPA9,CREBBP,DNM3,ITPR1,CREB5,STX1A,RPH3A,HDAC5,UBD,CAPN8,DNAJC5,CACNA1B,CASP2,PENK,HTT,PIK3CD,CAPN2,PIK3CA,BDNF,PIK3R5,RCOR2,NGF,HSPA1L,PRKCZ,GNG7,SP1,NTRK1,IGF1R,PRKCE,CASP8,PRKCA,EGFR,GNG4,HDAC9,GRIN2B,SH3GL3,PIK3C2G,MAPK8,GNAQ,RCOR1,PRKCG,GRM5,CAPN9,NCOR2,PRKCB
GDNF Family Ligand-Receptor Interactions	1.67	0.309	PIK3CA,GFRA4,GDNF,DOK6,DOK2,ITPR2,PIK3R1,PIK3C2G,MAPK8,RAC1,PIK3R5,KRAS,ITPR1,FOS,NRTN,DOK4,GFRA1,DOK7,IRS2,PIK3CD,RASA1
Macropinocytosis Signaling	1.67	0.309	SRC,PIK3CA,PIK3R1,PIK3C2G,PIK3R5,RAC1,KRAS,NGF,PDGFC,PDGFB,PRKCZ,PRKCG,ITGB3,MET,PRKCE,PIK3CD,ITGB4,ITGB5,PRKD1,PRKCA,PRKCB
PPARÎ±/RXRÎ± Activation	1.66	0.267	MAP2K6,TGFBR1,SMAD3,TGFBR3,BMPR2,KRAS,PLCH2,AP2A2,NR2F1,TGFBR2,PLCD3,PLCE1,IL1RL2,LPL,TGFB2,PRKAR1B,NFKBIB,ADCY8,IL1RAP,ITGB5,PRKCA,GNAS,MED1,ADCY3,CREBBP,ADCY6,ACVR1,MAPK8,GNAQ,CYP2C18,IL1R1,ACVR1B,ADCY9,ADCY1,PRKAG2,IL1B,SLC27A1,MAP2K3,NCOR2,RXRA,MAP4K4,ADCY7,PPARGC1A,PRKCB
Cardiomyocyte Differentiation via BMP Receptors	1.64	0.421	NKX2-5,BMP4,SMAD6,BMPR2,BMP7,BMPR1B,BMP5,GATA4
Î±-Adrenergic Signaling	1.62	0.294	KRAS,PRKCZ,GNG7,PRKAR1B,PRKCE,ADCY8,PRKD1,PRKCA,GNG4,GNAS,ITPR2,ADCY3,ADCY6,GNAQ,SLC8A2,ITPR1,PRKCG,ADCY9,ADRA2A,ADCY1,PRKAG2,SLC8A1,ADCY7,ADRA1A,PRKCB
Prolactin Signaling	1.6	0.301	STAT5A,SOCS3,PIK3CA,PIK3R1,CREBBP,PIK3R5,PIK3C2G,KRAS,NR3C1,PRKCZ,PRKCG,MYC,FOS,SP1,PRKCE,SOCS2,NMI,PIK3CD,SOCS5,PRKD1,PRKCB,PRKCA
Growth Hormone Signaling	1.6	0.304	STAT5A,SOCS3,PIK3CA,PIK3R1,PIK3C2G,PIK3R5,PRKCZ,ONECUT1,PRKCG,FOS,IGF2,IGFBP3,IGF1R,PRKCE,SOCS2,PIK3CD,RPS6KA2,SOCS5,PRKD1,PRKCA,PRKCB
Glioma Invasiveness Signaling	1.6	0.316	PIK3CA,F2R,PIK3R1,PIK3C2G,PIK3R5,PLAUR,KRAS,MMP2,ITGB3,PTK2,RHOB,RND3,CD44,PIK3CD,RHOF,MMP9,ITGB5,TIMP2
Cardiac Hypertrophy Signaling	1.57	0.255	TGFBR1,MYL6,PIK3R1,HAND1,KRAS,MAP3K4,PLCH2,ADRB3,TGFBR2,PLCD3,PLCE1,CACNA1E,RHOB,GNA13,ADRA1B,CREBBP,CACNA1C,CACNA1A,ADCY9,RND3,ADRA2A,GNAO1,MAP2K3,PIK3CD,GNAL,MAP2K6,PIK3CA,PIK3R5,ATF6,MAP3K5,GNG7,HAND2,IGF1R,PRKAR1B,TGFB2,ADCY8,RHOF,GNG4,GNAS,MAP3K6,GNA12,ADCY3,MAP3K1,GNAQ,MAPK8,ADCY6,PIK3C2G,NKX2-5,MEF2D,ADCY1,PRKAG2,MAP3K8,ADRA2C,ADCY7,GATA4,ADRA1A
Bladder Cancer Signaling	1.56	0.291	MMP16,ABL1,FGF8,MMP13,KRAS,PDGFC,CCND1,MYC,FGFR3,FGF4,FGF10,THBS1,FGF12,FGF3,EGFR,MMP19,FGF19,CXCL8,FGF9,FGF14,MMP2,FGF1,CDKN1A,MMP9,FGF5
Inhibition of Matrix Metalloproteases	1.55	0.342	SDC1,MMP16,RECK,MMP13,MMP2,ADAM12,SDC2,THBS2,ADAM10,MMP9,LRP1,MMP19,TIMP2
Protein Kinase A Signaling	1.54	0.241	SHH,TGFBR1,MYL6,PTPN14,SMAD3,PDE3A,PTPN5,PLCH2,TGFBR2,YWHAQ,PTK2,PLCD3,PLCE1,CAMK2D,RYR3,GNA13,NFKBIB,PDE11A,PTCH2,GRK7,PRKD1,PTPRE,PTPRG,YWHAG,ADD2,PDE10A,ITPR2,HIST1H3C,CREBBP,YWHAZ,PPP1R14A,ITPR1,PDE4B,CREB5,TCF3,RAP1A,CNGA3,PDE1C,AKAP13,ADCY9,PTPRH,DUSP1,PTPRS,DUSP4,CAMK2G,RAP1B,FLNB,TCF4,DUSP6,PPP1R3C,UBASH3B,MYLK,ANAPC1,GNG7,PRKCZ,PTPRF,NFATC1,CDC25B,CDKN3,GLI3,NGFR,DUSP10,PRKAR1B,TGFB2,PRK…
14-3-3-mediated Signaling	1.54	0.276	PIK3CA,TP73,PIK3R1,PIK3R5,KRAS,MAP3K5,PLCH2,TUBB,PRKCZ,YWHAQ,PLCD3,PLCE1,PRKCE,TUBA1C,TUBA3E,PRKD1,PRKCA,SRC,YWHAG,YAP1,TNFRSF1A,EDC3,MAPK8,PIK3C2G,YWHAZ,PRKCG,FOS,MAPT,PIK3CD,SFN,TNF,PRKCB
Remodeling of Epithelial Adherens Junctions	1.53	0.303	SRC,ARPC1B,ACTB,ACTN2,ACTN3,ARPC5,CTNNA1,DNM3,TUBB,MET,CTNNA2,ARPC1A,ACTA2,TUBA1C,TUBA3E,VCL,CTNNB1,HGS,ACTC1,ACTA1
Myc Mediated Apoptosis Signaling	1.52	0.31	PIK3CA,YWHAG,PIK3R1,PIK3C2G,MAPK8,YWHAZ,PIK3R5,KRAS,PRKCZ,FAS,MYC,YWHAQ,CASP9,IGF1R,PIK3CD,SFN,CASP8,FASLG
IL-1 Signaling	1.52	0.286	MAP2K6,TOLLIP,GNG7,PRKAR1B,GNA13,NFKBIB,ADCY8,IL1RAP,GNG4,GNAS,GNA12,MAP3K1,ADCY3,GNAQ,MAPK8,ADCY6,IL1R1,IRAK3,ADCY9,FOS,GNAO1,ADCY1,PRKAG2,MAP2K3,ADCY7,GNAL
Embryonic Stem Cell Differentiation into Cardiac Lineages	1.49	0.5	NKX2-5,ISL1,T,GATA4,SP4
Pregnenolone Biosynthesis	1.48	0.571	CYP11A1,MICAL2,CYP2E1,MICAL3
Aryl Hydrocarbon Receptor Signaling	1.45	0.267	NFIX,TP73,TFF1,CCND1,FAS,NR2F1,MYC,GSTM2,CCNA1,NCOA2,SP1,CCND3,RARB,TGFB2,NFE2L2,ALDH3A1,FASLG,AHR,SRC,MED1,GSTA4,MAPK8,CDK6,CYP1B1,AHRR,FOS,CCND2,MGST2,NFIA,CDKN1A,IL1B,ALDH3B1,NCOR2,RXRA,TNF,ESR1
Superpathway of D-myo-inositol (1,4,5)-trisphosphate Metabolism	1.45	0.375	SYNJ2,MINPP1,IMPAD1,ITPKB,IMPA2,ITPKA,INPP5K,INPP5A,INPP5D
Type II Diabetes Mellitus Signaling	1.42	0.272	SOCS3,PIK3CA,PIK3R1,PKM,PIK3R5,MAP3K5,PRKCZ,NGFR,ABCC8,PRKCE,SOCS2,IRS2,NFKBIB,NSMAF,PRKD1,PRKCA,TNFRSF1A,MAP3K1,PIK3C2G,MAPK8,PRKCG,GCK,PRKAG2,SLC27A6,SLC27A1,PIK3CD,MAFA,TNF,SOCS5,ACSL1,PRKCB
B Cell Receptor Signaling	1.41	0.257	MAP2K6,RAP1B,PIK3CA,POU2F2,PIK3R1,PIK3R5,ABL1,KRAS,MAP3K5,MAP3K4,BCL6,NFATC1,PAX5,PTK2,CAMK2D,CARD10,RASSF5,NFKBIB,VAV2,ETS1,MAP3K6,APBB1IP,FCGR2A,CSK,MAP3K1,CREBBP,RAC1,MAPK8,PIK3C2G,TCF3,CREB5,RAP1A,INPP5D,SYNJ2,EBF1,DAPP1,VAV3,LYN,MAP3K8,MAP2K3,PIK3CD,INPP5K,CAMK2G,PRKCB
Asparagine Degradation I	1.4	1	ASRGL1,ASPG
Glutamate Dependent Acid Resistance	1.4	1	GAD2,GAD1
Relaxin Signaling	1.39	0.265	RAP1B,PIK3CA,PIK3R1,PDE3A,PIK3R5,GNG7,PRKCZ,PRKAR1B,PDE4D,GNA13,ADCY8,PDE11A,NFKBIB,GNG4,GNAS,PDE4C,PDE10A,GNA12,ADCY3,GNAQ,PIK3C2G,ADCY6,PDE4B,RAP1A,PDE1C,ADCY9,FOS,GNAO1,ADCY1,GUCY1A2,PRKAG2,PIK3CD,ADCY7,MMP9,GNAL
TR/RXR Activation	1.38	0.282	PIK3CA,SLC2A1,NXPH2,TRH,MED1,PIK3R1,PIK3C2G,PIK3R5,PFKP,DIO3,ATP2A1,SLC16A3,LDLR,COL6A3,SCARB1,NCOA2,ACACA,PIK3CD,NCOR2,THRB,RXRA,RCAN2,SYT12,PPARGC1A
IL-8 Signaling	1.3	0.251	PIK3CA,NOX3,PIK3R1,PIK3R5,KRAS,CXCR1,CCND1,PDGFC,GNG7,PRKCZ,ITGB3,PTK2,RHOB,CCND3,PRKCE,GNA13,NFKBIB,RHOF,PRKD1,ITGB5,PRKCA,EGFR,GNG4,SRC,CXCL8,NOX4,GNAS,FLT1,GNA12,FLT4,RAC1,MAPK8,PIK3C2G,HBEGF,MMP2,IRAK3,PRKCG,FOS,CCND2,ITGAM,RND3,PIK3CD,KDR,MAP4K4,MMP9,PRKCB
Sphingosine-1-phosphate Signaling	1.3	0.269	PIK3CA,PIK3R1,PIK3R5,PLCH2,PDGFC,PTK2,PLCD3,CASP9,PLCE1,RHOB,PDGFRA,GNA13,CASP8,ADCY8,RHOF,GNAS,GNA12,ADCY3,GNAQ,RAC1,ADCY6,PIK3C2G,PDGFB,ADCY9,RND3,CASP2,ADCY1,PIK3CD,ADCY7
Notch Signaling	1.3	0.324	NOTCH4,DLL1,FURIN,CNTN1,MAML3,PSEN2,RBPJ,MAML2,HES1,DLL3,NOTCH1,HEY1
Xenobiotic Metabolism Signaling	1.28	0.242	CAMK1D,PIK3R1,MAF,KRAS,MAP3K4,CHST2,HS6ST1,CAMK2D,GSTM2,NR1I2,CHST11,ALDH3A1,AHR,PRKD1,HDAC4,MED1,CREBBP,GRIP1,HDAC5,HS3ST3B1,MAP2K3,ALDH3B1,PIK3CD,HS3ST6,CYP2B6,RXRA,TNF,HS3ST5,CAMK2G,MAP2K6,PIK3CA,PPP2R2A,PIK3R5,MAP3K5,PRKCZ,PRKCE,PPP2R2C,PPP2R5C,NFE2L2,PRKCA,MAP3K6,GSTA4,MAP3K1,PIK3C2G,MAPK8,HS3ST4,PPP2R5A,CYP1B1,SULT2B1,PRKCG,IL4I1,AHRR,FTL,MGST2,HS3ST2,IL1B,MAP3K8,NCOR2,ABCC3,UGT1A7 (include…
Airway Pathology in Chronic Obstructive Pulmonary Disease	1.25	0.5	CXCL8,MMP2,TNF,MMP9
Role of NANOG in Mammalian Embryonic Stem Cell Pluripotency	1.25	0.266	FZD10,PIK3CA,JAK1,BMP4,T,PIK3R1,BMP3,PIK3R5,BMPR2,WNT16,WNT6,KRAS,FZD1,BMPR1B,FOXD3,CTNNB1,ZFP42,SMAD9,CDX2,PIK3C2G,FZD9,TCF7L1,BMP5,WNT10A,BMP7,PIK3CD,BMP6,WNT11,GATA4
Serine Biosynthesis	1.24	0.6	PSPH,PHGDH,UBAC2
Sperm Motility	1.23	0.263	CACNA1H,PLCH2,PRKCZ,PTK2,PLCD3,PLCE1,PLB1,PRKAR1B,PRKCE,PNPLA3,PDE4D,PRKD1,PRKCA,PLA2G16,GNAS,PDE4C,ITPR2,PDE4B,ITPR1,CNGA3,PLA2G2A,PDE1C,PRKCG,PLA2G6,PRKG1,GUCY1A2,PTK6,PRKAG2,MST1R,PRKCB
PAK Signaling	1.22	0.273	PXN,PIK3CA,ARHGAP10,MYL6,PAK6,PIK3R1,ARHGEF7,ITGA2,PIK3C2G,PIK3R5,RAC1,MAPK8,KRAS,MYLK,EPHA3,PDGFC,PDGFB,PTK2,ITGA3,PDGFRA,DSCAM,PIK3CD,TNF,ITGA4
IL-9 Signaling	1.22	0.324	SOCS3,STAT5A,PIK3CA,JAK1,PIK3R1,PIK3R5,PIK3C2G,SOCS2,IRS2,PIK3CD,TNF
ILK Signaling	1.21	0.249	MAP2K6,FLNB,PIK3CA,MYL6,PPP2R2A,PIK3R1,PIK3R5,MYH11,CCND1,PDGFC,ITGB3,MYC,PTK2,RHOB,ILKAP,IRS2,PPP2R2C,PPP2R5C,VCL,ITGB4,CTNNB1,TMSB10/TMSB4X,RHOF,ACTC1,ACTA1,ITGB5,DSP,PXN,LIMS2,TNFRSF1A,ACTN2,ACTB,ACTN3,CREBBP,MAPK8,PIK3C2G,CREB5,PPP2R5A,DOCK1,FOS,RND3,ACTA2,PIK3CD,TNF,MMP9
NRF2-mediated Oxidative Stress Response	1.2	0.249	MAP2K6,PIK3CA,DNAJC17,PIK3R1,MAF,DNAJA4,PIK3R5,KRAS,MAP3K5,PRKCZ,MAFG,DNAJB13,GSTM2,SCARB1,PMF1/PMF1-BGLAP,PRKCE,UBE2E3,ACTC1,NFE2L2,PRKD1,ACTA1,PRKCA,DNAJB12,GSTA4,ACTB,MAP3K1,CREBBP,MAPK8,PIK3C2G,DNAJC1,MAFK,PRKCG,FOS,FTL,DNAJC5,MGST2,ACTA2,GPX2,MAP2K3,PIK3CD,ABCC4,ENC1,EPHX1,PRKCB
AMPK Signaling	1.2	0.249	CAB39,ULK1,PIK3CA,LEP,PPP2R2A,PIK3R1,PIK3R5,CCND1,ADRB3,TBC1D1,PRKAR1B,RPTOR,PPP2R2C,IRS2,PPP2R5C,HNF4A,ADRA1B,SRC,PFKFB3,CPT1A,CHRNA4,GNAS,SLC2A1,ACTB,CHRNA9,CREBBP,PIK3C2G,PFKP,FOXG1,CREB5,PPP2R5A,AK5,ADRA2A,PPM1B,CDKN1A,PRKAG2,ADRA2C,ACACA,MAP2K3,PIK3CD,ACTL6B,ADRA1A,CAMKK2,PPARGC1A
GADD45 Signaling	1.18	0.368	CCND2,GADD45B,GADD45A,CCND3,CDKN1A,MAP3K4,CCND1
1D-myo-inositol Hexakisphosphate Biosynthesis II (Mammalian)	1.18	0.368	SYNJ2,ITPK1,ITPKB,ITPKA,INPP5K,INPP5A,INPP5D
D-myo-inositol (1,3,4)-trisphosphate Biosynthesis	1.18	0.368	SYNJ2,MINPP1,ITPKB,ITPKA,INPP5K,INPP5A,INPP5D
Thrombopoietin Signaling	1.17	0.291	STAT5A,PIK3CA,PIK3R1,PIK3R5,PIK3C2G,KRAS,PRKCZ,PRKCG,MYC,FOS,PRKCE,IRS2,PIK3CD,PRKD1,PRKCB,PRKCA
Glioma Signaling	1.14	0.266	PIK3CA,CAMK1D,PIK3R1,ABL1,PIK3R5,KRAS,PDGFC,CCND1,PRKCZ,CAMK2D,IGF1R,PDGFRA,PRKCE,PRKD1,EGFR,PRKCA,CDK6,PIK3C2G,PDGFB,PRKCG,IGF2,CDKN1A,PIK3CD,PRKCB,CAMK2G
Mouse Embryonic Stem Cell Pluripotency	1.14	0.266	FZD10,TCF4,PIK3CA,JAK1,BMP4,T,PIK3R1,PIK3R5,BMPR2,KRAS,FZD1,FOXD3,MYC,ID1,CTNNB1,ZFP42,SMAD9,CREBBP,PIK3C2G,FZD9,TCF7L1,TCF3,PIK3CD,ID4,TCF7L2
PPAR Signaling	1.13	0.267	STAT5A,TNFRSF1A,MED1,CREBBP,NR1H3,KRAS,IL1R1,PDGFC,PDGFB,NR2F1,FOS,IL18,IL1RL2,IL1RN,NGFR,PDGFRA,IL1B,NCOR2,RXRA,NFKBIB,IL1RAP,TNF,MAP4K4,PPARGC1A
LPS-stimulated MAPK Signaling	1.11	0.274	MAP2K6,PIK3CA,PIK3R1,PIK3C2G,MAPK8,RAC1,PIK3R5,KRAS,MAP3K5,PRKCZ,PRKCG,TLR4,FOS,PRKCE,MAP2K3,PIK3CD,NFKBIB,PRKD1,PRKCA,PRKCB
NF-ÎºB Activation by Viruses	1.11	0.274	PIK3CA,PIK3R1,ITGA2,MAP3K1,PIK3C2G,ITGA6,PIK3R5,KRAS,PRKCZ,ITGB3,PRKCG,ITGA3,PRKCE,PIK3CD,NFKBIB,ITGB5,PRKD1,PRKCA,ITGA4,PRKCB
Neuregulin Signaling	1.11	0.267	STAT5A,SRC,CRKL,PIK3R1,ITGA2,HBEGF,TMEFF2,KRAS,PRKCZ,AREG,PRKCG,NRG1,MYC,ITGA3,ERBB4,PRKCE,ERRFI1,PRKD1,EGFR,PRKCA,ITGA4,PRKCB,MATK
GÎ±12/13 Signaling	1.1	0.256	PIK3CA,MYL6,F2R,PIK3R1,PIK3R5,ARHGEF1,KRAS,MAP3K5,PTK2,GNA13,NFKBIB,CTNNB1,RASA1,CDH13,VAV2,SRC,PXN,CDH4,GNA12,MAP3K1,MAPK8,PIK3C2G,CDH2,VAV3,CDH20,MEF2D,LPAR5,CDH8,CDH17,PIK3CD
p38 MAPK Signaling	1.1	0.256	MAP2K6,TGFBR1,MAP3K5,FAS,CDC25B,TGFBR2,MYC,IL1RL2,DUSP10,MKNK1,TGFB2,RPS6KA2,IL1RAP,FASLG,TNFRSF1A,HIST1H3C,CREBBP,IL1R1,IRAK3,CREB5,PLA2G2A,PLA2G6,IL18,DUSP1,IL1RN,MAPT,MEF2D,IL1B,MAP2K3,TNF
Renal Cell Carcinoma Signaling	1.1	0.275	ETS1,RAPGEF1,PIK3CA,PAK6,SLC2A1,PIK3R1,CREBBP,PIK3C2G,RAC1,PIK3R5,KRAS,TCEB1,RAP1A,PDGFB,MET,UBD,FOS,EGLN3,PIK3CD
Non-Small Cell Lung Cancer Signaling	1.08	0.277	PIK3CA,FHIT,ITPR2,PIK3R1,ABL1,PIK3C2G,PIK3R5,CDK6,KRAS,ITPR1,CCND1,CASP9,RARB,PIK3CD,RASSF5,RXRA,EGFR,PRKCA
Maturity Onset Diabetes of Young (MODY) Signaling	1.07	0.35	HNF1B,CACNA1E,GCK,CACNA1C,GAPDH,HNF4A,CACNA1A
HMGB1 Signaling	1.06	0.254	MAP2K6,PIK3CA,IL12A,PIK3R1,PIK3R5,KRAS,HMGB1,SP1,RHOB,NGFR,IL17D,TGFB2,RHOF,PLAT,CXCL8,TNFRSF1A,RAC1,MAPK8,PIK3C2G,IL1R1,TLR4,FOS,IL18,KAT6B,RND3,IL1B,MAP2K3,PIK3CD,CSF2,TNF
p70S6K Signaling	1.06	0.254	PIK3CA,JAK1,F2R,PPP2R2A,PIK3R1,PIK3R5,KRAS,PLCH2,PRKCZ,YWHAQ,PLCD3,PLCE1,PRKCE,PPP2R2C,PPP2R5C,PRKD1,PRKCA,EGFR,SRC,YWHAG,GNAQ,YWHAZ,PIK3C2G,PPP2R5A,PRKCG,MAPT,LYN,PIK3CD,SFN,PRKCB
BMP signaling pathway	1.06	0.27	BMP4,SMAD9,BMP3,CREBBP,SMAD6,MAPK8,BMPR2,KRAS,HOXC9,BMPR1B,PITX2,BMP5,TLX2,SMURF1,ZNF423,NKX2-5,PRKAR1B,PRKAG2,BMP7,BMP6
Glioblastoma Multiforme Signaling	1.06	0.248	FZD10,PIK3CA,PIK3R1,PIK3R5,WNT16,KRAS,WNT6,FZD1,PLCH2,CCND1,PDGFC,MYC,PLCD3,PLCE1,RHOB,PDGFRA,IGF1R,CTNNB1,RHOF,EGFR,SRC,ITPR2,CDK6,PIK3C2G,RAC1,FZD9,ITPR1,TCF3,PDGFB,IGF2,WNT10A,RND3,NF1,CDKN1A,PIK3CD,WNT11
GÎ±q Signaling	1.06	0.248	PIK3CA,PIK3R1,PIK3R5,AVPR1A,CHRM3,GNG7,PRKCZ,NFATC1,HRH1,RHOB,PRKCE,ARHGEF25,NFKBIB,RHOF,PRKD1,ADRA1B,PRKCA,HTR2A,GNG4,RGS2,GNAS,GRM1,ITPR2,CSK,RGS7,PIK3C2G,GNAQ,RGS4,ITPR1,PRKCG,GRM5,RND3,CALCR,PIK3CD,ADRA1A,PRKCB
Cardiac Î²-adrenergic Signaling	1.04	0.25	PPP2R2A,PPP1R3C,PDE3A,GNG7,ATP2A1,CACNA1E,PRKAR1B,PPP2R5C,PPP2R2C,PDE4D,ADCY8,PDE11A,GNG4,GNAS,PDE4C,PDE10A,ADCY3,RYR2,ADCY6,PPP1R14A,CACNA1C,SLC8A2,PDE4B,CACNA1A,PPP2R5A,PDE1C,ADCY9,AKAP13,ADCY1,PRKAG2,SLC8A1,ADCY7,PKIG
UVB-Induced MAPK Signaling	1.04	0.283	PIK3CA,HIST1H3C,PIK3R1,MAPK8,PIK3R5,PIK3C2G,PRKCZ,PRKCG,FOS,PRKCE,PIK3CD,PRKD1,PRKCB,EGFR,PRKCA
Chronic Myeloid Leukemia Signaling	1.04	0.261	STAT5A,HDAC9,PIK3CA,HDAC4,TGFBR1,SMAD3,CRKL,PIK3R1,ABL1,PIK3C2G,PIK3R5,CDK6,KRAS,CBLC,CCND1,HDAC5,CTBP1,TGFBR2,MYC,HDAC11,CDKN1A,CTBP2,TGFB2,PIK3CD
Ubiquinol-10 Biosynthesis (Eukaryotic)	1.01	0.385	CYP11A1,MICAL2,CYP2E1,MICAL3,BCKDHB
GDP-glucose Biosynthesis	1.01	0.5	HK1,GCK,PGM1
ErbB4 Signaling	0.996	0.276	PIK3CA,YAP1,PIK3R1,PIK3C2G,PIK3R5,PSEN2,KRAS,PRKCZ,PRKCG,NRG1,ERBB4,PRKCE,PIK3CD,PRKD1,PRKCB,PRKCA
IL-3 Signaling	0.995	0.268	STAT5A,RAPGEF1,PIK3CA,JAK1,CRKL,PIK3R1,PIK3C2G,RAC1,PIK3R5,KRAS,INPP5D,PRKCZ,PRKCG,FOS,PRKCE,PIK3CD,PRKD1,PRKCA,PRKCB
Trehalose Degradation II (Trehalase)	0.985	0.667	HK1,GCK
Tetrahydrobiopterin Biosynthesis I	0.985	0.667	GCH1,PTS
Tetrahydrobiopterin Biosynthesis II	0.985	0.667	GCH1,PTS
Erythropoietin Signaling	0.977	0.269	EPO,STAT5A,SOCS3,SRC,PIK3CA,PIK3R1,PIK3R5,PIK3C2G,KRAS,PRKCZ,PRKCG,FOS,PRKCE,PIK3CD,NFKBIB,PRKD1,PRKCB,PRKCA
VEGF Signaling	0.975	0.258	SRC,PXN,PIK3CA,FLT1,ACTB,ACTN2,PIK3R1,ACTN3,FLT4,PIK3C2G,PIK3R5,KRAS,PDGFC,PTK2,ACTA2,PIK3CD,VCL,SFN,KDR,ACTC1,ACTA1,PRKCA,PRKCB
ErbB Signaling	0.957	0.259	MAP2K6,PIK3CA,PAK6,PIK3R1,PIK3C2G,PIK3R5,MAPK8,HBEGF,KRAS,PRKCZ,AREG,PRKCG,NRG1,FOS,ERBB4,PRKCE,MAP2K3,PIK3CD,PRKD1,EGFR,PRKCA,PRKCB
Ovarian Cancer Signaling	0.951	0.246	FZD10,TCF4,PIK3CA,PIK3R1,PIK3R5,ABL1,WNT16,WNT6,KRAS,FZD1,CCND1,PDGFC,PRKAR1B,CTNNB1,EGFR,SRC,FGF9,PTGS1,PIK3C2G,FZD9,MMP2,TCF7L1,TCF3,WNT10A,MSH2,CD44,PRKAG2,EDNRA,PIK3CD,TCF7L2,WNT11,MMP9
Melatonin Signaling	0.929	0.265	MAP2K6,GNAQ,PLCH2,PRKCZ,PRKCG,PLCD3,MTNR1B,CAMK2D,PLCE1,GNAO1,PRKAG2,PRKAR1B,PRKCE,MAP2K3,PRKD1,CAMK2G,PRKCA,PRKCB
Histidine Degradation VI	0.921	0.4	CYP11A1,MICAL2,CYP2E1,MICAL3
Fc Epsilon RI Signaling	0.894	0.248	MAP2K6,PIK3CA,PIK3R1,PIK3R5,KRAS,PRKCZ,PRKCE,PRKD1,PRKCA,VAV2,RAC1,MAPK8,PIK3C2G,INPP5D,PLA2G2A,PRKCG,SYNJ2,PLA2G6,GRAP2,VAV3,LYN,PIK3CD,MAP2K3,INPP5K,CSF2,TNF,PRKCB
D-myo-inositol (1,4,5)-trisphosphate Degradation	0.881	0.333	SYNJ2,IMPAD1,IMPA2,INPP5K,INPP5A,INPP5D
PI3K Signaling in B Lymphocytes	0.881	0.244	PIK3CA,ATF7,PIK3R1,ABL1,KRAS,ATF6,PLCH2,NFATC1,PRKCZ,BLK,PLCD3,CAMK2D,PLCE1,CARD10,IRS2,NFKBIB,VAV2,ITPR2,RAC1,ITPR1,INPP5D,TLR4,FOS,DAPP1,VAV3,LYN,PIK3CD,PLEKHA2,PRKCB,CAMK2G
Acute Myeloid Leukemia Signaling	0.877	0.256	RUNX1,MAP2K6,STAT5A,PIK3CA,TCF4,PIK3R1,FLT3,PIK3C2G,PIK3R5,KRAS,TCF7L1,TCF3,CCND1,MYC,CCNA1,MAP2K3,IDH2,PIK3CD,JUP,TCF7L2
Regulation of Actin-based Motility by Rho	0.874	0.253	MYL6,PAK6,ARPC1B,ACTB,ARPC5,ITGA2,RAC1,MYLK,GSN,ITGA3,WIPF1,ARPC1A,RND3,ACTA2,RHOB,BAIAP2,PFN3,RHOF,ACTC1,PIP4K2A,ACTA1,ITGA4
EGF Signaling	0.874	0.268	SRC,PIK3CA,JAK1,ITPR2,PIK3R1,MAP3K1,MAPK8,PIK3R5,PIK3C2G,ITPR1,FOS,PIK3CD,RASA1,EGFR,PRKCA
Production of Nitric Oxide and Reactive Oxygen Species in Macrophages	0.858	0.235	RAP1B,PIK3CA,LPA,JAK1,PPP2R2A,PIK3R1,PPP1R3C,PIK3R5,MAP3K5,MAP3K4,PRKCZ,RHOB,NGFR,PRKCE,SERPINA1,PPP2R2C,PPP2R5C,NFKBIB,RHOF,PRKD1,PRKCA,MAP3K6,TNFRSF1A,MAP3K1,CREBBP,RAC1,MAPK8,PIK3C2G,PPP1R14A,RAP1A,PPP2R5A,PRKCG,APOL1,TLR4,FOS,RND3,APOC1,MAP3K8,PIK3CD,IRF8,TNF,PRKCB
Type I Diabetes Mellitus Signaling	0.839	0.245	MAP2K6,SOCS3,JAK1,IL12A,MAP3K5,FAS,HLA-G,GAD2,CASP9,NGFR,SOCS2,CASP8,NFKBIB,IL1RAP,PTPRN,FASLG,TNFRSF1A,MAPK8,IL1R1,GAD1,HLA-DOB,IL1B,MAP2K3,SOCS5,TNF,HLA-E
G Beta Gamma Signaling	0.835	0.25	GNG4,SRC,GNAS,GNA12,GNAQ,HBEGF,KRAS,PRKCZ,GNG7,PRKCG,KCNJ5,GNAO1,ADCY1,PRKAR1B,PRKAG2,PRKCE,GNA13,GNAL,PRKD1,EGFR,PRKCA,PRKCB
Glucose and Glucose-1-phosphate Degradation	0.832	0.429	HK1,GCK,PGM1
Superpathway of Serine and Glycine Biosynthesis I	0.832	0.429	PSPH,PHGDH,UBAC2
LPS/IL-1 Mediated Inhibition of RXR Function	0.831	0.231	SLC10A1,LIPC,CETP,CHST2,HS6ST1,GSTM2,IL1RL2,SCARB1,NR1I2,NGFR,PPARGC1B,CHST11,CYP2A6 (includes others),FABP3,IL1RAP,ALDH3A1,CPT1A,TNFRSF1A,GSTA4,MAP3K1,MAPK8,NR1H3,IL1R1,HS3ST4,SULT2B1,IL4I1,TLR4,HS3ST3B1,IL18,NR1H2,MGST2,IL1RN,HS3ST2,SLC27A6,APOC1,NR5A2,IL1B,ALDH3B1,SLC27A1,HS3ST6,CYP2B6,RXRA,ABCC3,TNF,ABCC4,HS3ST5,ACSL1,PPARGC1A
RhoA Signaling	0.829	0.242	MYL6,ARPC1B,SEPT9,CDC42EP5,ARPC5,MYLK,ARHGEF1,CDC42EP2,PTK2,BAIAP2,IGF1R,GNA13,ACTC1,SEMA3F,ACTA1,NEDD4,NGEF,ARHGEF12,ACTB,GNA12,RDX,CDC42EP3,ARPC1A,RND3,ARHGAP9,ACTA2,PLEKHG5,LPAR5,PIP4K2A
Melanocyte Development and Pigmentation Signaling	0.816	0.25	SRC,PIK3CA,GNAS,MITF,PIK3R1,CREBBP,ADCY3,PIK3C2G,PIK3R5,ADCY6,KRAS,CREB5,ADCY9,PAX3,ADCY1,PRKAR1B,PRKAG2,PIK3CD,RPS6KA2,ADCY8,ADCY7
fMLP Signaling in Neutrophils	0.805	0.243	PIK3CA,ARPC1B,NOX3,PIK3R1,ARPC5,PIK3R5,KRAS,NFATC1,PRKCZ,GNG7,PRKCE,NFKBIB,PRKD1,PRKCA,GNG4,NOX4,GNAS,ITPR2,RAC1,PIK3C2G,FPR2,ITPR1,PRKCG,ARPC1A,PIK3CD,PRKCB
Superpathway of Inositol Phosphate Compounds	0.796	0.231	SOCS3,PIK3CA,MINPP1,PIK3R1,PPFIBP2,PPFIA3,PIK3R5,INPP5A,PTPRF,CDC25B,PLCD3,ATP1A1,PLCE1,ITPKB,PDCD1,DUSP10,MTMR2,ILKAP,PPM1F,EYA4,IP6K2,PALD1,RASA1,PTPRN,PTPN7,PPTC7,PIK3C2G,PPP1R14A,ITPKA,INPP5D,PPP2R5A,SYNJ2,ITPK1,TNS3,PTPRH,DUSP1,PPP1R16B,PPM1H,SSH3,MTMR7,PIK3CD,INPP5K,PIP4K2A
PEDF Signaling	0.796	0.254	TCF4,PIK3CA,GDNF,BDNF,PIK3R1,PIK3C2G,RAC1,PIK3R5,KRAS,ZEB1,NGF,PNPLA2,FAS,HNF1B,PIK3CD,CASP8,NFKBIB,FASLG
Ceramide Signaling	0.796	0.25	PIK3CA,TNFRSF1A,PPP2R2A,PIK3R1,SPHK2,MAP3K1,PIK3C2G,MAPK8,PIK3R5,KRAS,PPP2R5A,PRKCZ,KSR1,FOS,NGFR,PPP2R5C,PPP2R2C,PIK3CD,TNF,NSMAF
IL-12 Signaling and Production in Macrophages	0.774	0.237	PIK3CA,IL12A,LPA,PIK3R1,MAF,PIK3R5,PRKCZ,TGFB2,PRKCE,SERPINA1,NFKBIB,IL23A,PRKD1,PRKCA,MAPK8,PIK3C2G,IL12RB2,PRKCG,STAT4,APOL1,FOS,TLR4,IL18,APOC1,MAP3K8,PIK3CD,IRF8,MST1R,RXRA,TNF,PRKCB
Inhibition of Angiogenesis by TSP1	0.763	0.281	TGFBR2,TGFBR1,SDC1,SDC2,THBS1,MAPK8,GUCY1A2,KDR,MMP9
PXR/RXR Activation	0.755	0.254	SCD,CPT1A,NR3C1,GSTM2,NR1I2,PRKAG2,PRKAR1B,CYP2A6 (includes others),IGFBP1,CYP2B6,ABCC3,HNF4A,RXRA,TNF,UGT1A7 (includes others),PPARGC1A
Retinoate Biosynthesis II	0.745	0.5	RBP7,RBP1
Catecholamine Biosynthesis	0.745	0.5	DDC,DBH
Myo-inositol Biosynthesis	0.745	0.5	IMPAD1,IMPA2
L-cysteine Degradation I	0.745	0.5	GOT1,CDO1
Granulocyte Adhesion and Diapedesis	0.736	0.23	CLDN19,MMP16,MMP13,CCL22,HRH3,ITGB3,HRH1,ITGA3,IL1RL2,CLDN4,SDC2,NGFR,CCL15,IL1RAP,ITGA4,MMP19,CXCL8,CLDN10,SDC1,TNFRSF1A,CLDN18,ITGA2,RDX,FPR2,ITGA6,MMP2,IL1R1,SELPLG,IL18,CLDN24,ITGAM,CLDN23,IL1RN,IL1B,CLDN14,CCL26,TNF,MMP9
IL-10 Signaling	0.734	0.25	MAP2K6,SOCS3,JAK1,FCGR2A,MAPK8,IL1R1,FOS,IL18,IL1RL2,SP1,IL1RN,IL1B,MAP2K3,NFKBIB,MAP4K4,IL1RAP,TNF
Ephrin B Signaling	0.716	0.247	VAV2,GNG4,PXN,EPHB4,GNAS,EPHB2,GNA12,GNAQ,RAC1,GNG7,PTK2,EPHB1,VAV3,GNAO1,ITSN2,GNA13,CTNNB1,GNAL
Telomerase Signaling	0.713	0.24	ETS1,HDAC9,PIK3CA,HDAC4,PPP2R2A,PIK3R1,TERT,ABL1,PIK3C2G,PIK3R5,KRAS,PPP2R5A,HDAC5,MYC,SP1,ETS2,HDAC11,CDKN1A,PPP2R5C,PPP2R2C,PIK3CD,ELK3,EGFR
Methylglyoxal Degradation VI	0.7	1	LDHD
Phosphatidylethanolamine Biosynthesis III	0.7	1	PTDSS2
Parkinson's Signaling	0.699	0.312	UCHL1,CASP9,GPR37,MAPK8,PARK2
UVC-Induced MAPK Signaling	0.694	0.262	SRC,FOS,MAPK8,PRKCE,KRAS,PRKCZ,PRKD1,PRKCA,PRKCG,EGFR,PRKCB
CD27 Signaling in Lymphocytes	0.691	0.255	MAP2K6,MAP3K6,MAP3K1,MAPK8,MAP3K5,MAP3K4,FOS,CASP9,MAP3K8,MAP2K3,TRAF5,NFKBIB,CASP8
Assembly of RNA Polymerase III Complex	0.69	0.333	GTF3C1,GTF3C5,GTF3A,BRF1
Sonic Hedgehog Signaling	0.683	0.276	SHH,GLI2,GLIS2,GLI3,SUFU,PRKAR1B,PRKAG2,PTCH2
Apoptosis Signaling	0.673	0.239	GAS2,CAPN5,TNFRSF1A,MAPK8,LMNA,KRAS,MAP3K5,FAS,CAPN8,CASP9,CASP2,PRKCE,CAPN9,CAPN2,SPTAN1,CASP8,NFKBIB,MAP4K4,TNF,FASLG,PRKCA
Actin Nucleation by ARP-WASP Complex	0.67	0.25	ITGA3,WIPF1,ARPC1A,RND3,RHOB,ARPC1B,GNA12,BAIAP2,ITGA2,ARPC5,RAC1,KRAS,RHOF,ITGA4
phagosome formation	0.67	0.235	PIK3CA,FCGR2A,PIK3R1,ITGA2,PIK3C2G,PIK3R5,PLCH2,INPP5D,PRKCZ,PRKCG,PLCD3,TLR4,ITGA3,PLCE1,RND3,RHOB,TLR6,PRKCE,PIK3CD,RHOF,PRKD1,PRKCA,ITGA4,PRKCB
TNFR1 Signaling	0.669	0.255	TANK,FOS,CASP9,PAK6,CRADD,TNFRSF1A,CASP2,MAP3K1,MAPK8,CASP8,NFKBIB,TNF
Chondroitin Sulfate Biosynthesis	0.647	0.25	CHST2,HS6ST1,HS3ST3B1,HS3ST2,CHSY1,CHST11,B3GAT1,HS3ST6,CSGALNACT1,HS3ST4,B3GAT2,HS3ST5,SULT2B1
Endoplasmic Reticulum Stress Pathway	0.641	0.286	CASP9,ERN1,MAPK8,ATF6,MAP3K5,TAOK3
Crosstalk between Dendritic Cells and Natural Killer Cells	0.64	0.236	KLRC4-KLRK1/KLRK1,IL12A,ACTB,TNFSF10,FAS,HLA-G,FSCN3,TLR4,IL18,CAMK2D,TLN2,ACTA2,FSCN1,CSF2,TNF,ACTC1,ACTA1,CCR7,HLA-E,FASLG,CAMK2G
Dendritic Cell Maturation	0.639	0.225	PIK3CA,IL12A,LEP,LEPR,PIK3R1,PIK3R5,PLCH2,PLCD3,CD1D,PLCE1,IL1RL2,NGFR,NFKBIB,COL18A1,IL23A,TNFRSF1A,FCGR2A,RELB,CREBBP,PIK3C2G,MAPK8,CD58,CREB5,STAT4,FSCN3,TLR4,COL5A3,IL18,IL1RN,FSCN1,HLA-DOB,IL1B,PIK3CD,IRF8,CSF2,TNF,CCR7,COL3A1
Gustation Pathway	0.614	0.229	ASIC2,PDE3A,P2RX1,PANX1,GNG7,SCNN1A,PRKAR1B,PDE4D,ADCY8,PDE11A,P2RX2,GNAS,PDE4C,ITPR2,PDE10A,ADCY3,ADCY6,PDE4B,ITPR1,PDE1C,P2RY2,ADCY9,TRPM5,P2RY6,ADCY1,PRKAG2,ADCY7
PCP pathway	0.614	0.242	CELSR1,FZD10,SDC1,WNT10A,SDC2,VANGL1,DAAM1,RAC1,MAPK8,WNT16,CTHRC1,WNT6,FZD9,FZD1,WNT11
Agranulocyte Adhesion and Diapedesis	0.612	0.223	MYL6,CLDN19,MMP16,MMP13,CCL22,MYH11,CXCR1,HRH1,ITGA3,CLDN4,PODXL,CCL15,ACTC1,ACTA1,ITGA4,MMP19,CXCL8,CLDN10,TNFRSF1A,ACTB,CLDN18,ITGA2,RDX,MADCAM1,ITGA6,MMP2,IL1R1,SELPLG,IL18,CLDN24,CLDN23,ACTA2,IL1RN,IL1B,CLDN14,CCL26,TNF,CD34,MMP9
VEGF Family Ligand-Receptor Interactions	0.61	0.237	PIK3CA,FLT1,PIK3R1,FLT4,PIK3C2G,PIK3R5,KRAS,PRKCZ,PLA2G2A,PRKCG,FOS,PLA2G6,PRKCE,PIK3CD,KDR,PRKD1,PRKCB,PRKCA
Chondroitin Sulfate Biosynthesis (Late Stages)	0.601	0.25	CHST2,HS3ST3B1,HS6ST1,HS3ST2,CHSY1,CHST11,CSGALNACT1,HS3ST6,HS3ST4,HS3ST5,SULT2B1
Chondroitin Sulfate Degradation (Metazoa)	0.6	0.308	CD44,HEXB,GALNS,ARSB
RANK Signaling in Osteoclasts	0.588	0.233	MAP2K6,SRC,PIK3CA,MAP3K6,MITF,PIK3R1,MAP3K1,PIK3C2G,MAPK8,PIK3R5,MAP3K4,MAP3K5,TNFRSF11A,GSN,NFATC1,FOS,MAP3K8,PIK3CD,TRAF5,NFKBIB
Toll-like Receptor Signaling	0.588	0.236	SIGIRR,MAP2K6,TOLLIP,IL12A,MAP3K1,MAPK8,IRAK3,UBD,FOS,TLR4,IL18,IL1RN,TLR6,IL1B,MAP2K3,MAP4K4,TNF
Assembly of RNA Polymerase I Complex	0.584	0.333	POLR1D,POLR1A,TAF1B
Folate Transformations I	0.584	0.333	MTHFD1L,MTHFR,MTHFD1
Cell Cycle: G2/M DNA Damage Checkpoint Regulation	0.583	0.245	CDC25B,YWHAQ,MDM4,YWHAG,GADD45A,WEE1,CDKN1A,YWHAZ,ABL1,RPRM,SFN,PRKCZ
Tetrahydrofolate Salvage from 5,10-methenyltetrahydrofolate	0.582	0.4	MTHFD1L,MTHFD1
Ceramide Biosynthesis	0.582	0.4	DEGS2,SPTLC3
Glutamate Degradation III (via 4-aminobutyrate)	0.582	0.4	GAD2,GAD1
Folate Polyglutamylation	0.582	0.4	MTHFD1L,MTHFD1
Acetate Conversion to Acetyl-CoA	0.582	0.4	ACSS3,ACSL1
Neuroprotective Role of THOP1 in Alzheimer's Disease	0.576	0.25	HLA-G,MAPT,PRKAR1B,PRKAG2,TAC1,SST,ECE1,MMP9,ACE,HLA-E
Superpathway of Methionine Degradation	0.573	0.258	AHCYL1,PCCA,PRMT8,GOT1,AHCYL2,CDO1,EHMT1,BHMT2
UVA-Induced MAPK Signaling	0.559	0.23	PARP6,PIK3CA,PIK3R1,PARP4,PIK3C2G,PIK3R5,ZC3HAV1,MAPK8,PARP8,KRAS,PARP3,PLCH2,PLCD3,FOS,PLCE1,CASP9,PIK3CD,RPS6KA2,EGFR,PRKCA
Retinoic acid Mediated Apoptosis Signaling	0.555	0.237	PARP6,TNFRSF10B,PARP4,ZC3HAV1,PARP8,TNFSF10,PARP3,CRABP1,CASP9,RARB,CRABP2,CASP8,RXRA,TNFRSF10A
3-phosphoinositide Biosynthesis	0.554	0.221	SOCS3,PIK3CA,PIK3R1,PPFIBP2,PPFIA3,PIK3R5,PTPRF,CDC25B,ATP1A1,PDCD1,DUSP10,PPM1F,ILKAP,MTMR2,EYA4,PALD1,RASA1,PTPRN,PTPN7,PIK3C2G,PPTC7,PPP1R14A,PPP2R5A,ITPK1,TNS3,PTPRH,DUSP1,PPP1R16B,PPM1H,SSH3,MTMR7,PIK3CD,PIP4K2A
LXR/RXR Activation	0.538	0.223	SCD,LPA,CETP,IL1RL2,NGFR,LPL,SERPINA1,IL1RAP,ECHS1,TNFRSF1A,NR1H3,IL1R1,A1BG,APOL1,TLR4,IL18,NR1H2,LDLR,TF,IL1RN,APOC1,IL1B,ACACA,NCOR2,RXRA,TNF,MMP9
Atherosclerosis Signaling	0.538	0.223	LPA,MMP13,PDGFC,TNFSF12,PLB1,LPL,PNPLA3,SERPINA1,COL18A1,ITGA4,PLA2G16,CXCL8,F3,PDGFB,PLA2G2A,SELPLG,APOL1,PLA2G6,COL5A3,IL18,IL1RN,APOC1,IL1B,ALOX5,TNF,MMP9,COL3A1
Heparan Sulfate Biosynthesis	0.531	0.236	CHST2,HS6ST1,HS3ST3B1,HS3ST2,CHST11,B3GAT1,EXT1,EXTL3,HS3ST6,HS3ST4,B3GAT2,HS3ST5,SULT2B1
Dermatan Sulfate Biosynthesis	0.531	0.236	CHST2,HS6ST1,HS3ST3B1,HS3ST2,CHSY1,CHST11,B3GAT1,HS3ST6,CSGALNACT1,HS3ST4,B3GAT2,HS3ST5,SULT2B1
SAPK/JNK Signaling	0.523	0.226	PIK3CA,CRKL,GNA12,PIK3R1,MAP3K1,PIK3C2G,MAPK8,RAC1,PIK3R5,KRAS,MAP3K4,MAP3K5,GNG7,NFATC1,GADD45A,DUSP10,ZAK,DUSP4,PIK3CD,GNA13,MAP4K4
Dermatan Sulfate Degradation (Metazoa)	0.523	0.286	IDUA,CD44,HEXB,FGFRL1
Vitamin-C Transport	0.523	0.286	SLC23A2,SLC2A1,NXN,GLRX
Antiproliferative Role of Somatostatin Receptor 2	0.52	0.233	RAP1B,GNG4,SRC,PIK3CA,PIK3R1,PIK3R5,PIK3C2G,KRAS,GNG7,SSTR2,CDKN1A,GUCY1A2,SST,PIK3CD
D-myo-inositol (1,4,5,6)-Tetrakisphosphate Biosynthesis	0.515	0.221	SOCS3,PPFIA3,PPFIBP2,PTPRF,CDC25B,ATP1A1,PDCD1,DUSP10,MTMR2,ILKAP,PPM1F,EYA4,PALD1,RASA1,PTPRN,PTPN7,PPTC7,PPP1R14A,PPP2R5A,ITPK1,TNS3,PTPRH,PPP1R16B,DUSP1,PPM1H,SSH3,MTMR7
D-myo-inositol (3,4,5,6)-tetrakisphosphate Biosynthesis	0.515	0.221	SOCS3,PPFIA3,PPFIBP2,PTPRF,CDC25B,ATP1A1,PDCD1,DUSP10,MTMR2,ILKAP,PPM1F,EYA4,PALD1,RASA1,PTPRN,PTPN7,PPTC7,PPP1R14A,PPP2R5A,ITPK1,TNS3,PTPRH,PPP1R16B,DUSP1,PPM1H,SSH3,MTMR7
D-myo-inositol-5-phosphate Metabolism	0.481	0.217	SOCS3,PPFIBP2,PPFIA3,PTPRF,CDC25B,PLCD3,ATP1A1,PLCE1,PDCD1,DUSP10,ILKAP,PPM1F,MTMR2,EYA4,PALD1,RASA1,PTPRN,PTPN7,PPTC7,PPP1R14A,PPP2R5A,ITPK1,PTPRH,TNS3,DUSP1,PPP1R16B,PPM1H,SSH3,MTMR7,PIP4K2A
Role of Pattern Recognition Receptors in Recognition of Bacteria and Viruses	0.474	0.218	PIK3CA,IL12A,PIK3R1,PIK3R5,PRKCZ,IL17D,TGFB2,PRKCE,NOD1,RIPK2,PRKD1,PRKCA,CXCL8,OAS2,MAPK8,PIK3C2G,PRKCG,TLR4,IRF7,IL18,TLR6,IL1B,PIK3CD,CSF2,TNF,PRKCB
Small Cell Lung Cancer Signaling	0.473	0.225	PIK3CA,FHIT,PIK3R1,ABL1,PIK3R5,CDK6,PIK3C2G,CCND1,MYC,PTK2,CASP9,RARB,PIK3CD,TRAF5,NFKBIB,RXRA
Endometrial Cancer Signaling	0.472	0.231	MYC,PIK3CA,CTNNA2,CASP9,PIK3R1,PIK3R5,CTNNA1,PIK3C2G,KRAS,PIK3CD,CTNNB1,CCND1
Bupropion Degradation	0.466	0.25	CYP2E1,CYP19A1,CYP2C18,CYP2A6 (includes others),CYP2B6,CYP1B1
NAD Biosynthesis from 2-amino-3-carboxymuconate Semialdehyde	0.464	0.333	ABL1,NMNAT3
Chondroitin and Dermatan Biosynthesis	0.464	0.333	CHSY1,CSGALNACT1
Pentose Phosphate Pathway (Non-oxidative Branch)	0.464	0.333	TALDO1,TKTL2
Glycine Cleavage Complex	0.464	0.333	T,OCA2
Acute Phase Response Signaling	0.463	0.214	MAP2K6,SOCS3,TCF4,PIK3CA,PIK3R1,KRAS,MAP3K5,RBP1,NR3C1,NGFR,SOCS2,SERPINA1,OSMR,NFKBIB,IL1RAP,C4BPB,TNFRSF1A,MAP3K1,MAPK8,IL1R1,TCF3,CRABP1,FOS,IL18,FTL,RBP7,TF,IL1RN,C4BPA,IL1B,MAP2K3,PIK3CD,HRG,CRABP2,SOCS5,TNF
3-phosphoinositide Degradation	0.46	0.216	SOCS3,PPFIBP2,PPFIA3,PTPRF,CDC25B,ATP1A1,PDCD1,DUSP10,MTMR2,ILKAP,PPM1F,EYA4,PALD1,RASA1,PTPRN,PTPN7,PPTC7,PPP1R14A,PPP2R5A,INPP5D,SYNJ2,ITPK1,PTPRH,TNS3,DUSP1,PPP1R16B,PPM1H,SSH3,MTMR7,INPP5K
GM-CSF Signaling	0.457	0.226	RUNX1,ETS1,PIK3CA,PIK3R1,PIK3R5,PIK3C2G,KRAS,CCND1,CAMK2D,LYN,PIK3CD,CSF2,PRKCB,CAMK2G
Eicosanoid Signaling	0.457	0.226	PLA2G16,PLA2G6,PTGES,PTGFR,PTGER3,PTGDR,PLB1,PTGS1,FPR2,PNPLA3,PTGER2,ALOX5,CYSLTR2,PLA2G2A
The Visual Cycle	0.456	0.267	DHRS3,RBP7,RDH10,RBP1
Heparan Sulfate Biosynthesis (Late Stages)	0.447	0.229	CHST2,HS3ST3B1,HS6ST1,HS3ST2,CHST11,EXT1,EXTL3,HS3ST6,HS3ST4,HS3ST5,SULT2B1
UDP-D-xylose and UDP-D-glucuronate Biosynthesis	0.445	0.5	UXS1
Epoxysqualene Biosynthesis	0.445	0.5	SQLE
Choline Degradation I	0.445	0.5	CHDH
Alanine Degradation III	0.445	0.5	GPT
S-methyl-5-thio-Î±-D-ribose 1-phosphate Degradation	0.445	0.5	APIP
Taurine Biosynthesis	0.445	0.5	CDO1
Alanine Biosynthesis II	0.445	0.5	GPT
Palmitate Biosynthesis I (Animals)	0.445	0.5	OXSM
L-cysteine Degradation III	0.445	0.5	GOT1
L-glutamine Biosynthesis II (tRNA-dependent)	0.445	0.5	GATB
Fatty Acid Biosynthesis Initiation II	0.445	0.5	OXSM
GDP-L-fucose Biosynthesis I (from GDP-D-mannose)	0.445	0.5	GMDS
Putrescine Biosynthesis III	0.445	0.5	ODC1
Pancreatic Adenocarcinoma Signaling	0.44	0.217	PIK3CA,TGFBR1,JAK1,SMAD3,PIK3R1,ABL1,PIK3C2G,MAPK8,RAC1,PIK3R5,HBEGF,KRAS,CCND1,PDGFC,TGFBR2,CASP9,CYP2E1,CDKN1A,TGFB2,PIK3CD,NOTCH1,MMP9,EGFR
NGF Signaling	0.44	0.217	RAP1B,PIK3CA,MAP3K6,PIK3R1,CREBBP,MAP3K1,PIK3C2G,MAPK8,RAC1,PIK3R5,TRIO,KRAS,MAP3K5,MAP3K4,NGF,CREB5,RAP1A,PRKCZ,NGFR,NTRK1,MAP3K8,PIK3CD,RPS6KA2
Cyclins and Cell Cycle Regulation	0.44	0.221	HDAC9,HDAC4,PPP2R2A,WEE1,ABL1,CDK6,CCND1,PPP2R5A,HDAC5,CCND2,CCNA1,CCND3,HDAC11,CDKN1A,TGFB2,PPP2R5C,PPP2R2C
Unfolded protein response	0.44	0.226	SEL1L,ERN1,INSIG1,ERO1LB,HSPA9,MAPK8,CD82,ATF6,MAP3K5,NFE2L2,HSPA1L,CEBPG
PI3K/AKT Signaling	0.431	0.215	PIK3CA,JAK1,PPP2R2A,PIK3R1,KRAS,MAP3K5,CCND1,PRKCZ,YWHAQ,ITGA3,PPP2R2C,PPP2R5C,NFKBIB,CTNNB1,ITGA4,YWHAG,ITGA2,YWHAZ,INPP5D,PPP2R5A,SYNJ2,CDKN1A,PIK3CD,MAP3K8,INPP5K,SFN
Docosahexaenoic Acid (DHA) Signaling	0.429	0.231	PIK3CA,CASP9,PIK3R1,PIK3R5,BIK,PIK3C2G,IL1B,PIK3CD,PNPLA2
Cell Cycle: G1/S Checkpoint Regulation	0.428	0.222	HDAC9,HDAC4,SMAD3,CDK6,ABL1,CCND1,HDAC5,MYC,NRG1,CCND2,CCND3,HDAC11,CDKN1A,TGFB2
Cell Cycle Regulation by BTG Family Proteins	0.4	0.229	PPP2R2A,BTG2,HOXB9,PPP2R2C,PPP2R5C,CCND1,CCRN4L,PPP2R5A
Granzyme B Signaling	0.398	0.25	CASP9,NUMA1,LMNB2,CASP8
CDP-diacylglycerol Biosynthesis I	0.398	0.25	LCLAT1,AGPAT2,MBOAT2,AGPAT9
Methionine Degradation I (to Homocysteine)	0.398	0.25	AHCYL1,PRMT8,AHCYL2,EHMT1
Natural Killer Cell Signaling	0.398	0.213	VAV2,PIK3CA,KLRC4-KLRK1/KLRK1,PAK6,FCGR2A,PIK3R1,PIK3C2G,PIK3R5,RAC1,SH3BP2,KRAS,PRKCZ,INPP5D,PRKCG,SYNJ2,VAV3,PRKCE,PIK3CD,INPP5K,NCR2,PRKD1,PRKCA,PRKCB
Insulin Receptor Signaling	0.39	0.211	SOCS3,RAPGEF1,PIK3CA,JAK1,ASIC2,SGK1,TRIP10,PIK3R1,PPP1R3C,PIK3R5,KRAS,PRKCZ,PTPRF,SCNN1A,PRKAR1B,RPTOR,IRS2,CRKL,MAPK8,PIK3C2G,PPP1R14A,INPP5D,GRB10,SYNJ2,PRKAG2,PIK3CD,INPP5K
Acetone Degradation I (to Methylglyoxal)	0.377	0.231	CYP2E1,CYP19A1,CYP2C18,CYP2A6 (includes others),CYP2B6,CYP1B1
Glycoaminoglycan-protein Linkage Region Biosynthesis	0.375	0.286	B3GAT1,B3GAT2
Angiopoietin Signaling	0.374	0.215	PTK2,STAT5A,PIK3CA,CASP9,PAK6,DOK2,PIK3R1,PIK3C2G,PIK3R5,PIK3CD,KRAS,NFKBIB,RASA1,TIE1
Cdc42 Signaling	0.372	0.209	VAV2,SRC,ARPC1B,MYL6,DIAPH3,CDC42EP5,ITGA2,ARPC5,MAPK8,MYLK,TNK2,CDC42EP2,PARD6A,PRKCZ,HLA-G,FOS,WIPF1,ITGA3,IQGAP2,DIAPH1,ARPC1A,BAIAP2,HLA-DOB,PARD3,RASA1,HLA-E,ITGA4
FcÎ³RIIB Signaling in B Lymphocytes	0.362	0.22	PIK3CA,PIK3R1,MAPK8,PIK3R5,PIK3C2G,LYN,KRAS,PIK3CD,INPP5D
Histamine Degradation	0.357	0.25	HNMT,AOC1,ALDH3A1
FXR/RXR Activation	0.356	0.208	LIPC,SLC10A1,FOXA1,CETP,SCARB1,NR1I2,CYP19A1,LPL,SERPINA1,HNF4A,FGF19,SDC1,CREBBP,MAPK8,NR1H3,A1BG,APOL1,IL18,TF,IL1RN,APOC1,NR5A2,IL1B,RXRA,TNF,PPARGC1A
Î³-linolenate Biosynthesis II (Animals)	0.348	0.235	SLC27A6,SLC27A1,CYB5A,ACSL1
Mitochondrial L-carnitine Shuttle Pathway	0.348	0.235	CPT1A,SLC27A6,SLC27A1,ACSL1
Polyamine Regulation in Colon Cancer	0.342	0.227	MYC,TCF4,KRAS,CTNNB1,ODC1
IL-6 Signaling	0.34	0.207	MAP2K6,CXCL8,SOCS3,PIK3CA,TNFRSF1A,PIK3R1,PIK3C2G,MAPK8,PIK3R5,KRAS,IL1R1,FOS,IL18,IL1RL2,CYP19A1,IL1RN,NGFR,IL1B,MAP2K3,PIK3CD,NFKBIB,IL1RAP,TNF,MAP4K4
Aldosterone Signaling in Epithelial Cells	0.336	0.205	DNAJC17,PIK3CA,ASIC2,SGK1,PIK3R1,PIK3R5,KRAS,PLCH2,SLC9A1,HSPA1L,PRKCZ,DNAJB13,SCNN1A,PLCD3,PLCE1,PRKCE,PRKD1,PRKCA,NEDD4,DNAJB12,ITPR2,HSPA9,PIK3C2G,DNAJC1,ITPR1,PRKCG,DNAJC5,DUSP1,PIK3CD,PIP4K2A,PRKCB
Role of JAK2 in Hormone-like Cytokine Signaling	0.336	0.219	EPO,SOCS3,STAT5A,JAK1,SOCS2,IRS2,SOCS5
Estrogen Biosynthesis	0.334	0.216	CYP2E1,CYP19A1,CYP2C18,HSD17B12,CYP2A6 (includes others),CYP2B6,HSD17B1,CYP1B1
Melanoma Signaling	0.332	0.214	PIK3CA,MITF,PIK3R1,CDKN1A,PIK3R5,PIK3C2G,KRAS,PIK3CD,CCND1
Dermatan Sulfate Biosynthesis (Late Stages)	0.332	0.214	CHST2,HS3ST3B1,HS6ST1,HS3ST2,CHST11,HS3ST6,HS3ST4,HS3ST5,SULT2B1
Semaphorin Signaling in Neurons	0.329	0.212	PTK2,MET,SEMA3A,CRMP1,ARHGEF12,PAK6,RND3,RHOB,DPYSL4,RAC1,RHOF
JAK/Stat Signaling	0.326	0.208	SOCS3,STAT5A,PIK3CA,JAK1,PIK3R1,PIK3R5,PIK3C2G,GNAQ,KRAS,STAT4,FOS,CDKN1A,SOCS2,PIK3CD,SOCS5
NADH Repair	0.312	0.333	GAPDH
Methylglyoxal Degradation I	0.312	0.333	GLO1
Coenzyme A Biosynthesis	0.312	0.333	PPCDC
Thyronamine and Iodothyronamine Metabolism	0.312	0.333	DIO3
Ascorbate Recycling (Cytosolic)	0.312	0.333	GLRX
D-glucuronate Degradation I	0.312	0.333	CRYL1
Methionine Salvage II (Mammalian)	0.312	0.333	BHMT2
Thyroid Hormone Biosynthesis	0.312	0.333	TPO
Thyroid Hormone Metabolism I (via Deiodination)	0.312	0.333	DIO3
1D-myo-inositol Hexakisphosphate Biosynthesis V (from Ins(1,3,4)P3)	0.312	0.333	ITPK1
Glutamate Degradation II	0.312	0.333	GOT1
Aspartate Biosynthesis	0.312	0.333	GOT1
CCR3 Signaling in Eosinophils	0.306	0.204	GNG4,PIK3CA,GNAS,PAK6,ITPR2,PIK3R1,PIK3C2G,PIK3R5,RAC1,MYLK,KRAS,ITPR1,GNG7,PRKCZ,PLA2G2A,PRKCG,PLA2G6,PRKCE,PIK3CD,CCL26,PRKD1,PRKCA,PRKCB
PKCÎ¸ Signaling in T Lymphocytes	0.306	0.204	VAV2,PIK3CA,MAP3K6,PIK3R1,MAP3K1,PIK3C2G,MAPK8,RAC1,PIK3R5,KRAS,MAP3K4,MAP3K5,NFATC1,FOS,CAMK2D,GRAP2,CARD11,VAV3,HLA-DOB,MAP3K8,PIK3CD,NFKBIB,CAMK2G
Histidine Degradation III	0.305	0.25	MTHFD1L,MTHFD1
Salvage Pathways of Pyrimidine Deoxyribonucleotides	0.305	0.25	TK2,APOBEC3A
Role of Wnt/GSK-3Î² Signaling in the Pathogenesis of Influenza	0.305	0.205	FZD10,TCF4,CSNK1G1,CSNK1D,WNT16,FZD9,WNT6,TCF7L1,FZD1,TCF3,NCOA2,WNT10A,CTNNB1,WNT11,TCF7L2
IL-4 Signaling	0.305	0.205	PIK3CA,JAK1,IRF4,PIK3R1,PIK3R5,PIK3C2G,KRAS,HMGA1,NR3C1,INPP5D,NFATC1,SYNJ2,HLA-DOB,PIK3CD,INPP5K
Calcium-induced T Lymphocyte Apoptosis	0.304	0.207	ITPR2,MEF2D,PRKCE,HLA-DOB,CAPN2,ITPR1,PRKCZ,PRKD1,PRKCA,PRKCG,ATP2A1,PRKCB
Fatty Acid Activation	0.304	0.231	SLC27A6,SLC27A1,ACSL1
NAD biosynthesis II (from tryptophan)	0.304	0.231	HAAO,ABL1,NMNAT3
Guanosine Nucleotides Degradation III	0.304	0.231	NT5C1A,XDH,NT5C2
Triacylglycerol Biosynthesis	0.304	0.212	LPPR3,LCLAT1,AGPAT2,PPAP2B,MBOAT2,AGPAT9,DGAT1
TNFR2 Signaling	0.304	0.214	TANK,FOS,MAP3K1,MAPK8,NFKBIB,TNF
Differential Regulation of Cytokine Production in Macrophages and T Helper Cells by IL-17A and IL-17F	0.304	0.222	IL12A,IL1B,CSF2,TNF
Glutathione Redox Reactions I	0.304	0.222	GPX3,MGST2,GPX2,GPX5
Phosphatidylglycerol Biosynthesis II (Non-plastidic)	0.304	0.222	LCLAT1,AGPAT2,MBOAT2,AGPAT9
Cysteine Biosynthesis III (mammalia)	0.304	0.222	AHCYL1,PRMT8,AHCYL2,EHMT1
Differential Regulation of Cytokine Production in Intestinal Epithelial Cells by IL-17A and IL-17F	0.304	0.217	IL12A,LCN2,IL1B,CSF2,TNF
CD40 Signaling	0.283	0.203	TANK,MAP2K6,FOS,PIK3CA,PIK3R1,PTGS1,PIK3C2G,PIK3R5,MAPK8,PIK3CD,MAP2K3,TRAF5,NFKBIB
Role of IL-17A in Arthritis	0.281	0.204	MAP2K6,CXCL8,PIK3CA,PIK3R1,MAPK8,PIK3R5,PIK3C2G,MMP13,MAP2K3,PIK3CD,NFKBIB
Graft-versus-Host Disease Signaling	0.279	0.205	HLA-G,IL18,IL1RN,HLA-DOB,IL1B,TNF,FAS,HLA-E,FASLG
Oncostatin M Signaling	0.275	0.206	STAT5A,EPAS1,JAK1,MMP13,OSMR,KRAS,CHI3L1
Androgen Signaling	0.273	0.2	GNG4,SRC,GNAS,GNA12,SMAD3,CREBBP,GNAQ,CCND1,PRKCZ,GNG7,PRKCG,NCOA2,GNAO1,PRKAR1B,PRKAG2,PRKCE,GNA13,GNAL,PRKD1,PRKCA,GTF2H3,PRKCB
Role of p14/p19ARF in Tumor Suppression	0.272	0.207	PIK3CA,PIK3R1,RAC1,PIK3R5,PIK3C2G,PIK3CD
HIF1Î± Signaling	0.272	0.2	EPO,PIK3CA,SLC2A1,MMP16,MAPK15,PIK3R1,CREBBP,PIK3C2G,MAPK8,PIK3R5,MMP13,KRAS,MMP2,TCEB1,PDGFC,EGLN1,EGLN3,PIK3CD,MMP9,MMP19
IL-22 Signaling	0.269	0.208	SOCS3,STAT5A,JAK1,MAPK8,IL22RA1
Estrogen-mediated S-phase Entry	0.269	0.208	MYC,CCNA1,CDKN1A,CCND1,ESR1
Role of JAK1 and JAK3 in Î³c Cytokine Signaling	0.261	0.2	SOCS3,STAT5A,PIK3CA,JAK1,PIK3R1,IL21R,PIK3R5,PIK3C2G,IRS2,KRAS,PIK3CD,TSLP
Wnt/Ca+ pathway	0.26	0.2	PLCD3,FZD10,PLCE1,CREBBP,FZD9,FZD1,PLCH2,ROR1,CREB5,NFATC1,PRKCA
nNOS Signaling in Skeletal Muscle Cells	0.26	0.214	CHRNA1,RYR3,RYR2
Urate Biosynthesis/Inosine 5'-phosphate Degradation	0.26	0.214	NT5C1A,XDH,NT5C2
Phenylalanine Degradation IV (Mammalian, via Side Chain)	0.26	0.214	GOT1,ACSF3,IL4I1
Amyloid Processing	0.257	0.2	CAPN5,CAPN8,MAPT,CSNK1D,PRKAR1B,PRKAG2,PRKCE,PSEN2,CAPN9,CAPN2
Role of PKR in Interferon Induction and Antiviral Response	0.252	0.2	MAP2K6,CASP9,TNFRSF1A,MAP2K3,TRAF5,CASP8,NFKBIB,TNF
Prostanoid Biosynthesis	0.25	0.222	PTGES,PTGS1
Leucine Degradation I	0.25	0.222	BCAT2,HMGCLL1
UDP-N-acetyl-D-galactosamine Biosynthesis II	0.25	0.222	HK1,GCK
Coagulation System	0.248	0.2	F2R,PROC,PLAUR,SERPINA1,F7,F3,PLAT
tRNA Splicing	0.248	0.2	PDE4C,PDE10A,PDE3A,PDE4D,PDE4B,PDE11A,PDE1C
Retinoate Biosynthesis I	0.244	0.2	DHRS3,RBP7,RDH10,SDR16C5,RDH16,RBP1
IL-17A Signaling in Gastric Cells	0.239	0.2	CXCL8,FOS,MAPK8,TNF,EGFR
Role of JAK family kinases in IL-6-type Cytokine Signaling	0.239	0.2	SOCS3,STAT5A,JAK1,MAPK8,OSMR
Airway Inflammation in Asthma	0.23	0.25	TNF
Uracil Degradation II (Reductive)	0.23	0.25	DPYS
2-ketoglutarate Dehydrogenase Complex	0.23	0.25	OGDH
Branched-chain Î±-keto acid Dehydrogenase Complex	0.23	0.25	BCKDHB
Methylmalonyl Pathway	0.23	0.25	PCCA
Î±-tocopherol Degradation	0.23	0.25	CYP4F3
Glutathione Redox Reactions II	0.23	0.25	GLRX
Thymine Degradation	0.23	0.25	DPYS
Geranylgeranyldiphosphate Biosynthesis	0.23	0.25	COX10
Biotin-carboxyl Carrier Protein Assembly	0.23	0.25	ACACA
Melatonin Degradation II	0.23	0.25	IL4I1
Arginine Degradation I (Arginase Pathway)	0.23	0.25	OAT
Rapoport-Luebering Glycolytic Shunt	0.23	0.25	MINPP1
NAD Biosynthesis III	0.23	0.25	NMNAT3
Lactose Degradation III	0.23	0.25	GLB1L3
Oxidative Ethanol Degradation III	0.222	0.2	ACSS3,ALDH3A1,ACSL1
Ketogenesis	0.206	0.2	BDH1,HMGCLL1
Oleate Biosynthesis II (Animals)	0.206	0.2	SCD,CYB5A
Pentose Phosphate Pathway	0.206	0.2	TALDO1,TKTL2
Protein Citrullination	0.173	0.2	PADI1
Creatine-phosphate Biosynthesis	0.173	0.2	MAP4K4
Serotonin and Melatonin Biosynthesis	0.173	0.2	DDC
NAD Salvage Pathway III	0.173	0.2	NMNAT3
2-oxobutanoate Degradation I	0.173	0.2	PCCA
