# Supplementary material for: Genome-wide DNA methylation analysis reveals molecular subtypes of pancreatic cancer
Source: Oncotarget. 2017 Mar 7;8(17):28990–9012. doi: 10.18632/oncotarget.15993 (PMC5438707; doi:10.18632/oncotarget.15993)
Supplement: Supplementary file 11 [file oncotarget-08-28990-s011.xlsx]

## Sheet: Supplementary Table 9
Level-of-GO-annotation	GO-term	GO-Id	Number-of-reference-gene	Number-of-genes-in-the-gene-set	Expected-number-in-the-category	Ratio-of-enrichment	Raw-p-value	BH-adjusted-p-value
biological process	single-multicellular organism process	GO:0044707	C=5612	O=1534	E=1164.60	R=1.32	rawP=3.23e-53	adjP=6.61e-50
biological process	multicellular organismal process	GO:0032501	C=5644	O=1542	E=1171.24	R=1.32	rawP=1.64e-53	adjP=6.61e-50
biological process	system development	GO:0048731	C=3521	O=1057	E=730.67	R=1.45	rawP=1.05e-51	adjP=1.07e-48
biological process	nervous system development	GO:0007399	C=1724	O=611	E=357.76	R=1.71	rawP=8.46e-52	adjP=1.07e-48
biological process	multicellular organismal development	GO:0007275	C=4077	O=1185	E=846.05	R=1.40	rawP=2.44e-51	adjP=2.00e-48
biological process	developmental process	GO:0032502	C=4572	O=1296	E=948.78	R=1.37	rawP=6.46e-51	adjP=4.41e-48
biological process	anatomical structure development	GO:0048856	C=4030	O=1172	E=836.30	R=1.40	rawP=1.03e-50	adjP=6.02e-48
biological process	single-organism process	GO:0044699	C=7682	O=1946	E=1594.16	R=1.22	rawP=1.47e-47	adjP=7.52e-45
biological process	anatomical structure morphogenesis	GO:0009653	C=2055	O=682	E=426.45	R=1.60	rawP=1.86e-46	adjP=8.46e-44
biological process	anatomical structure formation involved in morphogenesis	GO:0048646	C=1594	O=556	E=330.78	R=1.68	rawP=3.08e-44	adjP=1.26e-41
biological process	cell differentiation	GO:0030154	C=2665	O=826	E=553.04	R=1.49	rawP=5.65e-44	adjP=2.10e-41
biological process	neurogenesis	GO:0022008	C=1140	O=429	E=236.57	R=1.81	rawP=1.03e-42	adjP=3.51e-40
biological process	cell development	GO:0048468	C=1461	O=516	E=303.18	R=1.70	rawP=1.51e-42	adjP=4.75e-40
biological process	cellular developmental process	GO:0048869	C=2829	O=860	E=587.07	R=1.46	rawP=2.66e-42	adjP=7.78e-40
biological process	generation of neurons	GO:0048699	C=1073	O=406	E=222.67	R=1.82	rawP=5.59e-41	adjP=1.53e-38
biological process	neuron differentiation	GO:0030182	C=990	O=376	E=205.44	R=1.83	rawP=2.92e-38	adjP=7.47e-36
biological process	organ morphogenesis	GO:0009887	C=802	O=316	E=166.43	R=1.90	rawP=1.45e-35	adjP=3.49e-33
biological process	embryo development	GO:0009790	C=900	O=341	E=186.77	R=1.83	rawP=2.29e-34	adjP=5.21e-32
biological process	organ development	GO:0048513	C=2552	O=763	E=529.59	R=1.44	rawP=6.49e-34	adjP=1.40e-31
biological process	central nervous system development	GO:0007417	C=688	O=275	E=142.77	R=1.93	rawP=3.67e-32	adjP=7.51e-30
biological process	cell communication	GO:0007154	C=4770	O=1259	E=989.86	R=1.27	rawP=5.20e-31	adjP=1.01e-28
biological process	signaling	GO:0023052	C=4646	O=1230	E=964.13	R=1.28	rawP=1.17e-30	adjP=2.08e-28
biological process	single organism signaling	GO:0044700	C=4646	O=1230	E=964.13	R=1.28	rawP=1.17e-30	adjP=2.08e-28
biological process	embryonic morphogenesis	GO:0048598	C=495	O=211	E=102.72	R=2.05	rawP=3.30e-29	adjP=5.63e-27
biological process	biological regulation	GO:0065007	C=8617	O=2053	E=1788.19	R=1.15	rawP=9.27e-29	adjP=1.52e-26
biological process	pattern specification process	GO:0007389	C=432	O=190	E=89.65	R=2.12	rawP=1.99e-28	adjP=3.13e-26
biological process	regulation of multicellular organismal process	GO:0051239	C=1772	O=551	E=367.72	R=1.50	rawP=3.58e-28	adjP=5.43e-26
biological process	embryonic organ development	GO:0048568	C=331	O=157	E=68.69	R=2.29	rawP=5.25e-28	adjP=7.55e-26
biological process	embryonic organ morphogenesis	GO:0048562	C=217	O=118	E=45.03	R=2.62	rawP=5.35e-28	adjP=7.55e-26
biological process	regulation of cellular process	GO:0050794	C=7687	O=1859	E=1595.20	R=1.17	rawP=1.81e-27	adjP=2.47e-25
biological process	cell-cell signaling	GO:0007267	C=1099	O=376	E=228.06	R=1.65	rawP=2.24e-27	adjP=2.96e-25
biological process	cell morphogenesis involved in differentiation	GO:0000904	C=704	O=267	E=146.09	R=1.83	rawP=5.84e-27	adjP=7.47e-25
biological process	neuron development	GO:0048666	C=798	O=292	E=165.60	R=1.76	rawP=1.82e-26	adjP=2.26e-24
biological process	regulation of multicellular organismal development	GO:2000026	C=1098	O=370	E=227.86	R=1.62	rawP=1.62e-25	adjP=1.95e-23
biological process	locomotion	GO:0040011	C=1245	O=407	E=258.36	R=1.58	rawP=3.98e-25	adjP=4.65e-23
biological process	regionalization	GO:0003002	C=309	O=144	E=64.12	R=2.25	rawP=8.29e-25	adjP=9.43e-23
biological process	skeletal system development	GO:0001501	C=387	O=168	E=80.31	R=2.09	rawP=1.79e-24	adjP=1.98e-22
biological process	cell morphogenesis	GO:0000902	C=945	O=326	E=196.11	R=1.66	rawP=2.17e-24	adjP=2.34e-22
biological process	regulation of biological process	GO:0050789	C=8132	O=1932	E=1687.54	R=1.14	rawP=3.63e-24	adjP=3.81e-22
biological process	regulation of developmental process	GO:0050793	C=1436	O=452	E=298.00	R=1.52	rawP=4.61e-24	adjP=4.72e-22
molecular function	sequence-specific DNA binding	GO:0043565	C=680	O=294	E=136.77	R=2.15	rawP=8.19e-45	adjP=5.99e-42
molecular function	nucleic acid binding transcription factor activity	GO:0001071	C=1011	O=385	E=203.34	R=1.89	rawP=9.96e-43	adjP=3.64e-40
molecular function	sequence-specific DNA binding transcription factor activity	GO:0003700	C=1009	O=383	E=202.94	R=1.89	rawP=4.07e-42	adjP=9.92e-40
molecular function	regulatory region nucleic acid binding	GO:0001067	C=336	O=142	E=67.58	R=2.10	rawP=7.70e-21	adjP=1.13e-18
molecular function	regulatory region DNA binding	GO:0000975	C=336	O=142	E=67.58	R=2.10	rawP=7.70e-21	adjP=1.13e-18
molecular function	transcription regulatory region DNA binding	GO:0044212	C=328	O=138	E=65.97	R=2.09	rawP=4.47e-20	adjP=5.45e-18
molecular function	sequence-specific DNA binding RNA polymerase II transcription factor activity	GO:0000981	C=242	O=107	E=48.67	R=2.20	rawP=1.05e-17	adjP=1.10e-15
molecular function	DNA binding	GO:0003677	C=2309	O=617	E=464.40	R=1.33	rawP=4.13e-17	adjP=3.77e-15
molecular function	transcription regulatory region sequence-specific DNA binding	GO:0000976	C=143	O=68	E=28.76	R=2.36	rawP=1.32e-13	adjP=1.07e-11
molecular function	binding	GO:0005488	C=11955	O=2551	E=2404.45	R=1.06	rawP=1.48e-13	adjP=1.08e-11
molecular function	RNA polymerase II core promoter proximal region sequence-specific DNA binding transcription factor activity	GO:0000982	C=84	O=47	E=16.89	R=2.78	rawP=4.33e-13	adjP=2.88e-11
molecular function	phospholipid binding	GO:0005543	C=490	O=163	E=98.55	R=1.65	rawP=2.67e-12	adjP=1.63e-10
molecular function	RNA polymerase II core promoter proximal region sequence-specific DNA binding transcription factor activity involved in positive regulation of transcription	GO:0001077	C=57	O=34	E=11.46	R=2.97	rawP=6.81e-11	adjP=3.83e-09
molecular function	RNA polymerase II transcription regulatory region sequence-specific DNA binding transcription factor activity involved in positive regulation of transcription	GO:0001228	C=61	O=35	E=12.27	R=2.85	rawP=1.63e-10	adjP=8.51e-09
molecular function	lipid binding	GO:0008289	C=742	O=215	E=149.24	R=1.44	rawP=2.14e-09	adjP=1.04e-07
molecular function	Rho guanyl-nucleotide exchange factor activity	GO:0005089	C=75	O=38	E=15.08	R=2.52	rawP=3.40e-09	adjP=1.55e-07
molecular function	protein binding	GO:0005515	C=7337	O=1613	E=1475.66	R=1.09	rawP=1.64e-08	adjP=7.05e-07
molecular function	passive transmembrane transporter activity	GO:0022803	C=420	O=131	E=84.47	R=1.55	rawP=3.46e-08	adjP=1.22e-06
molecular function	channel activity	GO:0015267	C=420	O=131	E=84.47	R=1.55	rawP=3.46e-08	adjP=1.22e-06
molecular function	gated channel activity	GO:0022836	C=303	O=101	E=60.94	R=1.66	rawP=3.51e-08	adjP=1.22e-06
molecular function	ion gated channel activity	GO:0022839	C=303	O=101	E=60.94	R=1.66	rawP=3.51e-08	adjP=1.22e-06
molecular function	cation channel activity	GO:0005261	C=273	O=93	E=54.91	R=1.69	rawP=3.79e-08	adjP=1.26e-06
molecular function	HMG box domain binding	GO:0071837	C=13	O=12	E=2.61	R=4.59	rawP=4.56e-08	adjP=1.45e-06
molecular function	ion channel activity	GO:0005216	C=393	O=123	E=79.04	R=1.56	rawP=7.30e-08	adjP=2.22e-06
molecular function	substrate-specific channel activity	GO:0022838	C=402	O=125	E=80.85	R=1.55	rawP=8.62e-08	adjP=2.52e-06
molecular function	Ras guanyl-nucleotide exchange factor activity	GO:0005088	C=112	O=47	E=22.53	R=2.09	rawP=1.04e-07	adjP=2.92e-06
molecular function	GTPase regulator activity	GO:0030695	C=446	O=135	E=89.70	R=1.50	rawP=1.54e-07	adjP=4.17e-06
molecular function	metal ion transmembrane transporter activity	GO:0046873	C=373	O=116	E=75.02	R=1.55	rawP=2.48e-07	adjP=6.47e-06
molecular function	nucleoside-triphosphatase regulator activity	GO:0060589	C=458	O=137	E=92.12	R=1.49	rawP=2.67e-07	adjP=6.73e-06
molecular function	small GTPase regulator activity	GO:0005083	C=299	O=97	E=60.14	R=1.61	rawP=2.78e-07	adjP=6.77e-06
molecular function	RNA polymerase II distal enhancer sequence-specific DNA binding transcription factor activity	GO:0003705	C=108	O=44	E=21.72	R=2.03	rawP=7.07e-07	adjP=1.59e-05
molecular function	voltage-gated ion channel activity	GO:0005244	C=179	O=64	E=36.00	R=1.78	rawP=7.33e-07	adjP=1.59e-05
molecular function	protein dimerization activity	GO:0046983	C=972	O=256	E=195.49	R=1.31	rawP=7.38e-07	adjP=1.59e-05
molecular function	voltage-gated channel activity	GO:0022832	C=179	O=64	E=36.00	R=1.78	rawP=7.33e-07	adjP=1.59e-05
molecular function	voltage-gated cation channel activity	GO:0022843	C=133	O=51	E=26.75	R=1.91	rawP=8.85e-07	adjP=1.85e-05
molecular function	RNA polymerase II regulatory region sequence-specific DNA binding	GO:0000977	C=73	O=33	E=14.68	R=2.25	rawP=1.08e-06	adjP=2.19e-05
molecular function	transcription factor binding	GO:0008134	C=432	O=128	E=86.89	R=1.47	rawP=1.14e-06	adjP=2.25e-05
molecular function	cation binding	GO:0043169	C=4036	O=915	E=811.74	R=1.13	rawP=1.57e-06	adjP=3.02e-05
molecular function	transmembrane receptor protein kinase activity	GO:0019199	C=84	O=36	E=16.89	R=2.13	rawP=1.72e-06	adjP=3.22e-05
molecular function	cytoskeletal protein binding	GO:0008092	C=638	O=176	E=128.32	R=1.37	rawP=2.20e-06	adjP=4.02e-05
cellular component	cell junction	GO:0030054	C=737	O=243	E=144.87	R=1.68	rawP=1.81e-18	adjP=7.51e-16
cellular component	plasma membrane part	GO:0044459	C=1918	O=521	E=377.01	R=1.38	rawP=1.49e-17	adjP=3.09e-15
cellular component	synapse	GO:0045202	C=489	O=173	E=96.12	R=1.80	rawP=1.16e-16	adjP=1.60e-14
cellular component	neuron projection	GO:0043005	C=651	O=211	E=127.96	R=1.65	rawP=2.83e-15	adjP=2.94e-13
cellular component	cell projection	GO:0042995	C=1230	O=351	E=241.77	R=1.45	rawP=4.38e-15	adjP=3.64e-13
cellular component	cell periphery	GO:0071944	C=4377	O=1030	E=860.36	R=1.20	rawP=9.49e-14	adjP=5.63e-12
cellular component	plasma membrane	GO:0005886	C=4289	O=1012	E=843.06	R=1.20	rawP=8.46e-14	adjP=5.63e-12
cellular component	axon	GO:0030424	C=286	O=108	E=56.22	R=1.92	rawP=6.33e-13	adjP=3.28e-11
cellular component	intrinsic to plasma membrane	GO:0031226	C=1264	O=348	E=248.46	R=1.40	rawP=1.20e-12	adjP=5.53e-11
cellular component	synapse part	GO:0044456	C=370	O=129	E=72.73	R=1.77	rawP=3.11e-12	adjP=1.29e-10
cellular component	integral to plasma membrane	GO:0005887	C=1220	O=332	E=239.81	R=1.38	rawP=2.00e-11	adjP=7.55e-10
cellular component	axon part	GO:0033267	C=133	O=58	E=26.14	R=2.22	rawP=2.39e-10	adjP=8.27e-09
cellular component	dendrite	GO:0030425	C=355	O=118	E=69.78	R=1.69	rawP=7.69e-10	adjP=2.45e-08
cellular component	transcription factor complex	GO:0005667	C=291	O=101	E=57.20	R=1.77	rawP=9.35e-10	adjP=2.77e-08
cellular component	cell projection part	GO:0044463	C=639	O=188	E=125.60	R=1.50	rawP=1.08e-09	adjP=2.99e-08
cellular component	extracellular matrix	GO:0031012	C=426	O=132	E=83.74	R=1.58	rawP=1.19e-08	adjP=3.09e-07
cellular component	synaptic membrane	GO:0097060	C=215	O=77	E=42.26	R=1.82	rawP=1.95e-08	adjP=4.76e-07
cellular component	proteinaceous extracellular matrix	GO:0005578	C=360	O=113	E=70.76	R=1.60	rawP=6.21e-08	adjP=1.43e-06
cellular component	adherens junction	GO:0005912	C=201	O=71	E=39.51	R=1.80	rawP=1.29e-07	adjP=2.82e-06
cellular component	anchoring junction	GO:0070161	C=218	O=75	E=42.85	R=1.75	rawP=1.97e-07	adjP=4.09e-06
cellular component	ion channel complex	GO:0034702	C=203	O=70	E=39.90	R=1.75	rawP=4.49e-07	adjP=8.47e-06
cellular component	cell-cell junction	GO:0005911	C=288	O=92	E=56.61	R=1.63	rawP=4.30e-07	adjP=8.47e-06
cellular component	postsynaptic membrane	GO:0045211	C=184	O=64	E=36.17	R=1.77	rawP=9.75e-07	adjP=1.76e-05
cellular component	axon terminus	GO:0043679	C=68	O=31	E=13.37	R=2.32	rawP=1.09e-06	adjP=1.88e-05
cellular component	neuron spine	GO:0044309	C=159	O=57	E=31.25	R=1.82	rawP=1.25e-06	adjP=2.00e-05
cellular component	dendritic spine	GO:0043197	C=159	O=57	E=31.25	R=1.82	rawP=1.25e-06	adjP=2.00e-05
cellular component	postsynaptic density	GO:0014069	C=116	O=45	E=22.80	R=1.97	rawP=1.39e-06	adjP=2.06e-05
cellular component	dendritic spine head	GO:0044327	C=116	O=45	E=22.80	R=1.97	rawP=1.39e-06	adjP=2.06e-05
cellular component	apical junction complex	GO:0043296	C=113	O=44	E=22.21	R=1.98	rawP=1.61e-06	adjP=2.30e-05
cellular component	cation channel complex	GO:0034703	C=132	O=49	E=25.95	R=1.89	rawP=2.18e-06	adjP=3.02e-05
cellular component	cell body	GO:0044297	C=312	O=95	E=61.33	R=1.55	rawP=2.99e-06	adjP=4.00e-05
cellular component	receptor complex	GO:0043235	C=168	O=58	E=33.02	R=1.76	rawP=4.03e-06	adjP=5.23e-05
cellular component	neuron projection terminus	GO:0044306	C=75	O=32	E=14.74	R=2.17	rawP=4.33e-06	adjP=5.29e-05
cellular component	ionotropic glutamate receptor complex	GO:0008328	C=29	O=17	E=5.70	R=2.98	rawP=4.26e-06	adjP=5.29e-05
cellular component	neuronal cell body	GO:0043025	C=291	O=89	E=57.20	R=1.56	rawP=4.97e-06	adjP=5.89e-05
cellular component	extracellular matrix part	GO:0044420	C=185	O=62	E=36.36	R=1.70	rawP=5.75e-06	adjP=6.63e-05
cellular component	membrane raft	GO:0045121	C=198	O=65	E=38.92	R=1.67	rawP=7.51e-06	adjP=8.42e-05
cellular component	sarcolemma	GO:0042383	C=91	O=36	E=17.89	R=2.01	rawP=9.11e-06	adjP=9.95e-05
cellular component	potassium channel complex	GO:0034705	C=70	O=29	E=13.76	R=2.11	rawP=2.37e-05	adjP=0.0002
cellular component	voltage-gated potassium channel complex	GO:0008076	C=70	O=29	E=13.76	R=2.11	rawP=2.37e-05	adjP=0.0002
