# Supplementary material for: Genome-wide DNA methylation analysis reveals molecular subtypes of pancreatic cancer
Source: Oncotarget. 2017 Mar 7;8(17):28990–9012. doi: 10.18632/oncotarget.15993 (PMC5438707; doi:10.18632/oncotarget.15993)
Supplement: Supplementary file 12 [file oncotarget-08-28990-s012.xlsx]

## Sheet: Supplementary Table 10
GeneSymbol	logFC	logCPM	PValue	FDR
KCNT1	-4.45768	-1.31328	1.15e-27	3.37e-24
SLC9A5	-3.16102	0.41673	4.9e-24	1.26e-20
CD160	-3.1386	-0.655624	2.43e-23	5.54e-20
STAB2	-5.32641	0.660994	6.37e-23	1.31e-19
CXCR2P1	-5.00987	-0.010435	9.71e-20	1.66e-16
GRAPL	-3.65669	-1.59155	2.33e-17	3.68e-14
ITGAD	-4.46065	-0.976066	3.91e-16	5.35e-13
SCN11A	-3.42424	-1.15528	8.79e-16	1.13e-12
KLRF1	-3.25945	-0.748717	1.48e-15	1.79e-12
MMP12	-3.90861	4.32793	3.55e-15	4.05e-12
FGFBP2	-3.22247	-0.86597	8.64e-14	9.32e-11
GPR182	-3.36831	-2.20008	1.53e-13	1.57e-10
C20orf160	-2.4283	2.12138	1.01e-12	9.82e-10
FCRL3	-4.34042	1.83561	1.33e-12	1.24e-09
PARP15	-3.51262	1.64115	2.71e-12	2.32e-09
AIF1L	-2.68186	3.86584	3.01e-12	2.47e-09
RMRP	-3.83443	0.428405	3.13e-12	2.47e-09
SIGLEC11	-3.2666	0.322578	4.24e-12	3.22e-09
ADRA1A	-3.56507	-2.52998	8.84e-12	6.47e-09
CRHBP	-3.79289	-0.824305	9.3e-12	6.58e-09
DNASE1L3	-3.90083	1.16795	1.87e-11	1.13e-08
KLHL14	-4.12717	0.3921	1.88e-11	1.13e-08
CR1	-3.51029	3.3662	8.97e-11	5.11e-08
TM4SF19	-3.31084	0.329004	1.18e-10	6.53e-08
TBX21	-2.92351	0.399647	1.65e-10	8.92e-08
CD22	-3.81039	4.30008	1.88e-10	9.91e-08
LOC442421	-2.79151	-1.64626	2.8e-10	1.4e-07
P2RX5	-3.58421	3.19462	3.38e-10	1.65e-07
CLECL1	-3.12974	-0.240624	4.51e-10	2.15e-07
SNORD17	-4.05053	-1.2406	5.39e-10	2.51e-07
KLRD1	-2.76535	0.718779	7.62e-10	3.47e-07
TLR10	-3.57314	1.76459	8.06e-10	3.59e-07
PTGDR	-2.54379	-0.0893084	9.69e-10	4.18e-07
FCRL6	-3.01028	-0.139625	9.79e-10	4.18e-07
FCRL2	-4.14995	1.46127	1.31e-09	5.5e-07
HBA2	-3.48813	5.21225	5.58e-09	2.24e-06
C11orf21	-2.83933	0.107568	9.19e-09	3.62e-06
FCRL5	-3.5276	2.64732	9.57e-09	3.7e-06
C10orf110	-2.29735	-0.432315	9.77e-09	3.71e-06
CD36	-2.86566	5.09906	1.12e-08	4.02e-06
PATL2	-2.82154	0.166209	1.32e-08	4.67e-06
IL34	-2.05376	2.70899	1.39e-08	4.84e-06
TDGF1	-3.33805	-0.117109	1.7e-08	5.8e-06
FGD2	-2.16671	3.85563	1.85e-08	6.21e-06
PRF1	-2.19098	3.1298	2.32e-08	7.43e-06
DOK3	-2.0635	3.6149	2.37e-08	7.47e-06
PARVG	-2.27868	4.50706	2.79e-08	8.55e-06
CFP	-2.6821	2.21579	2.87e-08	8.66e-06
TXK	-2.56265	0.732996	3.27e-08	9.71e-06
KMO	-2.40895	1.46705	3.73e-08	1.09e-05
KLRK1	-2.623	2.13134	3.84e-08	1.11e-05
TNFRSF13B	-3.93073	0.691102	4.03e-08	1.15e-05
LEFTY2	-2.8009	-0.857108	5.02e-08	1.41e-05
ZC3H12D	-2.64981	0.222396	6e-08	1.62e-05
NKG7	-2.3581	2.6692	6.39e-08	1.7e-05
FGR	-2.11067	4.215	7.88e-08	2.03e-05
ADAD2	-2.94177	-2.3287	7.93e-08	2.03e-05
POU2F2	-2.52016	2.47063	8.87e-08	2.24e-05
TLX1	-3.37549	-0.396563	1.02e-07	2.55e-05
MS4A1	-4.17637	4.92878	1.28e-07	3.09e-05
CNR2	-4.0103	0.282305	1.35e-07	3.21e-05
NCF1B	-2.73938	1.37358	1.45e-07	3.42e-05
PAX5	-4.02918	1.38804	1.76e-07	4.05e-05
TSPAN32	-2.54674	0.417355	1.78e-07	4.05e-05
ARHGAP25	-2.10269	4.14308	1.82e-07	4.09e-05
IL18RAP	-2.40705	0.583577	1.84e-07	4.09e-05
LILRA1	-2.69436	-0.907092	2.16e-07	4.77e-05
BANK1	-2.60337	3.7099	2.3e-07	5.01e-05
TLR9	-2.2318	1.27263	2.82e-07	6.03e-05
CDHR1	-2.73409	-0.213848	3.1e-07	6.56e-05
C17orf87	-2.4653	1.08676	3.58e-07	7.48e-05
COL4A3	-2.98068	1.71463	3.76e-07	7.74e-05
EMR1	-2.52056	0.0251343	3.77e-07	7.74e-05
UNC45B	-2.70489	-2.73163	3.89e-07	7.89e-05
KCNJ10	-2.95382	-0.391032	3.96e-07	7.96e-05
TMC8	-2.32796	4.8385	4.1e-07	8.14e-05
IRF8	-2.16266	5.34041	4.13e-07	8.14e-05
CD72	-2.32997	3.26345	4.17e-07	8.14e-05
TMEM217	-2.02192	0.264999	4.23e-07	8.17e-05
CD244	-2.28028	0.31304	4.28e-07	8.21e-05
PDE2A	-2.08196	3.55698	4.34e-07	8.24e-05
TPO	-3.19561	-0.731527	4.43e-07	8.34e-05
NCRNA00173	-3.03087	-1.81033	4.9e-07	8.82e-05
IKZF3	-2.88929	1.0753	5.06e-07	9.01e-05
LILRB1	-2.22296	2.82898	5.15e-07	9.02e-05
CD300LB	-2.19791	0.824272	6.09e-07	0.000103915
CIITA	-2.03746	4.72039	6.13e-07	0.000103915
ITGAL	-2.40718	4.66729	6.51e-07	0.000109346
WDFY4	-2.62342	4.31612	8.3e-07	0.00013827
LILRB5	-2.50925	2.05303	8.5e-07	0.000140443
LOC100128164	-2.61075	-2.6415	8.56e-07	0.000140443
SCARNA10	-3.36177	-1.99887	8.85e-07	0.000143989
NPY5R	-3.0397	-1.89558	9.11e-07	0.000146669
TNFRSF13C	-3.37337	0.416708	9.16e-07	0.000146669
CHI3L1	-2.62296	5.24517	9.24e-07	0.000146871
PLEK	-2.20189	4.45663	1.05e-06	0.0001661
CD180	-2.32332	2.97288	1.09e-06	0.00017114
SASH3	-2.23755	4.65379	1.11e-06	0.000171808
C9orf139	-2.17842	-1.33203	1.12e-06	0.000172457
PPP1R16B	-2.22853	4.24218	1.16e-06	0.000176492
NCF1C	-2.62784	1.72265	1.16e-06	0.000176492
HBB	-3.23446	5.33748	1.27e-06	0.000188697
EOMES	-2.74973	0.668869	1.27e-06	0.000188697
MIR155HG	-2.12554	0.546887	1.29e-06	0.00019056
KBTBD8	-2.13289	1.74654	1.32e-06	0.00019225
MYBPC3	-2.4679	-2.26617	1.4e-06	0.000201464
CD52	-2.39288	5.22272	1.48e-06	0.000210048
FCRL1	-4.05304	1.80793	1.56e-06	0.000218345
TM7SF4	-2.35195	0.543651	1.57e-06	0.000218345
P2RY13	-2.27666	2.13636	1.63e-06	0.000224761
SCARNA2	-2.37205	-1.24484	1.84e-06	0.000251591
LILRA4	-2.98499	0.454485	1.91e-06	0.000258687
BTLA	-2.97858	1.10577	2.11e-06	0.000276063
LY86	-2.04728	3.42298	2.32e-06	0.000296492
HK3	-2.36956	3.29499	2.33e-06	0.000296492
CCR6	-2.20111	2.82981	2.45e-06	0.00030993
LIMS3	-2.13009	-0.238494	2.63e-06	0.000327223
SEMA3D	-2.72384	1.86827	2.63e-06	0.000327223
PRKCB	-2.61788	3.95812	2.84e-06	0.000346137
CETP	-2.60626	0.887659	2.99e-06	0.000361059
GPR55	-2.31705	-0.0514301	3.03e-06	0.0003638
GVIN1	-2.4773	2.81947	3.22e-06	0.000383421
MATK	-2.10327	1.99112	3.26e-06	0.000386104
BTK	-2.19299	3.54783	3.6e-06	0.000421653
NPY1R	-2.48778	2.51459	3.95e-06	0.000451421
SPATC1	-2.31891	-1.4222	3.96e-06	0.000451421
FAM65B	-2.5945	3.45316	3.99e-06	0.00045169
FCAMR	-3.42958	0.653353	4.09e-06	0.000460873
SIGLEC5	-2.29722	1.74907	4.16e-06	0.00046648
MCOLN2	-2.24351	1.4359	4.43e-06	0.000485302
GPR18	-2.69681	0.374464	4.56e-06	0.000494126
C9orf45	-2.05549	2.37155	4.62e-06	0.000499047
ACAP1	-2.36067	3.8087	5.1e-06	0.000539068
KEL	-3.06515	-0.0826202	5.43e-06	0.000568279
RPPH1	-2.96392	1.16676	6.17e-06	0.000639197
GAPT	-2.36131	1.84188	6.36e-06	0.000655588
KIAA0125	-3.26905	1.84123	6.67e-06	0.000681529
TREML2	-2.73722	0.774547	6.68e-06	0.000681529
SP140	-2.37274	3.00875	6.74e-06	0.000684267
HBA1	-3.8739	3.54202	6.88e-06	0.000693314
LOC283663	-2.80619	3.07522	7.26e-06	0.000722308
NOX5	-3.01818	-0.651697	7.44e-06	0.000736626
FAM26F	-2.09454	2.46605	7.63e-06	0.000748782
CD19	-3.67069	2.80449	8.19e-06	0.000792091
CCL2	-2.16929	5.51498	8.25e-06	0.000794481
OIT3	-2.35304	-1.48641	8.71e-06	0.000831045
ARHGAP9	-2.024	3.91937	9.1e-06	0.000859803
GPR114	-2.08191	2.14491	9.87e-06	0.000928422
C13orf18	-2.10619	2.74224	1e-05	0.000939339
CD37	-2.28031	5.48426	1.04e-05	0.00096747
MAP4K1	-2.37133	3.36871	1.06e-05	0.0009705
FCRLA	-3.4322	2.54898	1.08e-05	0.000987276
TBC1D10C	-2.34811	3.34012	1.09e-05	0.000989928
BLK	-3.47328	2.91657	1.12e-05	0.00101267
CPN2	-2.92222	-2.14227	1.22e-05	0.00106236
FAM129C	-3.58218	1.93316	1.3e-05	0.00112101
RASGRP2	-2.5149	3.76022	1.37e-05	0.00115958
BCL11A	-2.17691	2.5387	1.41e-05	0.00118353
HLA-DOB	-2.47159	2.76966	1.46e-05	0.00120591
TARP	-2.31056	-0.687006	1.66e-05	0.00135245
CX3CR1	-2.17208	2.05094	1.66e-05	0.00135245
GDPD2	-2.85672	1.30232	1.7e-05	0.00137532
RLTPR	-2.43091	2.57676	1.77e-05	0.00142051
ZAP70	-2.34929	3.12064	1.82e-05	0.00145508
CHODL	-2.26694	-0.716325	1.84e-05	0.00145826
KRT79	-2.61456	-0.730189	1.86e-05	0.00146647
ANGPTL6	-2.16186	-0.78453	2.13e-05	0.00163904
2016-09-01	-2.21057	3.50401	2.3e-05	0.00176821
PF4V1	-2.55764	-2.53563	2.33e-05	0.00177959
ITGA2B	-2.1214	-1.52715	2.38e-05	0.00179861
EMR4P	-2.14959	-0.831829	2.45e-05	0.00184724
FABP4	-3.03457	4.46872	3.27e-05	0.00234619
STAP1	-2.94025	0.967917	3.28e-05	0.00234619
SCN4A	-2.30995	-0.688971	3.43e-05	0.00244108
SIGLEC14	-2.50354	1.94637	3.46e-05	0.00245381
RCSD1	-2.01111	4.54465	3.5e-05	0.00247309
C1orf200	-2.32784	-3.00211	3.89e-05	0.00267799
PTCRA	-2.26866	-1.91053	4.06e-05	0.00277205
FAIM3	-2.47148	4.4222	4.44e-05	0.00299348
LOC284749	-2.7664	0.334077	4.64e-05	0.0031007
TRAF3IP3	-2.09021	3.17775	5.06e-05	0.00335434
CXCR5	-2.9371	2.5423	5.52e-05	0.00359217
LTB	-2.27163	4.67083	5.54e-05	0.00359217
CD27	-2.24509	3.30044	6.28e-05	0.00399572
IRX6	-2.84753	-1.90882	6.31e-05	0.00400692
RHOH	-2.1153	3.31242	6.39e-05	0.00404162
IKZF1	-2.08762	4.4517	6.67e-05	0.00417972
SCML4	-2.07726	1.68995	6.83e-05	0.00424908
SCARNA7	-2.16998	-2.38045	7.08e-05	0.00433172
SLAMF6	-2.1135	3.32821	7.82e-05	0.00469
NCR3	-2.46856	-0.0679415	7.86e-05	0.00469927
NAPSB	-2.0457	4.28269	8.07e-05	0.0047802
CHI3L2	-2.33339	2.08428	9.4e-05	0.00541118
NCF1	-2.05804	3.23859	9.64e-05	0.00552132
CLEC17A	-3.07642	0.388301	0.000100603	0.00574532
SLC12A3	-2.23819	-1.79531	0.000102567	0.00584119
FCRL4	-2.88907	-1.45588	0.00010567	0.00596184
PADI4	-2.42924	-1.99347	0.000118271	0.00651828
CD79B	-2.6063	3.91963	0.000122616	0.00670368
CD48	-2.11919	4.35066	0.000133109	0.00716273
TNFRSF9	-2.04035	0.0581347	0.000142581	0.00759273
SCNN1G	-2.81651	1.99317	0.00014296	0.00759315
CXCL6	-2.37837	4.45385	0.000187465	0.00953699
CAMP	-2.47673	-1.71579	0.000202295	0.0101903
BEND4	-2.77176	-0.192288	0.000214437	0.0105662
AJAP1	-2.04937	0.89316	0.000214911	0.0105662
FCER2	-3.36653	2.65931	0.000239691	0.0115826
CD79A	-2.68614	4.88726	0.000301095	0.0135977
LILRA3	-2.29716	-0.842417	0.000302436	0.0135977
AIM2	-2.41448	1.60554	0.000318104	0.0142708
PTPRCAP	-2.06404	4.26726	0.000335522	0.0147933
SELL	-2.12018	4.77064	0.00033928	0.0148949
B3GNT3	2.70878	6.76606	0.000341528	0.0149615
ABCA12	5.02715	1.83585	0.000407082	0.0170675
SIT1	-2.11152	1.79536	0.000468855	0.0189595
LY9	-2.13648	1.96788	0.000484114	0.0193854
GPR174	-2.18468	-0.59365	0.000512265	0.020236
CR2	-3.26368	5.32234	0.000524185	0.0205485
STYK1	2.89055	3.55854	0.000596052	0.0225466
RETN	-2.61393	1.18303	0.00061656	0.0231515
TSPAN1	2.91882	8.26107	0.000635986	0.0237195
DPEP3	-2.30088	-2.4862	0.00066652	0.0243149
C8orf80	-2.1561	0.272149	0.000685128	0.024861
CXorf65	-2.21552	-1.95543	0.000698701	0.0252641
FXYD3	3.06634	8.11729	0.000784531	0.0276902
COL19A1	-2.72377	-0.825287	0.000784705	0.0276902
C5orf20	-2.09241	-0.123506	0.000817319	0.028595
VPREB3	-2.71583	1.92891	0.000840657	0.0292121
POU2AF1	-2.16739	4.17739	0.000897227	0.0303047
ALG1L	3.98441	1.63239	0.000901212	0.0303892
SLC7A11	2.86692	4.30141	0.000928918	0.0311187
FAM153A	-2.11425	-0.00192473	0.000960809	0.0319263
JPH1	2.56146	3.06639	0.000980484	0.0323702
CHRNA5	2.56934	2.88526	0.00106371	0.0345614
CKMT1B	2.46092	5.49753	0.00107542	0.0348866
C2orf70	3.83331	0.74416	0.00109143	0.0352943
KCNK1	2.12401	5.94971	0.00111747	0.0359661
P2RY10	-2.03669	1.14725	0.00117841	0.0372837
PGLYRP4	-2.43785	-1.66941	0.00118734	0.037393
HIST1H2BD	2.42067	4.00372	0.00119132	0.0374609
LOC84740	4.74324	5.36483	0.00128476	0.0396688
PPP1R14D	4.2099	2.79344	0.00131865	0.0405932
SPDEF	4.06567	5.11874	0.00135077	0.041272
S100A5	3.34851	-1.3166	0.00135694	0.0413988
C22orf34	-2.0007	-1.86234	0.00136839	0.0416861
MUC13	3.64376	7.83517	0.00137795	0.0418529
P2RX2	-2.25033	-1.56991	0.00138847	0.0419859
AGR2	4.21001	9.37237	0.00142106	0.0427313
CD300LG	-2.60557	-0.395251	0.00146438	0.0435062
HIST2H2BE	2.21354	5.05851	0.0014801	0.0437879
CRB2	-2.02344	-1.46864	0.00148521	0.0438757
EPHB3	2.33636	5.31635	0.00152304	0.0446716
RIBC2	2.96011	0.0297486	0.00168698	0.0477468
MLPH	2.27878	7.61686	0.00168921	0.0477468
NQO1	2.34979	8.02177	0.0017248	0.0484409
FAM108C1	2.19009	6.33031	0.00174736	0.0486863
SH3TC2	2.59675	2.30652	0.00175254	0.0486863
C2orf54	3.03022	3.57094	0.00176426	0.0488794
