# Supplementary material for: Genome-wide DNA methylation analysis reveals molecular subtypes of pancreatic cancer
Source: Oncotarget. 2017 Mar 7;8(17):28990–9012. doi: 10.18632/oncotarget.15993 (PMC5438707; doi:10.18632/oncotarget.15993)
Supplement: Supplementary file 13 [file oncotarget-08-28990-s013.xlsx]

## Sheet: Supplementary Table 11
KEGG-pathway	KEGG-ID	Number-of-reference-gene	Number-of-genes-in-gene-set	Expected-number-in-the-category	Ratio-of-enrichment	Raw-p-value	BH-adjusted-p-value
Hematopoietic cell lineage	4640	C=88	O=10	E=0.50	R=19.84	rawP=9.65e-11	adjP=2.22e-09
Primary immunodeficiency	5340	C=35	O=7	E=0.20	R=34.92	rawP=1.09e-09	adjP=1.67e-08
Cytokine-cytokine receptor interaction	4060	C=265	O=13	E=1.52	R=8.57	rawP=5.50e-09	adjP=6.33e-08
B cell receptor signaling pathway	4662	C=75	O=8	E=0.43	R=18.62	rawP=1.25e-08	adjP=1.15e-07
Natural killer cell mediated cytotoxicity	4650	C=136	O=9	E=0.78	R=11.55	rawP=1.02e-07	adjP=7.82e-07
Chemokine signaling pathway	4062	C=189	O=10	E=1.08	R=9.24	rawP=1.62e-07	adjP=1.06e-06
African trypanosomiasis	5143	C=35	O=5	E=0.20	R=24.94	rawP=1.67e-06	adjP=9.60e-06
Neuroactive ligand-receptor interaction	4080	C=272	O=10	E=1.56	R=6.42	rawP=4.41e-06	adjP=2.25e-05
Osteoclast differentiation	4380	C=128	O=7	E=0.73	R=9.55	rawP=9.74e-06	adjP=4.48e-05
Rheumatoid arthritis	5323	C=91	O=5	E=0.52	R=9.59	rawP=0.0002	adjP=0.0008
Leukocyte transendothelial migration	4670	C=116	O=5	E=0.66	R=7.53	rawP=0.0006	adjP=0.0023
Leishmaniasis	5140	C=72	O=4	E=0.41	R=9.70	rawP=0.0008	adjP=0.0028
Graft-versus-host disease	5332	C=41	O=3	E=0.23	R=12.78	rawP=0.0017	adjP=0.0056
Intestinal immune network for IgA production	4672	C=48	O=3	E=0.27	R=10.91	rawP=0.0027	adjP=0.0083
Autoimmune thyroid disease	5320	C=52	O=3	E=0.30	R=10.07	rawP=0.0033	adjP=0.0095
Cell adhesion molecules (CAMs)	4514	C=133	O=4	E=0.76	R=5.25	rawP=0.0074	adjP=0.0197
Viral myocarditis	5416	C=70	O=3	E=0.40	R=7.48	rawP=0.0077	adjP=0.0197
Antigen processing and presentation	4612	C=76	O=3	E=0.44	R=6.89	rawP=0.0096	adjP=0.0232
Salivary secretion	4970	C=89	O=3	E=0.51	R=5.89	rawP=0.0147	adjP=0.0338
Calcium signaling pathway	4020	C=177	O=4	E=1.01	R=3.95	rawP=0.0192	adjP=0.0401
Allograft rejection	5330	C=37	O=2	E=0.21	R=9.44	rawP=0.0191	adjP=0.0401
Aldosterone-regulated sodium reabsorption	4960	C=42	O=2	E=0.24	R=8.31	rawP=0.0242	adjP=0.0484
Type I diabetes mellitus	4940	C=43	O=2	E=0.25	R=8.12	rawP=0.0253	adjP=0.0485
Carbohydrate digestion and absorption	4973	C=44	O=2	E=0.25	R=7.94	rawP=0.0264	adjP=0.0486
