# Supplementary material for: Genome-wide DNA methylation analysis reveals molecular subtypes of pancreatic cancer
Source: Oncotarget. 2017 Mar 7;8(17):28990–9012. doi: 10.18632/oncotarget.15993 (PMC5438707; doi:10.18632/oncotarget.15993)
Supplement: Supplementary file 14 [file oncotarget-08-28990-s014.xlsx]

## Sheet: Supplementary Table 12
Â© 2000-2015 QIAGEN. All rights reserved.
Ingenuity Canonical Pathways	-log(p-value)	Ratio	Molecules
Primary Immunodeficiency Signaling	5.8	0.152	BTK,CD19,ZAP70,CIITA,CD79A,TNFRSF13B,TNFRSF13C
Altered T Cell and B Cell Signaling in Rheumatoid Arthritis	5.1	0.0988	TLR10,CD79B,LTB,HLA-DOB,CD79A,TNFRSF13B,TLR9,TNFRSF13C
Crosstalk between Dendritic Cells and Natural Killer Cells	3.89	0.0787	PRF1,KLRC4-KLRK1/KLRK1,KLRD1,LTB,NCR3,TLR9,ITGAL
PI3K Signaling in B Lymphocytes	3.79	0.065	BLK,BTK,CD19,CD79B,CD180,CD79A,CR2,PRKCB
B Cell Development	3.41	0.143	CD19,CD79B,HLA-DOB,CD79A
Natural Killer Cell Signaling	3.37	0.0648	KLRC4-KLRK1/KLRK1,KLRD1,CD244,ZAP70,NCR3,LILRB1,PRKCB
B Cell Receptor Signaling	2.84	0.0468	PAX5,BTK,CD19,CD79B,POU2F2,CD22,CD79A,PRKCB
phagosome formation	2.74	0.0588	TLR10,TLR9,RHOH,FCAMR,FCER2,PRKCB
Leukocyte Extravasation Signaling	2.51	0.0415	BTK,NCF1,TXK,ARHGAP9,MMP12,RHOH,ITGAL,PRKCB
Reelin Signaling in Neurons	2.5	0.0633	BLK,CNR2,MAP4K1,ITGAL,FGR
Gustation Pathway	2.43	0.0508	P2RY13,PDE2A,P2RY10,SCNN1G,P2RX5,P2RX2
TREM1 Signaling	1.96	0.058	TLR10,CCL2,CIITA,TLR9
Caveolar-mediated Endocytosis Signaling	1.92	0.0563	ITGAD,ITGA2B,CD48,ITGAL
NF-ÎºB Activation by Viruses	1.87	0.0548	CXCR5,ITGAL,CR2,PRKCB
Tec Kinase Signaling	1.85	0.0385	BLK,BTK,TXK,RHOH,FGR,PRKCB
FcÎ³RIIB Signaling in B Lymphocytes	1.84	0.0732	BTK,CD79B,CD79A
Autoimmune Thyroid Disease Signaling	1.81	0.0714	PRF1,HLA-DOB,TPO
p70S6K Signaling	1.78	0.0424	BTK,CD19,CD79B,CD79A,PRKCB
Granulocyte Adhesion and Diapedesis	1.75	0.0364	SELL,CCL2,MMP12,ITGAL,CXCL6,IL18RAP
Communication between Innate and Adaptive Immune Cells	1.71	0.0488	TLR10,TNFRSF13B,TLR9,TNFRSF13C
Tumoricidal Function of Hepatic Natural Killer Cells	1.44	0.0833	PRF1,ITGAL
Calcium-induced T Lymphocyte Apoptosis	1.44	0.0517	ZAP70,HLA-DOB,PRKCB
Thyroid Hormone Biosynthesis	1.43	0.333	TPO
G-Protein Coupled Receptor Signaling	1.38	0.0276	P2RY13,PDE2A,PTGDR,NPY1R,CNR2,ADRA1A,PRKCB
Systemic Lupus Erythematosus Signaling	1.33	0.029	CD79B,CD72,CD22,CD79A,TLR9,TNFRSF13C
T Helper Cell Differentiation	1.28	0.0448	HLA-DOB,CXCR5,TBX21
Sperm Motility	1.26	0.0351	SLC9A5,PDE2A,TXK,PRKCB
Role of NFAT in Regulation of the Immune Response	1.23	0.0301	BTK,CD79B,ZAP70,HLA-DOB,CD79A
Protein Citrullination	1.21	0.2	PADI4
Creatine-phosphate Biosynthesis	1.21	0.2	CKMT1A/CKMT1B
LXR/RXR Activation	1.18	0.0331	CCL2,CD36,IL18RAP,CETP
Phospholipase C Signaling	1.15	0.026	BTK,CD79B,ZAP70,CD79A,RHOH,PRKCB
Proline Biosynthesis II (from Arginine)	1.14	0.167	PADI4
Complement System	1.13	0.0556	CR1,CR2
Production of Nitric Oxide and Reactive Oxygen Species in Macrophages	1.12	0.0279	NCF1,PPP1R14D,IRF8,RHOH,PRKCB
Antigen Presentation Pathway	1.11	0.0541	CIITA,HLA-DOB
Tryptophan Degradation to 2-amino-3-carboxymuconate Semialdehyde	1.07	0.143	KMO
B Cell Activating Factor Signaling	1.05	0.05	TNFRSF13B,TNFRSF13C
Role of IL-17F in Allergic Inflammatory Airway Diseases	1.03	0.0488	CCL2,CXCL6
Superoxide Radicals Degradation	1.02	0.125	NQO1
Integrin Signaling	1.01	0.0258	ITGAD,ITGA2B,TSPAN1,RHOH,ITGAL
Graft-versus-Host Disease Signaling	0.978	0.0455	PRF1,HLA-DOB
GÎ±q Signaling	0.96	0.0276	BTK,RHOH,ADRA1A,PRKCB
FcÎ³ Receptor-mediated Phagocytosis in Macrophages and Monocytes	0.952	0.0323	NCF1,FGR,PRKCB
T Cell Receptor Signaling	0.922	0.0312	BTK,TXK,ZAP70
Allograft Rejection Signaling	0.915	0.0417	PRF1,HLA-DOB
Paxillin Signaling	0.902	0.0306	ITGAD,ITGA2B,ITGAL
cAMP-mediated signaling	0.867	0.0231	P2RY13,PDE2A,PTGDR,NPY1R,CNR2
Role of IL-17A in Arthritis	0.833	0.037	CCL2,CXCL6
Role of IL-17A in Psoriasis	0.82	0.0769	CXCL6
NAD biosynthesis II (from tryptophan)	0.82	0.0769	KMO
Role of Macrophages, Fibroblasts and Endothelial Cells in Rheumatoid Arthritis	0.815	0.0209	TLR10,CCL2,LTB,TLR9,IL18RAP,PRKCB
Dendritic Cell Maturation	0.787	0.0237	LTB,HLA-DOB,IRF8,TLR9
NF-ÎºB Signaling	0.787	0.0237	TLR10,ZAP70,TLR9,PRKCB
Leukotriene Biosynthesis	0.763	0.0667	DPEP3
Agranulocyte Adhesion and Diapedesis	0.75	0.0229	SELL,CCL2,MMP12,CXCL6
Eicosanoid Signaling	0.739	0.0323	DPEP3,PTGDR
Granzyme B Signaling	0.738	0.0625	PRF1
GÎ±i Signaling	0.719	0.025	P2RY13,NPY1R,CNR2
Hepatic Fibrosis / Hepatic Stellate Cell Activation	0.715	0.0221	COL19A1,CCL2,COL4A3,IL18RAP
Granzyme A Signaling	0.714	0.0588	PRF1
Differential Regulation of Cytokine Production in Macrophages and T Helper Cells by IL-17A and IL-17F	0.692	0.0556	CCL2
Chemokine Signaling	0.678	0.0294	CCL2,PRKCB
Tryptophan Degradation III (Eukaryotic)	0.651	0.05	KMO
Toll-like Receptor Signaling	0.642	0.0278	TLR10,TLR9
IL-4 Signaling	0.633	0.0274	HLA-DOB,FCER2
VDR/RXR Activation	0.6	0.026	CAMP,PRKCB
Differential Regulation of Cytokine Production in Intestinal Epithelial Cells by IL-17A and IL-17F	0.599	0.0435	CCL2
Î±-Adrenergic Signaling	0.54	0.0235	ADRA1A,PRKCB
IL-15 Production	0.539	0.037	TXK
Neuregulin Signaling	0.533	0.0233	PRKCB,MATK
G Beta Gamma Signaling	0.519	0.0227	BTK,PRKCB
Virus Entry via Endocytic Pathways	0.513	0.0225	ITGAL,PRKCB
Factors Promoting Cardiogenesis in Vertebrates	0.513	0.0225	TDGF1,PRKCB
Dopamine-DARPP32 Feedback in cAMP Signaling	0.502	0.0191	PPP1R14D,KCNJ10,PRKCB
Hepatic Cholestasis	0.497	0.019	IL18RAP,PRKCB,CETP
Cytotoxic T Lymphocyte-mediated Apoptosis of Target Cells	0.49	0.0323	PRF1
4-1BB Signaling in T Lymphocytes	0.49	0.0323	TNFRSF9
Colorectal Cancer Metastasis Signaling	0.482	0.0173	TLR10,MMP12,TLR9,RHOH
Inhibition of Angiogenesis by TSP1	0.478	0.0312	CD36
Nitric Oxide Signaling in the Cardiovascular System	0.475	0.0211	PDE2A,PRKCB
PPARÎ±/RXRÎ± Activation	0.466	0.0182	CD36,IL18RAP,PRKCB
Oncostatin M Signaling	0.457	0.0294	CHI3L1
IL-17A Signaling in Fibroblasts	0.447	0.0286	CCL2
tRNA Splicing	0.447	0.0286	PDE2A
Cholecystokinin/Gastrin-mediated Signaling	0.441	0.0198	RHOH,PRKCB
iCOS-iCOSL Signaling in T Helper Cells	0.431	0.0194	ZAP70,HLA-DOB
April Mediated Signaling	0.419	0.0263	TNFRSF13B
Inhibition of Matrix Metalloproteases	0.419	0.0263	MMP12
Type I Diabetes Mellitus Signaling	0.415	0.0189	PRF1,HLA-DOB
fMLP Signaling in Neutrophils	0.41	0.0187	NCF1,PRKCB
Role of Tissue Factor in Cancer	0.41	0.0187	BLK,FGR
Renin-Angiotensin Signaling	0.405	0.0185	CCL2,PRKCB
Transcriptional Regulatory Network in Embryonic Stem Cells	0.402	0.025	EOMES
Fc Epsilon RI Signaling	0.4	0.0183	BTK,PRKCB
IL-8 Signaling	0.394	0.0164	RHOH,CR2,PRKCB
Mechanisms of Viral Exit from Host Cells	0.393	0.0244	PRKCB
Role of Hypercytokinemia/hyperchemokinemia in the Pathogenesis of Influenza	0.393	0.0244	CCL2
UVC-Induced MAPK Signaling	0.385	0.0238	PRKCB
CD28 Signaling in T Helper Cells	0.382	0.0177	ZAP70,HLA-DOB
PKCÎ¸ Signaling in T Lymphocytes	0.382	0.0177	ZAP70,HLA-DOB
Type II Diabetes Mellitus Signaling	0.377	0.0175	CD36,PRKCB
Synaptic Long Term Potentiation	0.368	0.0172	PPP1R14D,PRKCB
p38 MAPK Signaling	0.364	0.0171	MAP4K1,IL18RAP
HMGB1 Signaling	0.36	0.0169	CCL2,RHOH
P2Y Purigenic Receptor Signaling Pathway	0.36	0.0169	ITGA2B,PRKCB
MSP-RON Signaling Pathway	0.356	0.0217	CCL2
nNOS Signaling in Neurons	0.356	0.0217	PRKCB
Role of Pattern Recognition Receptors in Recognition of Bacteria and Viruses	0.355	0.0168	TLR9,PRKCB
RhoA Signaling	0.351	0.0167	ARHGAP9,SEPT1
Atherosclerosis Signaling	0.347	0.0165	CCL2,CD36
CD27 Signaling in Lymphocytes	0.323	0.0196	CD27
Nur77 Signaling in T Lymphocytes	0.323	0.0196	HLA-DOB
Insulin Receptor Signaling	0.32	0.0156	SCNN1G,PPP1R14D
Semaphorin Signaling in Neurons	0.317	0.0192	RHOH
LPS/IL-1 Mediated Inhibition of RXR Function	0.314	0.0144	FABP4,IL18RAP,CETP
UVB-Induced MAPK Signaling	0.311	0.0189	PRKCB
IL-12 Signaling and Production in Macrophages	0.309	0.0153	IRF8,PRKCB
Human Embryonic Stem Cell Pluripotency	0.309	0.0153	TDGF1,LEFTY2
Lymphotoxin Î² Receptor Signaling	0.306	0.0185	LTB
OX40 Signaling Pathway	0.306	0.0185	HLA-DOB
Cardiac Î²-adrenergic Signaling	0.306	0.0152	PDE2A,PPP1R14D
Thrombopoietin Signaling	0.3	0.0182	PRKCB
eNOS Signaling	0.295	0.0148	CHRNA5,PRKCB
Actin Nucleation by ARP-WASP Complex	0.295	0.0179	RHOH
Glioma Invasiveness Signaling	0.29	0.0175	RHOH
ErbB4 Signaling	0.284	0.0172	PRKCB
Retinoic acid Mediated Apoptosis Signaling	0.279	0.0169	PARP15
GM-CSF Signaling	0.265	0.0161	PRKCB
Hypoxia Signaling in the Cardiovascular System	0.26	0.0159	NQO1
CD40 Signaling	0.256	0.0156	FCER2
IL-17A Signaling in Airway Cells	0.256	0.0156	CXCL6
CXCR4 Signaling	0.246	0.0132	RHOH,PRKCB
Aldosterone Signaling in Epithelial Cells	0.246	0.0132	SCNN1G,PRKCB
Erythropoietin Signaling	0.243	0.0149	PRKCB
CCR5 Signaling in Macrophages	0.243	0.0149	PRKCB
Agrin Interactions at Neuromuscular Junction	0.243	0.0149	ITGAL
Role of MAPK Signaling in the Pathogenesis of Influenza	0.243	0.0149	CCL2
IL-10 Signaling	0.239	0.0147	IL18RAP
Melatonin Signaling	0.239	0.0147	PRKCB
GDNF Family Ligand-Receptor Interactions	0.239	0.0147	DOK3
Macropinocytosis Signaling	0.239	0.0147	PRKCB
Growth Hormone Signaling	0.235	0.0145	PRKCB
IL-3 Signaling	0.227	0.0141	PRKCB
IL-17 Signaling	0.224	0.0139	CCL2
LPS-stimulated MAPK Signaling	0.22	0.0137	PRKCB
Prolactin Signaling	0.22	0.0137	PRKCB
Ephrin B Signaling	0.22	0.0137	EPHB3
HER-2 Signaling in Breast Cancer	0.209	0.0132	PRKCB
VEGF Family Ligand-Receptor Interactions	0.209	0.0132	PRKCB
Dopamine Receptor Signaling	0.206	0.013	PPP1R14D
PDGF Signaling	0.206	0.013	PRKCB
Regulation of IL-2 Expression in Activated and Anergic T Lymphocytes	0.203	0.0128	ZAP70
