# Supplementary material for: Genome-wide DNA methylation analysis reveals molecular subtypes of pancreatic cancer
Source: Oncotarget. 2017 Mar 7;8(17):28990–9012. doi: 10.18632/oncotarget.15993 (PMC5438707; doi:10.18632/oncotarget.15993)
Supplement: Supplementary file 15 [file oncotarget-08-28990-s015.xlsx]

## Sheet: Supplementary Table 13
	GO	GO-ID	Number-of-reference-gene	Number-of-genes-in-gene-set	Expected-number-in-the-category	Ratio-of-enrichment	Raw-p-value	BH-adjusted-p-value
biological process	immune system process	GO:0002376	C=1792	O=74	E=21.68	R=3.41	rawP=2.59e-23	adjP=3.21e-20
biological process	immune response	GO:0006955	C=1071	O=55	E=12.96	R=4.24	rawP=4.57e-21	adjP=2.84e-18
biological process	defense response	GO:0006952	C=1107	O=47	E=13.39	R=3.51	rawP=1.14e-14	adjP=4.72e-12
biological process	leukocyte activation	GO:0045321	C=552	O=33	E=6.68	R=4.94	rawP=1.92e-14	adjP=5.96e-12
biological process	cell activation	GO:0001775	C=755	O=38	E=9.13	R=4.16	rawP=3.69e-14	adjP=9.16e-12
biological process	lymphocyte activation	GO:0046649	C=466	O=30	E=5.64	R=5.32	rawP=5.01e-14	adjP=1.04e-11
biological process	B cell activation	GO:0042113	C=164	O=19	E=1.98	R=9.58	rawP=1.04e-13	adjP=1.84e-11
biological process	regulation of immune system process	GO:0002682	C=865	O=38	E=10.47	R=3.63	rawP=2.50e-12	adjP=3.88e-10
biological process	regulation of immune response	GO:0050776	C=555	O=30	E=6.71	R=4.47	rawP=4.53e-12	adjP=6.25e-10
biological process	positive regulation of immune system process	GO:0002684	C=551	O=27	E=6.67	R=4.05	rawP=5.41e-10	adjP=6.71e-08
biological process	immune effector process	GO:0002252	C=465	O=23	E=5.63	R=4.09	rawP=9.79e-09	adjP=1.10e-06
biological process	response to wounding	GO:0009611	C=1109	O=37	E=13.42	R=2.76	rawP=1.17e-08	adjP=1.21e-06
biological process	response to stress	GO:0006950	C=2952	O=68	E=35.71	R=1.90	rawP=1.49e-08	adjP=1.42e-06
biological process	hematopoietic or lymphoid organ development	GO:0048534	C=532	O=24	E=6.44	R=3.73	rawP=2.68e-08	adjP=2.38e-06
biological process	immune system development	GO:0002520	C=564	O=24	E=6.82	R=3.52	rawP=8.06e-08	adjP=6.67e-06
biological process	inflammatory response	GO:0006954	C=484	O=22	E=5.86	R=3.76	rawP=9.41e-08	adjP=7.26e-06
biological process	response to stimulus	GO:0050896	C=6636	O=115	E=80.29	R=1.43	rawP=9.95e-08	adjP=7.26e-06
biological process	humoral immune response	GO:0006959	C=124	O=11	E=1.50	R=7.33	rawP=3.08e-07	adjP=1.94e-05
biological process	regulation of cell activation	GO:0050865	C=353	O=18	E=4.27	R=4.21	rawP=2.83e-07	adjP=1.94e-05
biological process	regulation of immune effector process	GO:0002697	C=213	O=14	E=2.58	R=5.43	rawP=3.12e-07	adjP=1.94e-05
biological process	leukocyte differentiation	GO:0002521	C=325	O=17	E=3.93	R=4.32	rawP=4.32e-07	adjP=2.55e-05
biological process	lymphocyte differentiation	GO:0030098	C=223	O=14	E=2.70	R=5.19	rawP=5.44e-07	adjP=2.94e-05
biological process	regulation of leukocyte activation	GO:0002694	C=330	O=17	E=3.99	R=4.26	rawP=5.35e-07	adjP=2.94e-05
biological process	innate immune response	GO:0045087	C=539	O=22	E=6.52	R=3.37	rawP=5.96e-07	adjP=3.08e-05
biological process	T cell activation	GO:0042110	C=336	O=17	E=4.07	R=4.18	rawP=6.88e-07	adjP=3.42e-05
biological process	adaptive immune response	GO:0002250	C=209	O=13	E=2.53	R=5.14	rawP=1.56e-06	adjP=7.45e-05
biological process	interferon-gamma production	GO:0032609	C=75	O=8	E=0.91	R=8.82	rawP=3.31e-06	adjP=0.0001
biological process	positive regulation of immune effector process	GO:0002699	C=99	O=9	E=1.20	R=7.51	rawP=3.08e-06	adjP=0.0001
biological process	hemopoiesis	GO:0030097	C=498	O=20	E=6.03	R=3.32	rawP=2.58e-06	adjP=0.0001
biological process	regulation of lymphocyte activation	GO:0051249	C=290	O=15	E=3.51	R=4.28	rawP=2.44e-06	adjP=0.0001
biological process	leukocyte mediated immunity	GO:0002443	C=220	O=13	E=2.66	R=4.88	rawP=2.75e-06	adjP=0.0001
biological process	positive regulation of immune response	GO:0050778	C=373	O=17	E=4.51	R=3.77	rawP=2.87e-06	adjP=0.0001
biological process	regulation of B cell activation	GO:0050864	C=82	O=8	E=0.99	R=8.06	rawP=6.52e-06	adjP=0.0002
biological process	regulation of response to stimulus	GO:0048583	C=2336	O=52	E=28.26	R=1.84	rawP=4.74e-06	adjP=0.0002
biological process	cellular defense response	GO:0006968	C=59	O=7	E=0.71	R=9.81	rawP=6.76e-06	adjP=0.0002
biological process	positive regulation of cell activation	GO:0050867	C=241	O=13	E=2.92	R=4.46	rawP=7.47e-06	adjP=0.0003
biological process	lymphocyte mediated immunity	GO:0002449	C=177	O=11	E=2.14	R=5.14	rawP=1.02e-05	adjP=0.0003
biological process	immune response-regulating cell surface receptor signaling pathway	GO:0002768	C=142	O=10	E=1.72	R=5.82	rawP=8.74e-06	adjP=0.0003
biological process	defense response to bacterium	GO:0042742	C=142	O=10	E=1.72	R=5.82	rawP=8.74e-06	adjP=0.0003
biological process	cell surface receptor signaling pathway	GO:0007166	C=2325	O=51	E=28.13	R=1.81	rawP=9.29e-06	adjP=0.0003
molecular function	receptor activity	GO:0004872	C=1531	O=48	E=18.43	R=2.60	rawP=3.25e-10	adjP=7.48e-08
molecular function	oxidoreductase activity, acting on NADH or NADPH, oxygen as acceptor	GO:0050664	C=14	O=5	E=0.17	R=29.67	rawP=4.39e-07	adjP=5.05e-05
molecular function	signaling receptor activity	GO:0038023	C=1325	O=37	E=15.95	R=2.32	rawP=1.01e-06	adjP=5.81e-05
molecular function	non-membrane spanning protein tyrosine kinase activity	GO:0004715	C=45	O=7	E=0.54	R=12.92	rawP=1.01e-06	adjP=5.81e-05
molecular function	transmembrane signaling receptor activity	GO:0004888	C=1231	O=35	E=14.82	R=2.36	rawP=1.39e-06	adjP=6.39e-05
molecular function	nucleotide receptor activity	GO:0016502	C=32	O=6	E=0.39	R=15.57	rawP=1.96e-06	adjP=6.44e-05
molecular function	purinergic nucleotide receptor activity	GO:0001614	C=32	O=6	E=0.39	R=15.57	rawP=1.96e-06	adjP=6.44e-05
molecular function	purinergic receptor activity	GO:0035586	C=37	O=6	E=0.45	R=13.47	rawP=4.78e-06	adjP=0.0001
molecular function	carbohydrate binding	GO:0030246	C=269	O=14	E=3.24	R=4.32	rawP=4.78e-06	adjP=0.0001
molecular function	superoxide-generating NADPH oxidase activity	GO:0016175	C=10	O=4	E=0.12	R=33.23	rawP=4.03e-06	adjP=0.0001
molecular function	signal transducer activity	GO:0004871	C=1628	O=39	E=19.60	R=1.99	rawP=1.96e-05	adjP=0.0004
molecular function	molecular transducer activity	GO:0060089	C=1628	O=39	E=19.60	R=1.99	rawP=1.96e-05	adjP=0.0004
molecular function	haptoglobin binding	GO:0031720	C=2	O=2	E=0.02	R=83.07	rawP=0.0001	adjP=0.0018
molecular function	G-protein coupled purinergic nucleotide receptor activity	GO:0045028	C=25	O=4	E=0.30	R=13.29	rawP=0.0002	adjP=0.0031
molecular function	G-protein coupled nucleotide receptor activity	GO:0001608	C=25	O=4	E=0.30	R=13.29	rawP=0.0002	adjP=0.0031
molecular function	pancreatic polypeptide receptor activity	GO:0001602	C=3	O=2	E=0.04	R=55.38	rawP=0.0004	adjP=0.0048
molecular function	protein tyrosine kinase activity	GO:0004713	C=148	O=8	E=1.78	R=4.49	rawP=0.0004	adjP=0.0048
molecular function	complement receptor activity	GO:0004875	C=3	O=2	E=0.04	R=55.38	rawP=0.0004	adjP=0.0048
molecular function	cannabinoid receptor activity	GO:0004949	C=3	O=2	E=0.04	R=55.38	rawP=0.0004	adjP=0.0048
molecular function	carbohydrate derivative binding	GO:0097367	C=189	O=9	E=2.28	R=3.96	rawP=0.0005	adjP=0.0055
molecular function	cation channel activity	GO:0005261	C=273	O=11	E=3.29	R=3.35	rawP=0.0005	adjP=0.0055
molecular function	passive transmembrane transporter activity	GO:0022803	C=420	O=14	E=5.06	R=2.77	rawP=0.0006	adjP=0.0060
molecular function	channel activity	GO:0015267	C=420	O=14	E=5.06	R=2.77	rawP=0.0006	adjP=0.0060
molecular function	peptide YY receptor activity	GO:0001601	C=4	O=2	E=0.05	R=41.53	rawP=0.0009	adjP=0.0086
molecular function	oxidoreductase activity, acting on NADH or NADPH	GO:0016651	C=94	O=6	E=1.13	R=5.30	rawP=0.0010	adjP=0.0088
molecular function	ion channel activity	GO:0005216	C=393	O=13	E=4.73	R=2.75	rawP=0.0010	adjP=0.0088
molecular function	substrate-specific channel activity	GO:0022838	C=402	O=13	E=4.84	R=2.69	rawP=0.0012	adjP=0.0102
molecular function	MHC class I receptor activity	GO:0032393	C=19	O=3	E=0.23	R=13.12	rawP=0.0014	adjP=0.0111
molecular function	chitin binding	GO:0008061	C=5	O=2	E=0.06	R=33.23	rawP=0.0014	adjP=0.0111
molecular function	Gram-negative bacterial cell surface binding	GO:0051636	C=6	O=2	E=0.07	R=27.69	rawP=0.0021	adjP=0.0161
molecular function	phospholipid binding	GO:0005543	C=490	O=14	E=5.90	R=2.37	rawP=0.0025	adjP=0.0185
molecular function	ATP-gated ion channel activity	GO:0035381	C=7	O=2	E=0.08	R=23.73	rawP=0.0029	adjP=0.0191
molecular function	extracellular ATP-gated cation channel activity	GO:0004931	C=7	O=2	E=0.08	R=23.73	rawP=0.0029	adjP=0.0191
molecular function	chitinase activity	GO:0004568	C=7	O=2	E=0.08	R=23.73	rawP=0.0029	adjP=0.0191
molecular function	G-protein coupled peptide receptor activity	GO:0008528	C=117	O=6	E=1.41	R=4.26	rawP=0.0029	adjP=0.0191
molecular function	peptide receptor activity	GO:0001653	C=118	O=6	E=1.42	R=4.22	rawP=0.0030	adjP=0.0192
molecular function	G-protein coupled chemoattractant receptor activity	GO:0001637	C=25	O=3	E=0.30	R=9.97	rawP=0.0032	adjP=0.0194
molecular function	chemokine receptor activity	GO:0004950	C=25	O=3	E=0.30	R=9.97	rawP=0.0032	adjP=0.0194
molecular function	lipid binding	GO:0008289	C=742	O=18	E=8.93	R=2.02	rawP=0.0037	adjP=0.0218
molecular function	glycosaminoglycan binding	GO:0005539	C=174	O=7	E=2.09	R=3.34	rawP=0.0051	adjP=0.0293
cellular component	cell periphery	GO:0071944	C=4377	O=116	E=54.67	R=2.12	rawP=2.36e-19	adjP=3.68e-17
cellular component	plasma membrane	GO:0005886	C=4289	O=113	E=53.57	R=2.11	rawP=1.89e-18	adjP=1.47e-16
cellular component	external side of plasma membrane	GO:0009897	C=203	O=24	E=2.54	R=9.47	rawP=7.54e-17	adjP=3.52e-15
cellular component	plasma membrane part	GO:0044459	C=1918	O=69	E=23.96	R=2.88	rawP=9.03e-17	adjP=3.52e-15
cellular component	membrane part	GO:0044425	C=6154	O=128	E=76.87	R=1.67	rawP=6.87e-13	adjP=2.14e-11
cellular component	intrinsic to membrane	GO:0031224	C=5437	O=118	E=67.91	R=1.74	rawP=8.90e-13	adjP=2.31e-11
cellular component	intrinsic to plasma membrane	GO:0031226	C=1264	O=48	E=15.79	R=3.04	rawP=2.27e-12	adjP=4.78e-11
cellular component	integral to plasma membrane	GO:0005887	C=1220	O=47	E=15.24	R=3.08	rawP=2.45e-12	adjP=4.78e-11
cellular component	integral to membrane	GO:0016021	C=5321	O=115	E=66.46	R=1.73	rawP=3.49e-12	adjP=6.05e-11
cellular component	cell surface	GO:0009986	C=495	O=29	E=6.18	R=4.69	rawP=4.27e-12	adjP=6.66e-11
cellular component	membrane	GO:0016020	C=7811	O=142	E=97.56	R=1.46	rawP=5.40e-10	adjP=7.66e-09
cellular component	immunological synapse	GO:0001772	C=22	O=4	E=0.27	R=14.56	rawP=0.0001	adjP=0.0013
cellular component	haptoglobin-hemoglobin complex	GO:0031838	C=3	O=2	E=0.04	R=53.37	rawP=0.0005	adjP=0.0060
cellular component	ruffle membrane	GO:0032587	C=57	O=5	E=0.71	R=7.02	rawP=0.0007	adjP=0.0078
cellular component	immunoglobulin complex	GO:0019814	C=4	O=2	E=0.05	R=40.03	rawP=0.0009	adjP=0.0088
cellular component	B cell receptor complex	GO:0019815	C=4	O=2	E=0.05	R=40.03	rawP=0.0009	adjP=0.0088
cellular component	sodium channel complex	GO:0034706	C=17	O=3	E=0.21	R=14.13	rawP=0.0011	adjP=0.0101
cellular component	secondary lysosome	GO:0005767	C=5	O=2	E=0.06	R=32.02	rawP=0.0015	adjP=0.0130
cellular component	apical plasma membrane	GO:0016324	C=224	O=9	E=2.80	R=3.22	rawP=0.0021	adjP=0.0172
cellular component	platelet alpha granule membrane	GO:0031092	C=7	O=2	E=0.09	R=22.87	rawP=0.0031	adjP=0.0242
cellular component	multivesicular body	GO:0005771	C=26	O=3	E=0.32	R=9.24	rawP=0.0040	adjP=0.0297
cellular component	receptor complex	GO:0043235	C=168	O=7	E=2.10	R=3.34	rawP=0.0052	adjP=0.0369
cellular component	integrin complex	GO:0008305	C=29	O=3	E=0.36	R=8.28	rawP=0.0055	adjP=0.0373
cellular component	leading edge membrane	GO:0031256	C=96	O=5	E=1.20	R=4.17	rawP=0.0071	adjP=0.0462
