# Supplementary material for: Genome-wide DNA methylation analysis reveals molecular subtypes of pancreatic cancer
Source: Oncotarget. 2017 Mar 7;8(17):28990–9012. doi: 10.18632/oncotarget.15993 (PMC5438707; doi:10.18632/oncotarget.15993)
Supplement: Supplementary file 16 [file oncotarget-08-28990-s016.xlsx]

## Sheet: Supplementary Table 14
GeneSymbol	IlluminaProbeID	Position	rawP	Bonf adj-p	Chr	Strand
A1BG	cg08291996	58791159	2.92e-08	0.0220404	19	-1
A1BG	cg09594291	58879022	7.31e-09	0.00551765	19	-1
A1BG	cg11618529	58952108	5.22e-12	3.9401e-06	19	-1
A2M	cg14913610	9142341	4.06e-11	3.06452e-05	12	-1
A2M	cg04155231	9217510	1.11e-08	0.00837837	12	-1
A2M	cg23795048	9217529	6.78e-10	0.00051176	12	-1
A2M	cg13575925	9217583	9.19e-11	6.93669e-05	12	-1
A2M	cg26114124	9217669	5.15e-11	3.88726e-05	12	-1
A2M	cg20380214	9217688	1.27e-11	9.58606e-06	12	-1
A2M	cg26665904	9227237	6.01e-09	0.0045364	12	-1
A2M	cg16314263	9227320	4.58e-08	0.0345702	12	-1
A2M	cg00141925	9231867	6.3e-13	4.75529e-07	12	-1
A4GALT	cg00241712	43116077	4.17e-10	0.000314755	22	-1
AAAS	cg09371042	53741690	1.18e-08	0.00890673	12	-1
AACS	cg21881338	125566189	7.87e-14	5.94034e-08	12	1
AACS	cg02812487	125577625	1.65e-10	0.000124543	12	1
AACS	cg02591564	125578355	9.09e-13	6.8612e-07	12	1
AACS	cg01392656	125578483	7.68e-12	5.79693e-06	12	1
AACS	cg00417147	125578545	3.18e-14	2.40029e-08	12	1
AACS	cg27488738	125579119	6.27e-17	4.73265e-11	12	1
AACS	cg17297045	125581343	6.99e-24	5.27611e-18	12	1
AADAT	cg09639094	171010728	1.36e-09	0.00102654	4	-1
AAMP	cg20025658	219031640	5.14e-11	3.87971e-05	2	-1
AAMP	cg05728596	219128475	1.44e-13	1.08692e-07	2	-1
AAMP	cg16726435	219128715	5.83e-17	4.40053e-11	2	-1
AAMP	cg21613754	219133847	3.78e-08	0.0285317	2	-1
AAMP	cg01741999	219137824	2.11e-08	0.0159264	2	-1
AAMP	cg23569941	219139048	2.58e-10	0.00019474	2	-1
AAMP	cg02640489	219153935	2e-11	1.50962e-05	2	-1
AATF	cg06679334	35241844	1.04e-09	0.000785	17	1
AATF	cg07323648	35291127	3e-10	0.000226442	17	1
AATF	cg06971092	35291286	1.6e-09	0.00120769	17	1
AATF	cg02485597	35291560	3.53e-09	0.00266447	17	1
AATF	cg06050495	35291580	3.47e-09	0.00261918	17	1
AATF	cg13677415	35291900	7.56e-10	0.000570635	17	1
AATF	cg16364121	35291924	9.26e-11	6.98952e-05	17	1
AATF	cg26946821	35292390	3.13e-09	0.00236255	17	1
AATF	cg24761507	35293930	9.64e-13	7.27635e-07	17	1
AATF	cg12279877	35294230	1.26e-09	0.000951058	17	1
AATF	cg05527869	35294476	5.65e-09	0.00426467	17	1
AATF	cg10043865	35294481	1.19e-09	0.000898222	17	1
AATF	cg10356613	35294491	1.47e-08	0.0110957	17	1
AATF	cg01520571	35296481	2.17e-15	1.63793e-09	17	1
AATF	cg03146993	35297146	3.39e-11	2.5588e-05	17	1
AATF	cg00458965	35297309	5.41e-09	0.00408351	17	1
AATF	cg07103093	35297752	1.72e-10	0.000129827	17	1
AATF	cg15291243	35298199	4.47e-09	0.00337399	17	1
AATF	cg02633371	35298618	5.54e-12	4.18164e-06	17	1
AATF	cg06490225	35298825	2.63e-08	0.0198515	17	1
AATF	cg00574563	35299270	5.94e-10	0.000448356	17	1
AATF	cg19760241	35300010	7.88e-10	0.000594789	17	1
AATF	cg10689404	35300645	4.72e-10	0.000356269	17	1
AATF	cg03323462	35300677	2.79e-12	2.10591e-06	17	1
AATF	cg04636269	35300868	3.98e-08	0.0300414	17	1
ABCA2	cg14328415	139847314	5.63e-11	4.24957e-05	9	-1
ABCA2	cg01126560	139886304	1.35e-10	0.000101899	9	-1
ABCA2	cg04723721	139915388	4.88e-08	0.0368346	9	-1
ABCA2	cg03698343	139921892	3.57e-18	2.69466e-12	9	-1
ABCA2	cg21120249	139921971	1.77e-16	1.33601e-10	9	-1
ABCA2	cg26581729	139939792	1.5e-08	0.0113221	9	-1
ABCA2	cg14156314	139959160	2.57e-08	0.0193986	9	-1
ABCA2	cg13614712	139994787	8.18e-16	6.17433e-10	9	-1
ABCA3	cg02038492	2235025	5.55e-09	0.00418918	16	-1
ABCA3	cg01446350	2250101	2.24e-08	0.0169077	16	-1
ABCA3	cg00644103	2334337	1.08e-15	8.15193e-10	16	-1
ABCA3	cg19754709	2334346	7.65e-13	5.77428e-07	16	-1
ABCA3	cg04149930	2340461	6.44e-12	4.86096e-06	16	-1
ABCA3	cg08449748	2349846	1.51e-12	1.13976e-06	16	-1
ABCA5	cg14019757	67231728	3.04e-15	2.29462e-09	17	-1
ABCA5	cg13229233	67326602	1.16e-14	8.75577e-09	17	-1
ABCB8	cg26389737	150673192	9.06e-10	0.000683856	7	1
ABCB8	cg00373422	150739712	1.22e-09	0.000920866	7	1
ABCB8	cg03930004	150778791	4.04e-08	0.0304942	7	1
ABCB8	cg15922246	150778803	3.24e-08	0.0244558	7	1
ABCB8	cg10702041	150778818	5.34e-09	0.00403067	7	1
ABCC1	cg02938045	48222834	1.41e-09	0.00106428	16	1
ABCC5	cg09230938	183722448	4.15e-14	3.13245e-08	3	-1
ABCC5	cg05044414	183734942	8.06e-11	6.08375e-05	3	-1
ABCD1	cg24964364	152990795	3.57e-08	0.0269466	23	1
ABCD1	cg08418115	152991103	3.17e-09	0.00239274	23	1
ABCD1	cg26149887	152991265	1.29e-12	9.73702e-07	23	1
ABCD1	cg19900558	152991641	1.34e-09	0.00101144	23	1
ABHD10	cg23335304	27300240	1.24e-09	0.000935962	2	1
ABHD10	cg24368408	27361313	2.77e-08	0.0209082	2	1
ABHD10	cg25751732	27430474	1.93e-08	0.0145678	2	1
ABHD11	cg20731121	111636305	6.04e-23	4.55904e-17	3	-1
ABHD11	cg24323275	111694896	1.64e-08	0.0123789	3	-1
ABHD11	cg22488352	111697479	3.1e-08	0.023399	3	-1
ABHD12	cg09943102	73157788	6.12e-09	0.00461942	7	-1
ABHD12	cg05415549	73242574	3.44e-08	0.0259654	7	-1
ABHD14A	cg20945738	108922032	6.7e-20	5.05721e-14	13	1
ABHD14A	cg09158314	108922150	5.12e-12	3.86462e-06	13	1
ABHD14A	cg10864680	108922274	3.56e-14	2.68712e-08	13	1
ABHD14A	cg21143446	108922340	3.14e-13	2.3701e-07	13	1
ABHD14A	cg18703238	108922361	7.88e-16	5.94789e-10	13	1
ABHD14A	cg01462856	108922745	6.33e-09	0.00477793	13	1
ABHD15	cg06087473	51931805	2.43e-13	1.83418e-07	3	-1
ABHD15	cg21368729	51971929	9.36e-21	7.065e-15	3	-1
ABHD15	cg08072716	51989692	1.08e-16	8.15193e-11	3	-1
ABHD15	cg16056148	51991783	1.63e-21	1.23034e-15	3	-1
ABHD15	cg06163701	51994615	9.78e-11	7.38202e-05	3	-1
ABHD15	cg21144338	51994712	7.86e-11	5.93279e-05	3	-1
ABHD15	cg06516769	51996797	5.62e-13	4.24202e-07	3	-1
ABHD15	cg19234736	51996834	3.94e-11	2.97394e-05	3	-1
ABHD15	cg02096194	51997492	5.82e-14	4.39298e-08	3	-1
ABHD15	cg04130952	51998051	9.58e-09	0.00723106	3	-1
ABHD15	cg13142184	51999045	4.34e-09	0.00327587	3	-1
ABHD15	cg11830695	52007678	6.6e-12	4.98173e-06	3	-1
ABHD15	cg25109238	52074172	1.04e-08	0.00785	3	-1
ABHD15	cg25501335	52093899	8.51e-18	6.42342e-12	3	-1
ABHD15	cg24277586	52099561	5.73e-08	0.0432505	3	-1
ABHD4	cg02315513	22974951	5.76e-08	0.0434769	14	1
ABHD4	cg10066186	23083160	6.61e-10	0.000498928	14	1
ABHD6	cg27143326	58227354	4.66e-13	3.51741e-07	3	1
ABHD8	cg08145177	17413767	3.3e-12	2.49087e-06	19	-1
ABHD8	cg11446345	17445677	1.14e-08	0.00860481	19	-1
ABHD8	cg23881613	17462773	2.08e-09	0.00157	19	-1
ABL1	cg08951958	133738155	2.74e-09	0.00206817	9	1
ABLIM1	cg12649038	116282534	1.17e-09	0.000883125	10	-1
ABLIM2	cg27169846	8012170	7.05e-13	5.3214e-07	4	-1
ABLIM2	cg12019520	8012176	2e-12	1.50962e-06	4	-1
ABLIM2	cg19651341	8012338	3.22e-08	0.0243048	4	-1
ABLIM2	cg16106431	8034335	1.55e-09	0.00116995	4	-1
ABLIM3	cg03016867	148442890	2.68e-08	0.0202289	5	1
ABLIM3	cg16247269	148513941	5.49e-08	0.041439	5	1
ABLIM3	cg04669407	148521450	1.07e-12	8.07645e-07	5	1
ABLIM3	cg23305768	148521464	9.17e-11	6.92159e-05	5	1
ABLIM3	cg03997398	148521466	6.14e-13	4.63452e-07	5	1
ABLIM3	cg11438560	148521623	7.83e-11	5.91015e-05	5	1
ABLIM3	cg06539116	148597365	1.51e-08	0.0113976	5	1
ABTB2	cg16555755	34192494	1.33e-11	1.00389e-05	11	-1
ABTB2	cg01178601	34208754	8.71e-12	6.57438e-06	11	-1
ABTB2	cg25522867	34236648	1.52e-10	0.000114731	11	-1
ABTB2	cg26252045	34256703	1.18e-08	0.00890673	11	-1
ABTB2	cg02697979	34265361	3.38e-10	0.000255125	11	-1
ACAA1	cg13487918	38067350	2.99e-09	0.00225688	3	-1
ACAA1	cg03819243	38072611	8.51e-11	6.42342e-05	3	-1
ACAA1	cg10548708	38175456	2.93e-11	2.21159e-05	3	-1
ACACB	cg15996769	109592065	5.58e-08	0.0421183	12	1
ACACB	cg04777824	109644646	2.36e-08	0.0178135	12	1
ACAD10	cg25200151	112125000	9.16e-10	0.000691404	12	1
ACAD10	cg26813561	112171802	2.21e-09	0.00166813	12	1
ACADVL	cg03508063	7124385	1.28e-12	9.66154e-07	17	1
ACADVL	cg24181591	7211285	1.5e-09	0.00113221	17	1
ACAP1	cg05490983	7164286	6.02e-36	4.54394e-30	17	1
ACAP1	cg25671438	7240223	8.05e-31	6.0762e-25	17	1
ACAP1	cg19175364	7249511	5.31e-33	4.00803e-27	17	1
ACAP2	cg15323936	194996295	2.96e-08	0.0223423	3	-1
ACAP2	cg19472302	195087778	3.89e-08	0.029362	3	-1
ACAP3	cg04119843	1284268	3.34e-08	0.0252106	1	-1
ACAT1	cg24079790	107993467	5.88e-11	4.43827e-05	11	1
ACBD3	cg01398415	226309536	6.55e-10	0.000494399	1	-1
ACBD3	cg15863254	226374036	5.03e-08	0.0379668	1	-1
ACBD4	cg14237674	43239170	5.48e-09	0.00413635	17	1
ACBD5	cg00507135	27528611	5.38e-08	0.0406087	10	-1
ACD	cg03555433	67753508	1.84e-09	0.00138885	16	-1
ACLY	cg16080427	39975631	7.86e-09	0.00593279	17	-1
ACLY	cg03950716	40064155	2.12e-15	1.60019e-09	17	-1
ACLY	cg25687894	40075716	1.09e-11	8.22741e-06	17	-1
ACLY	cg01279426	40116432	8.51e-13	6.42342e-07	17	-1
ACOT11	cg10741418	73927547	6.45e-12	4.86851e-06	14	1
ACOT11	cg01498900	74035742	6.46e-08	0.0487606	14	1
ACOT8	cg13334949	44471068	4.86e-09	0.00366837	20	-1
ACOT9	cg05826817	23760460	8.13e-20	6.13659e-14	23	-1
ACOX1	cg15616496	73860607	4.01e-10	0.000302678	17	-1
ACOX1	cg26205890	73955839	1.06e-09	0.000800096	17	-1
ACOX2	cg16209444	58522771	5.24e-24	3.95519e-18	3	-1
ACOX2	cg13705284	58523313	1.4e-09	0.00105673	3	-1
ACP1	cg24965243	212285	8.03e-09	0.00606111	2	1
ACP1	cg26398848	263559	4.04e-09	0.00304942	2	1
ACP6	cg08917664	147052445	2.69e-15	2.03043e-09	1	-1
ACSF2	cg20712808	48441202	1.14e-08	0.00860481	17	1
ACSF2	cg03919657	48502312	1.44e-09	0.00108692	17	1
ACSF2	cg14672994	48503057	7.68e-24	5.79693e-18	17	1
ACSF2	cg23674344	48503163	1.09e-23	8.22741e-18	17	1
ACSF2	cg19748341	48503357	5.6e-21	4.22692e-15	17	1
ACSF2	cg06520003	48504157	5.75e-12	4.34015e-06	17	1
ACSF2	cg05992990	48538929	2.5e-11	1.88702e-05	17	1
ACSF2	cg05346527	48542522	2.57e-13	1.93986e-07	17	1
ACSF2	cg19046826	48546297	3.01e-09	0.00227197	17	1
ACSF2	cg10421979	48546321	4.85e-10	0.000366082	17	1
ACSF2	cg19961043	48546431	2.94e-09	0.00221914	17	1
ACSF2	cg05180443	48546554	9.29e-10	0.000701217	17	1
ACSF2	cg06818777	48546620	4.74e-08	0.0357779	17	1
ACSF2	cg23704324	48556047	4.91e-11	3.70611e-05	17	1
ACSL1	cg00372249	185745711	3.54e-08	0.0267202	4	-1
ACSL1	cg24170415	185747632	4.9e-09	0.00369856	4	-1
ACSS1	cg26450106	24929607	1.74e-08	0.0131337	20	-1
ACSS1	cg22869025	25037708	2.11e-13	1.59264e-07	20	-1
ACSS1	cg15988792	25039314	1.09e-09	0.000822741	20	-1
ACSS1	cg26325723	25039792	2.17e-08	0.0163793	20	-1
ACSS2	cg09801828	33462656	3.14e-20	2.3701e-14	20	1
ACSS2	cg22989379	33462683	1.35e-23	1.01899e-17	20	1
ACSS2	cg22052010	33541934	1.52e-13	1.14731e-07	20	1
ACTA2	cg09990481	90712684	7.81e-17	5.89505e-11	10	-1
ACTB	cg16129777	56718431	3.49e-09	0.00263428	5	-1
ACTB	cg18392139	56719150	4.93e-08	0.037212	5	-1
ACTB	cg08867471	56738244	4.41e-13	3.3287e-07	5	-1
ACTB	cg11022768	56777333	3.64e-08	0.027475	5	-1
ACTB	cg22108809	56777663	4.72e-08	0.0356269	5	-1
ACTB	cg20772593	56778651	5.05e-08	0.0381178	5	-1
ACTN1	cg13612175	69259241	1.04e-08	0.00785	14	-1
ACTN1	cg04718050	69281297	1.17e-10	8.83125e-05	14	-1
ACTN1	cg15364504	69416134	2.22e-13	1.67567e-07	14	-1
ACTN1	cg07021447	69418951	5e-18	3.77404e-12	14	-1
ACTN1	cg18655522	69424756	1.07e-19	8.07645e-14	14	-1
ACTN4	cg19457477	39108609	3.17e-08	0.0239274	19	1
ACTN4	cg26831416	39142011	1.12e-15	8.45385e-10	19	1
ACTN4	cg26623753	39224370	3.4e-15	2.56635e-09	19	1
ACTN4	cg03666309	39234827	9.71e-18	7.32919e-12	19	1
ACTR10	cg10844118	58764924	4.86e-11	3.66837e-05	14	1
ACTR2	cg09068198	65357064	5.05e-08	0.0381178	2	1
ACTR3	cg06158589	149971707	1.5e-09	0.00113221	7	1
ACTR3	cg18892624	149973088	1.83e-15	1.3813e-09	7	1
ACTR3	cg24091438	150019955	1.94e-10	0.000146433	7	1
ACTR3	cg03185704	150020125	5.64e-10	0.000425712	7	1
ACTR3	cg18221429	150020136	6.99e-09	0.00527611	7	1
ACTR3	cg11822642	150032578	1.01e-12	7.62356e-07	7	1
ACTR3	cg27455017	150037988	1.1e-10	8.30289e-05	7	1
ACTR3B	cg20725334	114553502	8.03e-10	0.000606111	2	1
ACTR3B	cg07093324	114652143	2.73e-14	2.06063e-08	2	1
ACTR6	cg16807101	100517446	3.85e-10	0.000290601	12	1
ACTR6	cg08805500	100522155	6.19e-10	0.000467226	12	1
ACTR6	cg20707666	100593834	2.25e-08	0.0169832	12	1
ACTR6	cg06095699	100594421	2.47e-08	0.0186438	12	1
ACTR6	cg02874605	100661778	5.95e-11	4.49111e-05	12	1
ACTR8	cg06801544	53926035	1.11e-08	0.00837837	3	-1
ACVR2A	cg00532455	148617336	2.37e-08	0.0178889	2	1
ACVRL1	cg17033166	52221959	1.01e-13	7.62356e-08	12	1
ACVRL1	cg22142968	52238436	3.49e-08	0.0263428	12	1
ACVRL1	cg19359333	52240545	6.51e-08	0.049138	12	1
ACVRL1	cg27042523	52245356	2.88e-08	0.0217385	12	1
ACVRL1	cg11062056	52249852	1.21e-12	9.13318e-07	12	1
ACVRL1	cg23089643	52262163	3.22e-11	2.43048e-05	12	1
ACVRL1	cg02486415	52263387	5.17e-17	3.90236e-11	12	1
ACVRL1	cg12193731	52300911	3.9e-14	2.94375e-08	12	1
ACVRL1	cg26372400	52300922	6.24e-09	0.00471	12	1
ACVRL1	cg03035704	52301970	1.11e-16	8.37837e-11	12	1
ACVRL1	cg01517968	52348879	3.04e-13	2.29462e-07	12	1
ACY1	cg21368729	51971929	1.44e-11	1.08692e-05	3	1
ACY1	cg12554573	51976667	5.59e-17	4.21938e-11	3	1
ACY1	cg02047661	51976883	2.54e-16	1.91721e-10	3	1
ACY1	cg27227100	51977385	5.19e-10	0.000391745	3	1
ACY1	cg19238325	51988425	3.96e-11	2.98904e-05	3	1
ACY1	cg08072716	51989692	1.38e-20	1.04164e-14	3	1
ACY1	cg16056148	51991783	9.87e-09	0.00744995	3	1
ACY1	cg06516769	51996797	2.74e-10	0.000206817	3	1
ACY1	cg11830695	52007678	5.5e-10	0.000415144	3	1
ACY1	cg16159313	52018129	2.12e-13	1.60019e-07	3	1
ACY1	cg25109238	52074172	2.08e-19	1.57e-13	3	1
ACY1	cg25461389	52080778	3.33e-09	0.00251351	3	1
ACY1	cg16840745	52091829	4.34e-09	0.00327587	3	1
ACY1	cg25501335	52093899	1.09e-08	0.00822741	3	1
ACY1	cg24851513	52099522	1.55e-11	1.16995e-05	3	1
ACY1	cg00736958	52099548	3.8e-18	2.86827e-12	3	1
ACY1	cg24277586	52099561	5.81e-18	4.38543e-12	3	1
ADA	cg03924776	1826924	2.4e-18	1.81154e-12	19	-1
ADA	cg04584009	1826957	5.14e-16	3.87971e-10	19	-1
ADA	cg23290456	1859341	5.02e-08	0.0378914	19	-1
ADA	cg10761804	1865012	1.89e-08	0.0142659	19	-1
ADA	cg14707187	1871483	3.93e-17	2.9664e-11	19	-1
ADA	cg19254118	1907972	1e-12	7.54808e-07	19	-1
ADA	cg15018704	1908132	1.07e-15	8.07645e-10	19	-1
ADA	cg01397065	1908328	1.62e-14	1.22279e-08	19	-1
ADA	cg20243900	1908388	8.03e-09	0.00606111	19	-1
ADA	cg03156477	1924758	3.26e-10	0.000246067	19	-1
ADA	cg02625925	1976376	2.58e-08	0.019474	19	-1
ADA	cg12176815	1979540	3.15e-09	0.00237765	19	-1
ADA	cg05610244	1985686	4.84e-10	0.000365327	19	-1
ADAM15	cg07244202	127750970	2.14e-08	0.0161529	10	1
ADAM17	cg10317026	155056636	4.68e-08	0.035325	1	-1
ADAM17	cg06639488	155103222	7.19e-10	0.000542707	1	-1
ADAM17	cg16677112	155103905	2.49e-08	0.0187947	1	-1
ADAM17	cg03112145	155106882	3.97e-10	0.000299659	1	-1
ADAM9	cg17485549	135083291	2.31e-09	0.00174361	10	1
ADAM9	cg17214902	135085678	1.01e-08	0.00762356	10	1
ADAM9	cg00805360	135091210	2.74e-08	0.0206817	10	1
ADAM9	cg05142592	135097800	1.18e-08	0.00890673	10	1
ADAM9	cg07338448	135125650	1.71e-08	0.0129072	10	1
ADAM9	cg20294962	135126559	2.78e-08	0.0209837	10	1
ADAM9	cg05740243	135160775	1.28e-08	0.00966154	10	1
ADAM9	cg15596666	135160792	1.82e-09	0.00137375	10	1
ADAMTS13	cg00337957	8547807	3.56e-09	0.00268712	19	1
ADAMTS13	cg19733847	8571072	1.57e-11	1.18505e-05	19	1
ADAMTS5	cg02957185	161068781	4.7e-09	0.0035476	1	-1
ADAMTS5	cg20740051	161147718	4.7e-10	0.00035476	1	-1
ADAMTS5	cg10493436	161168957	1.6e-10	0.000120769	1	-1
ADAMTS5	cg24049880	161171211	2.38e-08	0.0179644	1	-1
ADAMTS5	cg08850169	161171469	9.32e-09	0.00703481	1	-1
ADAMTS5	cg13853198	161185092	2.63e-08	0.0198515	1	-1
ADAMTS9	cg17105005	130260541	4.17e-09	0.00314755	11	-1
ADAMTS9	cg15307777	130271767	2.41e-09	0.00181909	11	-1
ADAMTS9	cg10773249	130343309	9.4e-12	7.0952e-06	11	-1
ADAP2	cg00475322	917719	1.66e-10	0.000125298	7	1
ADAP2	cg07138768	917805	6.08e-16	4.58923e-10	7	1
ADAP2	cg15392988	956642	3.75e-11	2.83053e-05	7	1
ADAP2	cg12381074	959759	8.39e-09	0.00633284	7	1
ADAP2	cg18092351	960115	6.54e-12	4.93644e-06	7	1
ADAP2	cg13687274	960246	3.06e-10	0.000230971	7	1
ADAP2	cg19445335	960350	1.02e-09	0.000769904	7	1
ADAP2	cg03634833	965534	3.83e-08	0.0289091	7	1
ADAP2	cg18127823	966081	8.41e-16	6.34794e-10	7	1
ADAP2	cg11600991	966196	5.89e-12	4.44582e-06	7	1
ADAP2	cg03333699	966569	3.29e-08	0.0248332	7	1
ADAP2	cg07102937	966968	1.72e-10	0.000129827	7	1
ADAP2	cg03807842	967038	5.44e-09	0.00410616	7	1
ADAP2	cg00830813	984874	2.67e-13	2.01534e-07	7	1
ADAP2	cg02461342	985614	1.68e-15	1.26808e-09	7	1
ADAP2	cg24272254	985630	1.3e-16	9.8125e-11	7	1
ADAP2	cg06902609	985719	1.87e-17	1.41149e-11	7	1
ADAP2	cg15015122	985784	2.67e-13	2.01534e-07	7	1
ADAP2	cg15685424	993417	5.99e-11	4.5213e-05	7	1
ADAP2	cg14806752	998808	1.04e-12	7.85e-07	7	1
ADAP2	cg04102894	1000210	5.91e-09	0.00446092	7	1
ADAP2	cg03490148	1025118	9.54e-18	7.20087e-12	7	1
ADAP2	cg08883853	1026168	1.25e-08	0.0094351	7	1
ADAP2	cg02602264	1026310	5.38e-10	0.000406087	7	1
ADAP2	cg12339133	1031174	3.67e-09	0.00277015	7	1
ADARB1	cg24223942	29152934	2.86e-17	2.15875e-11	17	1
ADARB1	cg05388545	29152968	5.98e-19	4.51375e-13	17	1
ADARB1	cg07133749	29249870	6.23e-12	4.70245e-06	17	1
ADARB1	cg26069230	29250073	4.88e-13	3.68346e-07	17	1
ADARB1	cg02262923	29285543	1.52e-10	0.000114731	17	1
ADCK4	cg05624199	41168318	1.05e-09	0.000792548	19	-1
ADCK5	cg15984612	145514624	4.47e-08	0.0337399	8	1
ADCK5	cg26137121	145578601	2.02e-08	0.0152471	8	1
ADCK5	cg01836096	145578603	1.12e-09	0.000845385	8	1
ADCK5	cg06666727	145697495	3.82e-08	0.0288337	8	1
ADCY3	cg27107076	25050844	1.16e-11	8.75577e-06	2	-1
ADCY3	cg04440551	25051151	2.41e-09	0.00181909	2	-1
ADCY3	cg06525750	25141152	8.6e-09	0.00649135	2	-1
ADCY3	cg04348872	25141696	8.55e-09	0.00645361	2	-1
ADCY3	cg08471319	25141735	1.37e-09	0.00103409	2	-1
ADCY3	cg08266286	25141901	5.17e-11	3.90236e-05	2	-1
ADCY4	cg23376012	24711082	8.74e-10	0.000659702	14	-1
ADCY4	cg19558628	24801616	1.2e-12	9.0577e-07	14	-1
ADCY4	cg07485357	24803679	5.76e-08	0.0434769	14	-1
ADCY4	cg23179456	24803873	6.29e-08	0.0474774	14	-1
ADCY4	cg13631572	24803903	1.05e-08	0.00792548	14	-1
ADCY4	cg16215203	24803917	1.51e-08	0.0113976	14	-1
ADCY4	cg13536265	24836539	1.31e-08	0.00988798	14	-1
ADCY4	cg01658259	24837143	2.65e-09	0.00200024	14	-1
ADCY4	cg07162820	24837146	3.04e-08	0.0229462	14	-1
ADCY4	cg08111832	24868082	3.89e-09	0.0029362	14	-1
ADCY6	cg26266429	49174651	1.66e-08	0.0125298	12	-1
ADCY6	cg11422541	49182586	2.38e-08	0.0179644	12	-1
ADCY7	cg03485674	50347895	1.85e-08	0.0139639	16	1
ADD3	cg04300199	111768354	5.14e-10	0.000387971	10	1
ADD3	cg18994606	111827966	2.64e-10	0.000199269	10	1
ADHFE1	cg01588438	67344553	1.39e-15	1.04918e-09	8	1
ADHFE1	cg09383816	67344556	2.09e-17	1.57755e-11	8	1
ADHFE1	cg18065361	67344588	1.31e-16	9.88798e-11	8	1
ADHFE1	cg08090772	67344640	8.58e-15	6.47625e-09	8	1
ADHFE1	cg19283840	67344642	3.41e-16	2.5739e-10	8	1
ADHFE1	cg20912169	67344720	7.1e-14	5.35914e-08	8	1
ADHFE1	cg01988129	67344936	2.05e-18	1.54736e-12	8	1
ADHFE1	cg25046651	67345006	7.04e-22	5.31385e-16	8	1
ADI1	cg13173536	3403300	1.82e-09	0.00137375	2	-1
ADI1	cg25714774	3425464	7.81e-10	0.000589505	2	-1
ADI1	cg05989746	3425584	5.64e-08	0.0425712	2	-1
ADI1	cg08050967	3464931	7.39e-09	0.00557803	2	-1
ADI1	cg26701266	3472930	3.93e-08	0.029664	2	-1
ADI1	cg13155114	3523533	7.11e-09	0.00536668	2	-1
ADIPOR1	cg06916670	202829945	3e-10	0.000226442	1	-1
ADIPOR2	cg10302498	1738292	5.32e-08	0.0401558	12	1
ADIPOR2	cg13186567	1751357	3.31e-09	0.00249841	12	1
ADIPOR2	cg04682969	1751897	2.84e-14	2.14365e-08	12	1
ADIPOR2	cg21338112	1755322	1.62e-10	0.000122279	12	1
ADIPOR2	cg02265740	1800103	2.67e-11	2.01534e-05	12	1
ADNP	cg14856734	77793554	2.48e-08	0.0187192	18	-1
ADORA2A	cg03900565	203031815	1.98e-17	1.49452e-11	1	1
ADORA2A	cg14640592	203044726	3.02e-18	2.27952e-12	1	1
ADORA2A	cg00805880	203045044	2.33e-09	0.0017587	1	1
ADORA2A	cg17424007	203056150	2.84e-08	0.0214365	1	1
ADORA2A	cg15470344	203056504	1.71e-09	0.00129072	1	1
ADORA2A	cg11719784	203058954	3.05e-08	0.0230216	1	1
ADORA2A	cg13626881	203059178	2.6e-10	0.00019625	1	1
ADORA2A	cg20142535	203097628	7.04e-10	0.000531385	1	1
ADORA2A	cg08644365	203120194	4.24e-08	0.0320039	1	1
ADORA2A	cg03448202	203145064	4.95e-08	0.037363	1	1
ADORA2A	cg17819732	203147367	1.77e-15	1.33601e-09	1	1
ADORA2A	cg15490070	203148132	5.38e-10	0.000406087	1	1
ADORA2A	cg11196333	203154370	1.83e-15	1.3813e-09	1	1
ADORA2A	cg03625911	203155737	7.91e-20	5.97053e-14	1	1
ADORA2A	cg14085262	203155938	6.04e-10	0.000455904	1	1
ADORA2A	cg25732687	203192642	2.18e-10	0.000164548	1	1
ADPRH	cg06790326	36620870	4.89e-08	0.0369101	1	1
ADPRH	cg20570544	36653591	9.29e-16	7.01217e-10	1	1
ADRBK1	cg09688579	67035965	9.14e-13	6.89895e-07	11	1
ADRBK1	cg00537121	67055633	2.55e-09	0.00192476	11	1
ADRBK2	cg08908004	25959712	4.15e-08	0.0313245	22	1
ADRBK2	cg05882426	25961001	1.12e-08	0.00845385	22	1
ADRBK2	cg24113449	25961367	1.07e-09	0.000807645	22	1
ADRM1	cg21459921	60878267	2.78e-09	0.00209837	20	1
ADSS	cg23934700	105126697	3.59e-08	0.0270976	14	-1
ADSS	cg05153781	105132479	9.63e-12	7.2688e-06	14	-1
ADSS	cg24015081	105144033	5.79e-08	0.0437034	14	-1
ADSS	cg06858555	105144735	3.99e-12	3.01168e-06	14	-1
ADSS	cg01854676	105147585	1.93e-10	0.000145678	14	-1
ADSS	cg04573078	105154994	1.31e-08	0.00988798	14	-1
ADSS	cg16004738	105155327	9.54e-15	7.20087e-09	14	-1
ADSS	cg24404909	105175111	5.59e-10	0.000421938	14	-1
ADSS	cg26212352	105177589	6.6e-08	0.0498173	14	-1
ADSS	cg07523784	105186699	1.44e-10	0.000108692	14	-1
ADSS	cg24943514	105187356	7.4e-12	5.58558e-06	14	-1
ADSS	cg23012683	105187498	4.33e-08	0.0326832	14	-1
ADSS	cg04578317	105189737	2.26e-13	1.70587e-07	14	-1
ADSS	cg14274357	105251402	3.88e-10	0.000292866	14	-1
AEBP2	cg18625486	19600128	2.76e-09	0.00208327	12	1
AEBP2	cg10073696	19660393	1.4e-08	0.0105673	12	1
AES	cg14270989	2995151	1.37e-09	0.00103409	19	-1
AES	cg03038418	3096512	3.15e-08	0.0237765	19	-1
AFAP1	cg04689606	116019713	2.95e-08	0.0222668	10	-1
AFAP1L1	cg27036376	7736057	4.43e-08	0.033438	4	1
AFAP1L1	cg04457631	7736753	1.45e-11	1.09447e-05	4	1
AFAP1L1	cg18348318	7736837	5.16e-12	3.89481e-06	4	1
AFAP1L1	cg20929387	7774510	1.06e-08	0.00800096	4	1
AFAP1L1	cg22161147	7777798	7.77e-13	5.86486e-07	4	1
AFAP1L2	cg02306139	148638033	1.46e-09	0.00110202	5	-1
AFAP1L2	cg07598021	148728200	1.8e-08	0.0135865	5	-1
AFF1	cg03480535	87856849	2.85e-09	0.0021512	4	1
AFG3L2	cg18063659	12374558	2.38e-09	0.00179644	18	-1
AFG3L2	cg13720868	12376199	4.3e-08	0.0324567	18	-1
AFMID	cg02283662	76106981	7.99e-10	0.000603092	17	1
AFMID	cg07740579	76124173	1.19e-14	8.98222e-09	17	1
AFMID	cg06788816	76124340	2.83e-09	0.00213611	17	1
AFMID	cg04947157	76128481	6.72e-09	0.00507231	17	1
AFMID	cg11493223	76128522	1.44e-09	0.00108692	17	1
AFMID	cg20740903	76170799	7.25e-14	5.47236e-08	17	1
AFMID	cg25069807	76171191	2.54e-08	0.0191721	17	1
AFMID	cg07314523	76183438	3.83e-10	0.000289091	17	1
AFMID	cg22061523	76183551	5.3e-15	4.00048e-09	17	1
AFMID	cg02441982	76183641	2.75e-10	0.000207572	17	1
AFMID	cg25889465	76203084	6.01e-12	4.5364e-06	17	1
AGAP6	cg19864851	75503847	2.55e-12	1.92476e-06	10	1
AGER	cg15815053	32164382	8.73e-15	6.58947e-09	6	-1
AGFG1	cg23012547	228245511	1.99e-09	0.00150207	2	1
AGFG2	cg03431524	100142441	1.07e-10	8.07645e-05	7	1
AGFG2	cg18991321	100144475	1.79e-09	0.00135111	7	1
AGFG2	cg26100986	100202882	2.95e-08	0.0222668	7	1
AGGF1	cg06573795	76328997	1.12e-08	0.00845385	5	1
AGPAT2	cg14057560	139519201	1.48e-11	1.11712e-05	9	-1
AGPAT2	cg13435795	139523709	1.36e-11	1.02654e-05	9	-1
AGPAT2	cg13425938	139562397	5.08e-09	0.00383442	9	-1
AGPAT2	cg00501622	139563832	4.57e-08	0.0344947	9	-1
AGPAT2	cg14464245	139580482	3.85e-10	0.000290601	9	-1
AGPAT2	cg01813139	139580970	6.54e-09	0.00493644	9	-1
AGPAT2	cg15720535	139582585	4.93e-09	0.0037212	9	-1
AGPAT2	cg13817802	139587912	3.99e-15	3.01168e-09	9	-1
AGPAT2	cg00876267	139588516	1.65e-16	1.24543e-10	9	-1
AGPAT2	cg13754355	139635449	2.3e-11	1.73606e-05	9	-1
AGPAT2	cg16463229	139637526	2.13e-09	0.00160774	9	-1
AGPAT4	cg09318256	161560623	5.78e-09	0.00436279	6	-1
AGPAT4	cg14342817	161560695	2.59e-11	1.95495e-05	6	-1
AGPAT4	cg17504399	161584875	7.72e-15	5.82712e-09	6	-1
AGPAT4	cg09043403	161648811	2.28e-09	0.00172096	6	-1
AGRN	cg23731742	879958	2.51e-09	0.00189457	1	1
AGRN	cg25742326	901449	1.45e-08	0.0109447	1	1
AGRN	cg12663811	901685	8.99e-11	6.78572e-05	1	1
AGRN	cg07390924	901725	5.44e-08	0.0410616	1	1
AGRN	cg10110857	901755	3.53e-12	2.66447e-06	1	1
AGRN	cg10375192	901799	2.89e-13	2.1814e-07	1	1
AGRN	cg02056921	901892	4.43e-10	0.00033438	1	1
AGRN	cg23207077	905988	5.48e-12	4.13635e-06	1	1
AGRN	cg22381068	906363	1.88e-10	0.000141904	1	1
AGRN	cg22481263	906493	1.34e-09	0.00101144	1	1
AGRN	cg07195057	907118	5.08e-08	0.0383442	1	1
AGRN	cg23596291	907638	1.65e-14	1.24543e-08	1	1
AGRN	cg16034521	939448	2.03e-10	0.000153226	1	1
AGRN	cg20062691	949392	5.31e-09	0.00400803	1	1
AGRN	cg24704476	956799	1.76e-15	1.32846e-09	1	1
AGRN	cg13100600	958351	5.53e-09	0.00417409	1	1
AGRN	cg18272461	960761	9.29e-14	7.01217e-08	1	1
AGRN	cg02632261	963599	2.61e-08	0.0197005	1	1
AGRN	cg15574137	963896	6.51e-09	0.0049138	1	1
AGRN	cg16318112	969254	4.22e-08	0.0318529	1	1
AGRN	cg09248054	969257	1.77e-08	0.0133601	1	1
AGRN	cg01711077	981222	2.65e-11	2.00024e-05	1	1
AGRN	cg22379708	982918	5.54e-08	0.0418164	1	1
AGRN	cg22627753	988623	3.04e-08	0.0229462	1	1
AGRN	cg14252395	990557	9.76e-10	0.000736693	1	1
AGRN	cg08750554	1005100	1.2e-09	0.00090577	1	1
AHNAK	cg13175385	105372186	6.42e-09	0.00484587	14	-1
AHNAK	cg17340268	105411764	2.07e-09	0.00156245	14	-1
AHNAK	cg03006175	105412417	1.06e-11	8.00096e-06	14	-1
AHNAK	cg27161497	105419223	2.82e-10	0.000212856	14	-1
AHNAK	cg09796640	105434298	4.17e-08	0.0314755	14	-1
AHNAK	cg01513078	105437094	2.03e-11	1.53226e-05	14	-1
AHNAK	cg06799735	105437141	3.53e-12	2.66447e-06	14	-1
AHR	cg08945642	205863	1.51e-08	0.0113976	5	1
AHR	cg00828059	213262	2.75e-09	0.00207572	5	1
AHR	cg01808736	219908	5.91e-10	0.000446092	5	1
AHR	cg13275321	307848	4.39e-15	3.31361e-09	5	1
AHR	cg18584368	314553	3.3e-08	0.0249087	5	1
AHR	cg02088390	355321	4.76e-12	3.59289e-06	5	1
AHR	cg00629928	358741	6.84e-09	0.00516289	5	1
AHR	cg19442702	398425	2e-08	0.0150962	5	1
AHR	cg19039843	404264	1.07e-13	8.07645e-08	5	1
AHSA1	cg09788003	77941556	2.53e-09	0.00190966	14	1
AIFM2	cg24659758	71891123	2.2e-19	1.66058e-13	10	-1
AK1	cg14578146	130637464	5.33e-09	0.00402313	9	-1
AK3	cg14288486	4741473	8.17e-09	0.00616678	9	-1
AK3	cg25282780	4741505	1.56e-08	0.011775	9	-1
AKAP1	cg14508021	85987419	2.36e-11	1.78135e-05	15	1
AKAP13	cg11348249	151560831	1.6e-09	0.00120769	6	1
AKAP13	cg17520539	151560927	2.81e-12	2.12101e-06	6	1
AKAP9	cg19053929	91502092	7.45e-09	0.00562332	7	1
AKNA	cg14406134	117014922	5.51e-08	0.0415899	9	-1
AKNA	cg13995427	117134861	1.51e-10	0.000113976	9	-1
AKNA	cg14080475	117150495	5.22e-20	3.9401e-14	9	-1
AKR1A1	cg07159951	45983175	1.26e-08	0.00951058	1	1
AKR1A1	cg02853497	46113000	1.95e-08	0.0147188	1	1
AKR1B1	cg12001930	134212339	3.09e-11	2.33236e-05	7	-1
AKR1C3	cg12530994	5136782	1.49e-18	1.12466e-12	10	1
AKR1E2	cg04225104	4868335	3.82e-15	2.88337e-09	10	1
AKT3	cg05593162	243577377	3.39e-13	2.5588e-07	1	-1
AKT3	cg16126286	243646235	8.19e-11	6.18188e-05	1	-1
AKT3	cg01550716	243646318	8.58e-17	6.47625e-11	1	-1
AKT3	cg27259271	243646395	3.07e-16	2.31726e-10	1	-1
AKT3	cg22699026	243646402	2.04e-16	1.53981e-10	1	-1
AKT3	cg12211856	243646691	2.11e-15	1.59264e-09	1	-1
AKT3	cg06882058	243646787	6.41e-13	4.83832e-07	1	-1
AKT3	cg01833436	243653490	2.71e-10	0.000204553	1	-1
ALAS1	cg16983541	52231347	4.5e-10	0.000339664	3	1
ALCAM	cg02691343	105071374	1.18e-19	8.90673e-14	3	1
ALCAM	cg09684136	105085294	9.63e-12	7.2688e-06	3	1
ALCAM	cg03416645	105087206	1.4e-11	1.05673e-05	3	1
ALCAM	cg05645404	105087242	2.06e-12	1.5549e-06	3	1
ALCAM	cg15423944	105178356	2e-12	1.50962e-06	3	1
ALDH16A1	cg02048674	49991517	8.45e-12	6.37813e-06	19	1
ALDH18A1	cg07044749	97310310	5.81e-08	0.0438543	10	-1
ALDH3A2	cg24482246	19548992	2.58e-09	0.0019474	17	1
ALDH3A2	cg19171383	19555084	2.21e-11	1.66813e-05	17	1
ALDH3B1	cg11027221	67770665	2.37e-19	1.78889e-13	11	1
ALDH3B1	cg16313944	67775857	3.15e-17	2.37765e-11	11	1
ALDH3B1	cg09982224	67775972	2.24e-18	1.69077e-12	11	1
ALDH3B1	cg05620821	67777618	3.46e-18	2.61164e-12	11	1
ALDH3B1	cg15322932	67777682	5.51e-16	4.15899e-10	11	1
ALDH3B1	cg26833538	67777715	2.13e-20	1.60774e-14	11	1
ALDH3B1	cg24390938	67777737	1.58e-20	1.1926e-14	11	1
ALDH3B1	cg14871333	67777770	5.33e-16	4.02313e-10	11	1
ALDH3B1	cg02331303	67777823	6.79e-17	5.12515e-11	11	1
ALDH3B1	cg20157095	67780637	1.48e-19	1.11712e-13	11	1
ALDH3B1	cg18174530	67786085	1.48e-15	1.11712e-09	11	1
ALDH3B1	cg11515702	67789123	9e-17	6.79327e-11	11	1
ALDH3B1	cg08162803	67806347	4.76e-18	3.59289e-12	11	1
ALDH3B1	cg11731626	67806363	5.65e-17	4.26467e-11	11	1
ALDH3B1	cg05763664	67816794	1.26e-16	9.51058e-11	11	1
ALDH7A1	cg03409151	125929671	2.21e-11	1.66813e-05	5	-1
ALDH7A1	cg25476565	125930017	7.1e-09	0.00535914	5	-1
ALDH7A1	cg05689600	125930496	8.83e-18	6.66495e-12	5	-1
ALDH7A1	cg01814098	125930667	2.46e-20	1.85683e-14	5	-1
ALDH7A1	cg08675664	125930870	1.69e-20	1.27563e-14	5	-1
ALDH7A1	cg26327732	125931120	5.58e-16	4.21183e-10	5	-1
ALDH7A1	cg16738971	125931166	8.64e-10	0.000652154	5	-1
ALDOA	cg04436971	30016811	5.82e-08	0.0439298	16	1
ALDOA	cg07249224	30101680	1.5e-17	1.13221e-11	16	1
ALDOA	cg05676562	30102457	2.28e-08	0.0172096	16	1
ALDOA	cg14370448	30103978	1.19e-08	0.00898222	16	1
ALDOA	cg05417332	30104025	5.15e-08	0.0388726	16	1
ALDOA	cg26709300	30106682	2.04e-11	1.53981e-05	16	1
ALDOA	cg01617018	30116135	2.72e-08	0.0205308	16	1
ALDOA	cg04833731	30124803	3.56e-17	2.68712e-11	16	1
ALDOA	cg02335376	30124880	6.62e-15	4.99683e-09	16	1
ALDOA	cg07824081	30124904	3.32e-14	2.50596e-08	16	1
ALDOA	cg08047629	30125047	4.63e-13	3.49476e-07	16	1
ALDOA	cg06367321	30125232	1.5e-18	1.13221e-12	16	1
ALDOA	cg09980626	30125305	3.02e-09	0.00227952	16	1
ALDOA	cg08464513	30136024	6.34e-08	0.0478548	16	1
ALG3	cg09602452	183895715	9.01e-09	0.00680082	3	-1
ALG3	cg13491563	183903302	2.62e-10	0.00019776	3	-1
ALG3	cg09618015	183959073	1.33e-08	0.0100389	3	-1
ALG3	cg22921096	184056553	1.65e-13	1.24543e-07	3	-1
ALG3	cg10585661	184056618	3.42e-10	0.000258144	3	-1
ALG3	cg08075452	184056843	4.17e-09	0.00314755	3	-1
ALG8	cg11550547	77734490	2.74e-08	0.0206817	11	-1
ALG9	cg02345417	111631732	2.19e-09	0.00165303	11	-1
ALKBH3	cg12535380	109491236	1.44e-08	0.0108692	12	1
ALKBH5	cg00618507	102096322	2.07e-15	1.56245e-09	7	1
ALKBH5	cg19705159	102109446	7.41e-10	0.000559313	7	1
ALKBH5	cg17207545	102134668	1.1e-08	0.00830289	7	1
ALKBH6	cg05628496	17991167	3.86e-14	2.91356e-08	17	-1
ALKBH6	cg21955402	18163716	1.51e-09	0.00113976	17	-1
ALKBH6	cg10633746	18164442	2.37e-16	1.78889e-10	17	-1
ALKBH7	cg03226245	36486125	3.36e-11	2.53615e-05	19	1
ALOX5	cg26848724	31326405	2.77e-16	2.09082e-10	13	1
ALPK1	cg14018231	113207355	9.15e-11	6.90649e-05	4	1
ALPK1	cg17445830	113218385	2.04e-22	1.53981e-16	4	1
ALPK1	cg10855342	113276902	4.08e-38	3.07962e-32	4	1
ALPK1	cg04221387	113276997	9.75e-10	0.000735938	4	1
ALPK1	cg07030950	113277866	1.51e-14	1.13976e-08	4	1
ALPK1	cg13941153	113277987	5.6e-32	4.22692e-26	4	1
ALPK1	cg02735381	113297357	4.67e-10	0.000352495	4	1
ALPK1	cg03364781	113298593	1.48e-21	1.11712e-15	4	1
ALPK1	cg15936366	113300446	7.35e-28	5.54784e-22	4	1
ALPK1	cg23882945	113300580	6.04e-39	4.55904e-33	4	1
ALPK1	cg11027217	113300650	2.46e-18	1.85683e-12	4	1
ALPK1	cg14369455	113300768	6.22e-22	4.69491e-16	4	1
ALPK1	cg10888461	113300821	6.43e-28	4.85342e-22	4	1
ALPK1	cg20011278	113304367	1.34e-29	1.01144e-23	4	1
ALPK3	cg07251857	85360217	1.72e-16	1.29827e-10	15	1
ALPK3	cg06532379	85360319	2.11e-21	1.59264e-15	15	1
ALPL	cg06035250	21835217	2.24e-17	1.69077e-11	1	1
ALPL	cg19776877	21929913	1.15e-18	8.68029e-13	1	1
AMD1	cg15077919	111195987	3.02e-08	0.0227952	6	1
AMDHD2	cg08935602	2509817	1.87e-09	0.00141149	16	1
AMDHD2	cg02814420	2653987	1.71e-08	0.0129072	16	1
AMIGO1	cg17034109	110036417	1.14e-09	0.000860481	1	-1
AMIGO2	cg18436898	47471907	4.91e-19	3.70611e-13	12	-1
AMIGO3	cg04455265	49837689	7.07e-13	5.33649e-07	3	-1
AMN1	cg04846720	103295640	1.6e-09	0.00120769	14	-1
AMN1	cg14270581	103394548	5.43e-10	0.000409861	14	-1
AMOTL2	cg05130679	94502824	1.24e-09	0.000935962	11	-1
AMOTL2	cg05721093	94510438	5.1e-10	0.000384952	11	-1
AMOTL2	cg15616310	94570647	1.8e-10	0.000135865	11	-1
AMPD2	cg07954706	110164547	9.69e-12	7.31409e-06	1	1
AMPD2	cg16140253	110166563	6.43e-15	4.85342e-09	1	1
AMPD2	cg20253872	110166571	4.85e-16	3.66082e-10	1	1
AMPD2	cg27565899	110166664	2.39e-14	1.80399e-08	1	1
AMPD2	cg02988730	110167509	1.93e-11	1.45678e-05	1	1
AMPD2	cg03937605	110167976	2.7e-08	0.0203798	1	1
AMPD2	cg25110106	110167983	6.54e-08	0.0493644	1	1
AMPD2	cg25772143	110168021	2.14e-13	1.61529e-07	1	1
AMPD2	cg21644334	110168049	1e-12	7.54808e-07	1	1
AMPD2	cg14202937	110170797	8.72e-11	6.58193e-05	1	1
AMPD2	cg17804651	110173057	1.3e-08	0.0098125	1	1
AMPD2	cg24669449	110175592	4.02e-08	0.0303433	1	1
AMPD3	cg07329251	10476662	2.58e-08	0.019474	11	1
AMPD3	cg26489413	10476976	6.5e-09	0.00490625	11	1
AMT	cg05924489	49459937	7.1e-10	0.000535914	3	-1
AMT	cg02251567	49459940	2.77e-11	2.09082e-05	3	-1
AMT	cg14184400	49460057	9.03e-10	0.000681592	3	-1
AMT	cg25021247	49460162	2.85e-10	0.00021512	3	-1
AMT	cg17877071	49460177	4.07e-09	0.00307207	3	-1
ANAPC2	cg20621256	140118465	1.15e-08	0.00868029	9	-1
ANG	cg04400047	11332843	1.27e-08	0.00958606	1	1
ANGEL1	cg01853665	21055941	1.21e-10	9.13318e-05	14	-1
ANGEL1	cg06760771	21059287	4.27e-11	3.22303e-05	14	-1
ANGEL1	cg07861258	21092936	5e-17	3.77404e-11	14	-1
ANGEL1	cg27017658	21093081	7.53e-12	5.6837e-06	14	-1
ANGEL1	cg03041696	21094001	1.07e-09	0.000807645	14	-1
ANGEL1	cg10850001	21152358	2.45e-10	0.000184928	14	-1
ANGEL1	cg22723026	21152452	4.5e-08	0.0339664	14	-1
ANGEL1	cg01019876	21152498	1.04e-08	0.00785	14	-1
ANGEL1	cg05296180	21161619	1.95e-12	1.47188e-06	14	-1
ANGEL1	cg18321533	21162163	1.43e-13	1.07938e-07	14	-1
ANGEL1	cg06908401	21167897	1.54e-10	0.00011624	14	-1
ANGEL1	cg09803574	21167998	2.72e-09	0.00205308	14	-1
ANGEL1	cg26393629	21191859	1.47e-08	0.0110957	14	-1
ANGEL1	cg07150038	21213898	4.57e-14	3.44947e-08	14	-1
ANGEL1	cg06298205	21214078	1.44e-14	1.08692e-08	14	-1
ANGEL1	cg15842430	21237111	2.25e-13	1.69832e-07	14	-1
ANGEL1	cg01724456	21238436	4.3e-11	3.24567e-05	14	-1
ANKFY1	cg17331920	4081325	3.77e-08	0.0284563	17	-1
ANKH	cg00264129	139725093	2.57e-08	0.0193986	5	-1
ANKH	cg15636295	139725250	1.63e-12	1.23034e-06	5	-1
ANKMY2	cg10276016	16639517	7.69e-09	0.00580447	7	-1
ANKRA2	cg08155249	72919936	4.72e-08	0.0356269	5	-1
ANKRA2	cg00081602	72922957	5.19e-08	0.0391745	5	-1
ANKRD13B	cg16047828	110479335	1.94e-09	0.00146433	12	1
ANKRD13D	cg06757925	70671216	1.11e-10	8.37837e-05	1	1
ANKRD13D	cg02809263	70671218	3.01e-10	0.000227197	1	1
ANKRD13D	cg09735905	70820197	5.79e-08	0.0437034	1	1
ANKRD32	cg21080253	93953891	1.79e-08	0.0135111	5	1
ANKRD35	cg11187916	145562715	1.37e-09	0.00103409	1	1
ANKRD39	cg25162794	97509831	1.74e-08	0.0131337	2	-1
ANKRD46	cg11120154	101455661	1.19e-13	8.98222e-08	8	-1
ANKRD46	cg26232553	101471097	4.95e-15	3.7363e-09	8	-1
ANKRD50	cg19898448	125631415	9.36e-09	0.007065	4	-1
ANKRD50	cg04525852	125632538	2.2e-11	1.66058e-05	4	-1
ANKRD50	cg19409172	125632747	7.79e-11	5.87995e-05	4	-1
ANKRD54	cg15461748	38212788	2.7e-10	0.000203798	22	-1
ANKRD6	cg05854509	90126247	5.04e-08	0.0380423	6	1
ANKRD6	cg15270687	90143634	5.35e-15	4.03822e-09	6	1
ANKRD6	cg15232240	90143704	1.21e-10	9.13318e-05	6	1
ANKRD9	cg00252594	102974737	1.69e-09	0.00127563	14	-1
ANKS3	cg00369126	4674642	1.63e-09	0.00123034	16	-1
ANKS6	cg16872918	101558330	2.53e-12	1.90966e-06	9	-1
ANKZF1	cg10202994	220071050	3.11e-08	0.0234745	2	1
ANKZF1	cg18797053	220143977	1.82e-08	0.0137375	2	1
ANO1	cg01801643	43387641	5.87e-11	4.43072e-05	3	1
ANO6	cg23018181	45581910	4.5e-18	3.39664e-12	12	1
ANO6	cg26332194	45610695	4.22e-20	3.18529e-14	12	1
ANO6	cg19326153	45610704	4.58e-20	3.45702e-14	12	1
ANO6	cg03162359	45610751	1.13e-18	8.52933e-13	12	1
ANO6	cg01790771	45611089	3.14e-18	2.3701e-12	12	1
ANO6	cg10892950	45626938	2.66e-09	0.00200779	12	1
ANO6	cg23336996	45686426	4.7e-13	3.5476e-07	12	1
ANO8	cg17799563	17422775	2.99e-09	0.00225688	19	-1
ANTXR2	cg03164800	80836552	1.33e-17	1.00389e-11	4	-1
ANTXR2	cg14818154	80885348	1.39e-12	1.04918e-06	4	-1
ANTXR2	cg01307684	80886143	6.96e-16	5.25346e-10	4	-1
ANTXR2	cg11539055	80886264	4.34e-18	3.27587e-12	4	-1
ANXA2	cg01315112	66586436	4e-17	3.01923e-11	10	-1
ANXA2P1	cg17893775	60662488	3.81e-11	2.87582e-05	15	-1
ANXA2P1	cg25515997	60673898	4.79e-14	3.61553e-08	15	-1
ANXA2P1	cg13313836	60687284	3.39e-13	2.5588e-07	15	-1
ANXA2P1	cg06738887	60688010	3.16e-13	2.38519e-07	15	-1
ANXA2P1	cg22365276	60688622	3.82e-14	2.88337e-08	15	-1
ANXA2P1	cg14397690	60688948	8.69e-10	0.000655928	15	-1
ANXA2P1	cg02072495	60689285	5.86e-13	4.42317e-07	15	-1
ANXA2P1	cg22502206	60690826	5.7e-11	4.30241e-05	15	-1
ANXA2P1	cg20118643	60690852	2.75e-11	2.07572e-05	15	-1
ANXA2P1	cg27554954	60691595	4.23e-10	0.000319284	15	-1
ANXA2P2	cg05973772	154178277	1.01e-10	7.62356e-05	4	1
ANXA5	cg09802389	122617307	4.55e-09	0.00343438	4	-1
ANXA6	cg23321140	150410007	1.29e-09	0.000973702	5	-1
ANXA6	cg09813400	150431636	3.39e-08	0.025588	5	-1
ANXA6	cg22178392	150459690	6.28e-10	0.000474019	5	-1
ANXA6	cg22772462	150461913	4.81e-09	0.00363063	5	-1
ANXA6	cg23290159	150474234	3.46e-08	0.0261164	5	-1
ANXA6	cg15892650	150524635	1.93e-08	0.0145678	5	-1
ANXA6	cg14870539	150530752	7.32e-25	5.52519e-19	5	-1
ANXA6	cg18060909	150534782	3.62e-14	2.7324e-08	5	-1
ANXA6	cg21623671	150536851	5e-17	3.77404e-11	5	-1
AOC2	cg22530519	41001849	3.96e-09	0.00298904	17	1
AOC2	cg16048817	41001944	5.83e-09	0.00440053	17	1
AOC2	cg24662231	41002433	9.53e-11	7.19332e-05	17	1
AOC3	cg18963509	40936150	1.84e-18	1.38885e-12	17	1
AOC3	cg05886546	40936498	2.58e-18	1.9474e-12	17	1
AOC3	cg02441618	40936570	8.17e-19	6.16678e-13	17	1
AOC3	cg16265599	40936658	9.77e-18	7.37447e-12	17	1
AOC3	cg16695758	40936767	1.39e-17	1.04918e-11	17	1
AOC3	cg24994625	40949811	4.89e-17	3.69101e-11	17	1
AOC3	cg21689613	40950290	4.81e-17	3.63063e-11	17	1
AOC3	cg06088282	40984774	8.57e-17	6.4687e-11	17	1
AOC3	cg26673195	41052729	1.91e-17	1.44168e-11	17	1
AP1B1	cg08118034	29706595	5.96e-09	0.00449866	22	-1
AP1B1	cg02241145	29706754	2.68e-11	2.02289e-05	22	-1
AP1G2	cg15415673	24007854	1.49e-10	0.000112466	14	-1
AP1M2	cg04559605	10593211	8.41e-13	6.34794e-07	19	-1
AP1M2	cg20226327	10602960	1.22e-10	9.20866e-05	19	-1
AP1M2	cg17491564	10677931	3.17e-11	2.39274e-05	19	-1
AP1M2	cg23443853	10692029	1.4e-09	0.00105673	19	-1
AP1M2	cg15555932	10697913	6.95e-14	5.24592e-08	19	-1
AP1M2	cg08148553	10698020	4.36e-26	3.29096e-20	19	-1
AP1M2	cg07434260	10698036	6.4e-17	4.83077e-11	19	-1
AP1M2	cg27104822	10698084	1.09e-09	0.000822741	19	-1
AP1M2	cg01562385	10698098	4.36e-10	0.000329096	19	-1
AP1M2	cg08000301	10701275	5.89e-16	4.44582e-10	19	-1
AP1M2	cg11345505	10714108	1.65e-15	1.24543e-09	19	-1
AP1M2	cg09315367	10736006	7.19e-14	5.42707e-08	19	-1
AP1M2	cg17826679	10736038	6.06e-11	4.57414e-05	19	-1
AP1M2	cg17965690	10736049	5.99e-12	4.5213e-06	19	-1
AP1M2	cg24041556	10736059	5.56e-13	4.19673e-07	19	-1
AP1M2	cg25595793	10736117	2.04e-10	0.000153981	19	-1
AP1M2	cg06561886	10736299	7.7e-10	0.000581202	19	-1
AP1M2	cg21663431	10736355	1.15e-14	8.68029e-09	19	-1
AP1M2	cg21631439	10736448	5.97e-18	4.5062e-12	19	-1
AP1S1	cg07713192	100757628	1.86e-11	1.40394e-05	7	1
AP1S1	cg01975495	100779017	1.18e-11	8.90673e-06	7	1
AP1S1	cg02704552	100781178	2.97e-12	2.24178e-06	7	1
AP1S1	cg24080086	100800362	2.41e-16	1.81909e-10	7	1
AP1S1	cg08097755	100808488	3.02e-08	0.0227952	7	1
AP1S1	cg15443952	100817963	1.07e-09	0.000807645	7	1
AP1S1	cg19828791	100823400	2.35e-08	0.017738	7	1
AP1S1	cg05770091	100875312	8.49e-16	6.40832e-10	7	1
AP1S1	cg14527564	100875556	1.8e-14	1.35865e-08	7	1
AP1S1	cg11744304	100875822	5e-13	3.77404e-07	7	1
AP1S1	cg00282244	100876136	1.52e-13	1.14731e-07	7	1
AP1S2	cg00221961	15755566	1.36e-20	1.02654e-14	23	-1
AP1S2	cg01243226	15807818	5.11e-19	3.85707e-13	23	-1
AP1S2	cg24350752	15874162	9.45e-09	0.00713294	23	-1
AP1S3	cg05998301	224562787	3.92e-11	2.95885e-05	2	-1
AP1S3	cg07813214	224703232	2.24e-11	1.69077e-05	2	-1
AP2M1	cg00067768	183886674	1.24e-08	0.00935962	3	1
AP2M1	cg16301768	183894727	1.08e-08	0.00815193	3	1
AP3D1	cg19475270	2059698	2.01e-08	0.0151716	19	-1
AP3D1	cg06896207	2095364	1.71e-08	0.0129072	19	-1
AP3S2	cg26483809	90377257	7.41e-09	0.00559313	15	-1
AP4B1	cg13063617	114431096	1e-08	0.00754808	1	-1
APBB1	cg16690757	26680932	1.89e-17	1.42659e-11	10	-1
APBB2	cg17699214	40890013	1.02e-08	0.00769904	4	-1
APEH	cg20832320	49712339	6.33e-11	4.77793e-05	3	1
APH1A	cg27589731	150229143	4.84e-09	0.00365327	1	-1
APH1A	cg00561287	150230177	5e-12	3.77404e-06	1	-1
APH1A	cg00102955	150230345	2.95e-14	2.22668e-08	1	-1
APH1A	cg03763518	150245044	2.06e-12	1.5549e-06	1	-1
APH1A	cg04560832	150267044	1.99e-08	0.0150207	1	-1
APH1A	cg13178372	150333953	6.09e-25	4.59678e-19	1	-1
APH1B	cg07068735	63504871	8.84e-11	6.6725e-05	15	1
APH1B	cg02747950	63526883	2.26e-09	0.00170587	15	1
APH1B	cg25447873	63548963	8.22e-10	0.000620452	15	1
APIP	cg08318506	34938348	2.51e-08	0.0189457	11	-1
APITD1	cg06925060	10489288	6.17e-09	0.00465717	1	1
APITD1	cg05233288	10534164	1.06e-12	8.00096e-07	1	1
APITD1	cg18147280	10574359	1.32e-09	0.000996347	1	1
APITD1	cg25310676	10575953	2.98e-08	0.0224933	1	1
APITD1	cg10801633	10579190	4.89e-09	0.00369101	1	1
APLP2	cg25957300	129907095	2.56e-10	0.000193231	11	1
APLP2	cg01738638	129938601	9.15e-09	0.00690649	11	1
APLP2	cg24860589	129941906	1.08e-12	8.15193e-07	11	1
APLP2	cg25354657	129991445	1.74e-12	1.31337e-06	11	1
APLP2	cg23729763	129991544	1.25e-10	9.4351e-05	11	1
APLP2	cg14219124	129992297	2.11e-09	0.00159264	11	1
APLP2	cg04469731	129992359	6e-16	4.52885e-10	11	1
APLP2	cg12491115	129992365	3.71e-15	2.80034e-09	11	1
APLP2	cg27437304	129992368	5.03e-16	3.79668e-10	11	1
APLP2	cg08210681	130026698	1.8e-13	1.35865e-07	11	1
APOBEC3B	cg06837067	39381429	8.19e-23	6.18188e-17	22	1
APOBEC3C	cg14387414	39377930	2.05e-12	1.54736e-06	22	1
APOBEC3C	cg10316474	39410068	2.67e-18	2.01534e-12	22	1
APOBEC3C	cg06523744	39410145	5.18e-16	3.90991e-10	22	1
APOBEC3C	cg04835613	39410292	9.63e-14	7.2688e-08	22	1
APOBEC3C	cg07186138	39410396	3.75e-21	2.83053e-15	22	1
APOBEC3C	cg16066354	39417451	5.22e-12	3.9401e-06	22	1
APOBEC3C	cg08665930	39418130	1.17e-14	8.83125e-09	22	1
APOBEC3C	cg18707706	39428376	2.75e-09	0.00207572	22	1
APOBEC3C	cg17035591	39437295	2.34e-10	0.000176625	22	1
APOBEC3D	cg06837067	39381429	4.77e-08	0.0360043	22	1
APOBEC3D	cg10316474	39410068	3.93e-08	0.029664	22	1
APOBEC3D	cg07186138	39410396	2.36e-08	0.0178135	22	1
APOBEC3D	cg16066354	39417451	1.21e-10	9.13318e-05	22	1
APOBEC3D	cg08665930	39418130	2.68e-13	2.02289e-07	22	1
APOBEC3D	cg18707706	39428376	3.15e-11	2.37765e-05	22	1
APOBEC3D	cg17035591	39437295	2.4e-08	0.0181154	22	1
APOBEC3D	cg09135399	39493114	6.47e-10	0.000488361	22	1
APOBEC3F	cg19333614	39449298	2.15e-08	0.0162284	22	1
APOBEC3G	cg08665930	39418130	1.34e-13	1.01144e-07	22	1
APOBEC3G	cg24424889	39494175	3.45e-11	2.60409e-05	22	1
APOL1	cg23889684	36556813	5.86e-14	4.42317e-08	22	1
APOL1	cg11306361	36649077	1.06e-12	8.00096e-07	22	1
APOL1	cg07713361	36649144	1.78e-14	1.34356e-08	22	1
APOL1	cg07991675	36697055	2.42e-15	1.82664e-09	22	1
APOL1	cg11691093	36727373	2.12e-14	1.60019e-08	22	1
APOL1	cg08800893	36727569	5.44e-12	4.10616e-06	22	1
APOL2	cg23889684	36556813	7.33e-09	0.00553274	22	-1
APOL2	cg09266008	36635674	5.6e-08	0.0422692	22	-1
APOL2	cg11306361	36649077	7.15e-09	0.00539688	22	-1
APOL2	cg07713361	36649144	5.88e-10	0.000443827	22	-1
APOL3	cg00965578	36560801	5.11e-08	0.0385707	22	-1
APOLD1	cg27423445	12879764	5.81e-10	0.000438543	12	1
APOLD1	cg10635645	12938397	3.2e-09	0.00241539	12	1
APOLD1	cg16747828	12938425	5.92e-08	0.0446846	12	1
APOLD1	cg10040355	12990366	1.4e-17	1.05673e-11	12	1
APOLD1	cg20546777	13025369	5.08e-19	3.83442e-13	12	1
APOLD1	cg27563968	13037811	2.78e-08	0.0209837	12	1
APOO	cg12160324	84186554	5.81e-10	0.000438543	23	-1
APRT	cg03518469	88791646	8.74e-09	0.00659702	16	-1
APRT	cg26828643	88802820	4.87e-08	0.0367591	16	-1
APRT	cg27578963	88803282	3.32e-08	0.0250596	16	-1
APRT	cg06855137	88804971	6.35e-08	0.0479303	16	-1
APRT	cg08497311	88806610	3.21e-09	0.00242293	16	-1
APRT	cg16499166	88808981	3.53e-08	0.0266447	16	-1
APRT	cg04063936	88810993	1.15e-11	8.68029e-06	16	-1
APRT	cg02190597	88821234	1.79e-08	0.0135111	16	-1
APRT	cg27661460	88844969	2.15e-08	0.0162284	16	-1
APRT	cg07326016	88846234	5.99e-08	0.045213	16	-1
APRT	cg27189973	88850755	8.7e-09	0.00656683	16	-1
ARAP2	cg20179907	72336908	2.04e-09	0.00153981	11	-1
ARAP2	cg00239835	72379867	2.54e-11	1.91721e-05	11	-1
ARAP2	cg24807146	72407688	6.73e-09	0.00507986	11	-1
ARAP2	cg04827223	72435913	8.92e-13	6.73289e-07	11	-1
ARAP2	cg09517010	72438258	8.09e-11	6.1064e-05	11	-1
ARAP2	cg12298445	72438603	4.41e-09	0.0033287	11	-1
ARF3	cg03432225	228294401	4.36e-08	0.0329096	1	-1
ARF3	cg16292193	228347181	6.43e-08	0.0485342	1	-1
ARF6	cg02474076	127223255	4.94e-10	0.000372875	7	1
ARFGAP1	cg00994032	50315768	5.77e-08	0.0435524	14	1
ARFIP2	cg26838398	153791961	1.11e-08	0.00837837	4	-1
ARG2	cg03999872	62272968	1.63e-10	0.000123034	20	1
ARG2	cg05358404	62288950	5.43e-08	0.0409861	20	1
ARG2	cg17534029	62318426	1.36e-09	0.00102654	20	1
ARG2	cg10615591	62318433	1.65e-09	0.00124543	20	1
ARG2	cg03339910	62318482	9.27e-10	0.000699707	20	1
ARG2	cg08554554	62330618	6.22e-11	4.69491e-05	20	1
ARG2	cg21201401	62367884	1.61e-13	1.21524e-07	20	1
ARG2	cg00446123	62367888	7.74e-12	5.84221e-06	20	1
ARG2	cg20513976	62367893	5.62e-15	4.24202e-09	20	1
ARG2	cg24631526	62367961	3.7e-08	0.0279279	20	1
ARG2	cg12413156	62368256	2.23e-09	0.00168322	20	1
ARG2	cg18725573	62368956	5.24e-13	3.95519e-07	20	1
ARG2	cg01176363	62369445	3.04e-09	0.00229462	20	1
ARG2	cg21849932	62369462	1.49e-09	0.00112466	20	1
ARG2	cg05643964	62369504	3.51e-12	2.64938e-06	20	1
ARG2	cg02966332	62369605	5.87e-08	0.0443072	20	1
ARG2	cg22961457	62370310	7.45e-09	0.00562332	20	1
ARG2	cg20749510	62374070	5.05e-08	0.0381178	20	1
ARG2	cg14909620	62402671	4.71e-14	3.55515e-08	20	1
ARHGAP11A	cg16676292	46718049	3.73e-08	0.0281543	11	1
ARHGAP19	cg06028605	24865363	2.47e-08	0.0186438	16	-1
ARHGAP19	cg05583636	25005762	7.69e-10	0.000580447	16	-1
ARHGAP21	cg24500630	110436181	2.66e-09	0.00200779	11	-1
ARHGAP23	cg03717961	49705591	1.83e-11	1.3813e-05	10	1
ARHGAP24	cg10009380	36487194	2.09e-08	0.0157755	17	1
ARHGAP24	cg03930313	36621405	5.37e-09	0.00405332	17	1
ARHGAP25	cg13485533	86850721	7.2e-21	5.43462e-15	4	1
ARHGAP25	cg22017213	86851225	5.52e-12	4.16654e-06	4	1
ARHGAP26	cg10580269	69056515	9.92e-12	7.4877e-06	2	1
ARHGAP26	cg27613216	69077545	3.05e-11	2.30216e-05	2	1
ARHGAP26	cg11308639	69098272	5.25e-12	3.96274e-06	2	1
ARHGAP27	cg01096381	142050410	2.37e-09	0.00178889	5	-1
ARHGAP27	cg12307314	142206724	5.16e-19	3.89481e-13	5	-1
ARHGAP27	cg18254586	142208412	7.13e-17	5.38178e-11	5	-1
ARHGAP27	cg22188603	142243769	3.06e-12	2.30971e-06	5	-1
ARHGAP30	cg01807748	94534645	8.73e-26	6.58947e-20	1	-1
ARHGAP30	cg04100956	94571619	5.35e-16	4.03822e-10	1	-1
ARHGAP30	cg23257569	94703343	2.17e-21	1.63793e-15	1	-1
ARHGAP30	cg26513192	94703378	1.98e-14	1.49452e-08	1	-1
ARHGAP31	cg08901901	160951907	3.39e-08	0.025588	1	1
ARHGAP31	cg22170599	160987731	9.57e-09	0.00722351	1	1
ARHGAP31	cg00945666	160990265	8.74e-16	6.59702e-10	1	1
ARHGAP31	cg11161846	160990452	4.2e-08	0.0317019	1	1
ARHGAP31	cg20012024	160991549	9.28e-14	7.00462e-08	1	1
ARHGAP31	cg05754905	160992352	1.7e-14	1.28317e-08	1	1
ARHGAP31	cg01423643	160992358	1.34e-11	1.01144e-05	1	1
ARHGAP31	cg11578532	161008127	1.04e-16	7.85e-11	1	1
ARHGAP31	cg24411043	161008297	6.93e-18	5.23082e-12	1	1
ARHGAP31	cg00329300	161008462	3.14e-14	2.3701e-08	1	1
ARHGAP31	cg11731300	161008542	2.36e-14	1.78135e-08	1	1
ARHGAP31	cg00446235	161008644	3.27e-11	2.46822e-05	1	1
ARHGAP31	cg13466383	161008705	6.52e-15	4.92135e-09	1	1
ARHGAP31	cg27180868	161008750	2.93e-14	2.21159e-08	1	1
ARHGAP31	cg24161057	161008811	1.54e-10	0.00011624	1	1
ARHGAP31	cg13906823	161008824	1.41e-12	1.06428e-06	1	1
ARHGAP31	cg12426196	161008826	1.61e-12	1.21524e-06	1	1
ARHGAP31	cg12081303	161039681	1.24e-09	0.000935962	1	1
ARHGAP31	cg00045607	161039690	6.18e-14	4.66471e-08	1	1
ARHGAP31	cg03089651	161039695	2.57e-17	1.93986e-11	1	1
ARHGAP31	cg24599107	161049443	2.07e-08	0.0156245	1	1
ARHGAP31	cg10888244	161049543	5.32e-09	0.00401558	1	1
ARHGAP31	cg04891053	161053558	5.77e-12	4.35524e-06	1	1
ARHGAP31	cg10841756	161059267	2.46e-11	1.85683e-05	1	1
ARHGAP31	cg22585988	161059327	9.96e-16	7.51789e-10	1	1
ARHGAP31	cg16557111	161059429	8.22e-13	6.20452e-07	1	1
ARHGAP31	cg14158583	161059458	1.86e-19	1.40394e-13	1	1
ARHGAP31	cg03166324	161059535	8.85e-19	6.68005e-13	1	1
ARHGAP31	cg00756887	161059654	4.13e-17	3.11736e-11	1	1
ARHGAP31	cg06649737	161068715	3.34e-11	2.52106e-05	1	1
ARHGAP31	cg02957185	161068781	1.32e-18	9.96347e-13	1	1
ARHGAP31	cg06182359	161088957	1.83e-09	0.0013813	1	1
ARHGAP31	cg17013990	161091682	1.22e-09	0.000920866	1	1
ARHGAP31	cg15516558	161091980	6.58e-12	4.96664e-06	1	1
ARHGAP31	cg16402746	161101135	2.6e-09	0.0019625	1	1
ARHGAP32	cg11261958	118958539	3.65e-08	0.0275505	3	-1
ARHGAP32	cg20090970	119044523	9.97e-11	7.52544e-05	3	-1
ARHGAP32	cg25236277	119070599	1.35e-13	1.01899e-07	3	-1
ARHGAP39	cg00767222	36169244	5.11e-10	0.000385707	19	-1
ARHGAP39	cg16927606	36233324	1.06e-09	0.000800096	19	-1
ARHGAP39	cg15139596	36233380	9.96e-09	0.00751789	19	-1
ARHGAP39	cg01588826	36352459	1.58e-09	0.0011926	19	-1
ARHGAP39	cg07646999	36359211	8.42e-09	0.00635548	19	-1
ARHGAP42	cg11025705	145697880	9.96e-11	7.51789e-05	8	1
ARHGAP42	cg05317714	145698116	1.06e-08	0.00800096	8	1
ARHGAP9	cg10898989	45060369	4.35e-31	3.28341e-25	22	-1
ARHGAP9	cg22018086	45124555	1.96e-25	1.47942e-19	22	-1
ARHGAP9	cg06647930	45135965	5.74e-21	4.3326e-15	22	-1
ARHGDIA	cg11087358	57940980	2.54e-09	0.00191721	12	-1
ARHGDIB	cg21659714	79785991	3.63e-09	0.00273995	17	-1
ARHGDIB	cg13480197	79799358	3.67e-17	2.77015e-11	17	-1
ARHGDIB	cg27316369	79799376	5.79e-08	0.0437034	17	-1
ARHGDIB	cg05271255	79821342	3.64e-08	0.027475	17	-1
ARHGDIB	cg10236857	79825681	1.88e-19	1.41904e-13	17	-1
ARHGDIB	cg25141766	79826316	5.06e-09	0.00381933	17	-1
ARHGDIB	cg19716930	79826898	4.8e-08	0.0362308	17	-1
ARHGDIB	cg01768131	79869861	5.15e-12	3.88726e-06	17	-1
ARHGDIB	cg10909080	79881468	2.85e-08	0.021512	17	-1
ARHGDIB	cg22041033	79884562	7.91e-09	0.00597053	17	-1
ARHGDIB	cg19202384	79894511	3.95e-08	0.0298149	17	-1
ARHGDIB	cg20025963	79894795	3.33e-13	2.51351e-07	17	-1
ARHGEF1	cg02895995	7554069	2.09e-12	1.57755e-06	19	1
ARHGEF15	cg24845595	156814488	6.11e-10	0.000461188	1	1
ARHGEF15	cg11793699	156814901	1.86e-16	1.40394e-10	1	1
ARHGEF15	cg13574390	156815274	2.43e-10	0.000183418	1	1
ARHGEF15	cg16438688	156815529	1.9e-23	1.43414e-17	1	1
ARHGEF15	cg00008446	156815774	1.12e-09	0.000845385	1	1
ARHGEF15	cg04104526	156818749	1.7e-09	0.00128317	1	1
ARHGEF15	cg03888033	156818905	3.79e-19	2.86072e-13	1	1
ARHGEF15	cg01357370	156818961	3.1e-09	0.0023399	1	1
ARHGEF15	cg03390245	156819061	1.91e-14	1.44168e-08	1	1
ARHGEF15	cg04415780	156819191	2e-17	1.50962e-11	1	1
ARHGEF15	cg04704219	156819393	2.17e-11	1.63793e-05	1	1
ARHGEF15	cg27314669	156822430	8.71e-11	6.57438e-05	1	1
ARHGEF15	cg26687119	156828442	3.37e-10	0.00025437	1	1
ARHGEF15	cg24438909	156828693	7.46e-10	0.000563087	1	1
ARHGEF15	cg10981464	156830284	6.86e-10	0.000517798	1	1
ARHGEF15	cg26575633	156846336	2.35e-09	0.0017738	1	1
ARHGEF15	cg20948486	156863129	3.06e-17	2.30971e-11	1	1
ARHGEF15	cg06188545	156863643	2.8e-21	2.11346e-15	1	1
ARHGEF15	cg02264567	156863732	8.91e-10	0.000672534	1	1
ARHGEF15	cg07025432	156865515	2.34e-11	1.76625e-05	1	1
ARHGEF15	cg06940505	156877122	1.11e-13	8.37837e-08	1	1
ARHGEF15	cg13224583	156883745	1.93e-10	0.000145678	1	1
ARHGEF15	cg06069154	156889826	6.93e-18	5.23082e-12	1	1
ARHGEF15	cg08480098	156906550	1.1e-13	8.30289e-08	1	1
ARHGEF15	cg00152117	156928845	4.27e-14	3.22303e-08	1	1
ARHGEF15	cg00040986	156956639	9.99e-10	0.000754053	1	1
ARHGEF16	cg17563773	120177486	6.45e-12	4.86851e-06	11	1
ARHGEF16	cg03086003	120192715	2.84e-08	0.0214365	11	1
ARHGEF16	cg00095678	120196371	4.81e-08	0.0363063	11	1
ARHGEF16	cg15143809	120208324	5.82e-11	4.39298e-05	11	1
ARHGEF17	cg24987590	8191300	4.26e-08	0.0321548	17	1
ARHGEF17	cg05184843	8219313	1.08e-08	0.00815193	17	1
ARHGEF17	cg01737100	8230130	1.47e-10	0.000110957	17	1
ARHGEF17	cg03196339	8230580	1.34e-08	0.0101144	17	1
ARHGEF17	cg00061635	8311836	8.84e-12	6.6725e-06	17	1
ARHGEF17	cg05082311	8313457	2.29e-08	0.0172851	17	1
ARHGEF18	cg20671649	3309864	1.02e-08	0.00769904	1	1
ARHGEF19	cg10287137	72929054	1.16e-14	8.75577e-09	11	-1
ARHGEF19	cg16872520	72929124	4.81e-09	0.00363063	11	-1
ARHGEF19	cg11110643	72929135	6.04e-09	0.00455904	11	-1
ARHGEF19	cg24235904	72929167	8.95e-15	6.75553e-09	11	-1
ARHGEF19	cg26046204	72929170	1.01e-09	0.000762356	11	-1
ARHGEF19	cg04388983	72929844	3.36e-08	0.0253615	11	-1
ARHGEF19	cg01740282	72946227	1.96e-08	0.0147942	11	-1
ARHGEF19	cg04143120	72968848	1.11e-11	8.37837e-06	11	-1
ARHGEF19	cg24191821	73008025	5.11e-10	0.000385707	11	-1
ARHGEF19	cg19349543	73008369	2.11e-09	0.00159264	11	-1
ARHGEF19	cg02498311	73020358	7.62e-10	0.000575164	11	-1
ARHGEF19	cg03499808	73020459	1.65e-08	0.0124543	11	-1
ARHGEF19	cg23683674	73020562	1e-09	0.000754808	11	-1
ARHGEF19	cg03958883	73020729	9.18e-10	0.000692914	11	-1
ARHGEF19	cg07709430	73086934	2.94e-08	0.0221914	11	-1
ARHGEF2	cg26031742	16456023	1.01e-08	0.00762356	1	-1
ARHGEF2	cg17755923	16481715	9.8e-09	0.00739712	1	-1
ARHGEF2	cg07146104	16489048	6.2e-13	4.67981e-07	1	-1
ARHGEF2	cg23072161	16489115	8.25e-14	6.22717e-08	1	-1
ARHGEF2	cg18787437	16499673	4.09e-14	3.08716e-08	1	-1
ARHGEF2	cg03133876	16532990	1.03e-10	7.77452e-05	1	-1
ARHGEF2	cg14577366	16543684	4.03e-10	0.000304188	1	-1
ARHGEF2	cg10454529	16544210	1.03e-08	0.00777452	1	-1
ARHGEF2	cg17465616	16544220	1.69e-09	0.00127563	1	-1
ARHGEF3	cg04134818	148998446	1.77e-19	1.33601e-13	5	-1
ARHGEF33	cg13921921	155931763	1.71e-10	0.000129072	1	1
ARHGEF33	cg14204586	155931858	1.19e-08	0.00898222	1	1
ARHGEF35	cg26311262	56858039	4.15e-08	0.0313245	3	-1
ARHGEF5	cg09015973	131673771	3.71e-11	2.80034e-05	2	1
ARHGEF5	cg12910906	131673894	3.17e-10	0.000239274	2	1
ARHGEF5	cg07815799	131674140	9.92e-12	7.4877e-06	2	1
ARHGEF5	cg00028678	131674175	2.04e-08	0.0153981	2	1
ARHGEF5	cg26820055	131721099	2.02e-08	0.0152471	2	1
ARHGEF5	cg11723713	131721477	1.58e-13	1.1926e-07	2	1
ARHGEF5	cg22061831	131721692	2.3e-10	0.000173606	2	1
ARHGEF5	cg22098115	131721768	6.5e-14	4.90625e-08	2	1
ARHGEF5	cg22572908	131722274	7.44e-10	0.000561577	2	1
ARHGEF5	cg10004780	131722307	4.87e-10	0.000367591	2	1
ARHGEF6	cg19242984	144081684	1.31e-13	9.88798e-08	7	-1
ARHGEF6	cg18251389	144104563	4.13e-14	3.11736e-08	7	-1
ARHGEF9	cg02479211	111719677	3.66e-10	0.00027626	13	-1
ARHGEF9	cg02853801	111766339	9.45e-10	0.000713294	13	-1
ARHGEF9	cg16645705	111881218	3.08e-11	2.32481e-05	13	-1
ARID4A	cg26705930	74833631	8.6e-09	0.00649135	15	1
ARID5B	cg23824762	97171137	7.29e-15	5.50255e-09	2	1
ARID5B	cg14247287	97171218	4.79e-20	3.61553e-14	2	1
ARID5B	cg02233149	97171243	2.72e-18	2.05308e-12	2	1
ARID5B	cg25534953	97174206	6.26e-15	4.7251e-09	2	1
ARID5B	cg13362112	97174246	1.18e-09	0.000890673	2	1
ARID5B	cg11761821	97175259	1.23e-11	9.28414e-06	2	1
ARID5B	cg04131799	97193006	7.26e-11	5.47991e-05	2	1
ARID5B	cg09611490	97193080	4.7e-08	0.035476	2	1
ARID5B	cg14174055	97203640	8.64e-10	0.000652154	2	1
ARID5B	cg19954537	97204401	4.22e-10	0.000318529	2	1
ARID5B	cg13112407	97204931	1.51e-12	1.13976e-06	2	1
ARID5B	cg04722215	97205147	2.96e-12	2.23423e-06	2	1
ARID5B	cg16260241	97215789	4.28e-14	3.23058e-08	2	1
ARID5B	cg04266887	97215848	1.81e-08	0.013662	2	1
ARID5B	cg25801052	97215992	2.1e-17	1.5851e-11	2	1
ARID5B	cg14255238	97216131	5.4e-13	4.07596e-07	2	1
ARID5B	cg12927730	97260774	2.4e-12	1.81154e-06	2	1
ARL1	cg06291494	44321403	9.94e-10	0.000750279	17	-1
ARL5A	cg13819250	41560934	5.28e-14	3.98539e-08	17	-1
ARL6	cg19136632	69133862	4.37e-08	0.0329851	3	1
ARL6IP1	cg26925980	19002068	6.59e-09	0.00497418	10	-1
ARL6IP4	cg20838818	97536943	4.01e-12	3.02678e-06	3	1
ARMC10	cg19570775	57458863	1.57e-09	0.00118505	4	1
ARMC10	cg20535425	57458955	2.29e-10	0.000172851	4	1
ARMC2	cg19273773	102790112	9.55e-11	7.20842e-05	7	1
ARMC2	cg08904363	102790119	1.11e-14	8.37837e-09	7	1
ARMC2	cg08159594	102790168	1.67e-11	1.26053e-05	7	1
ARMC2	cg11692070	102790406	1.14e-15	8.60481e-10	7	1
ARMC9	cg09866565	137844436	1.51e-09	0.00113976	3	1
ARMCX1	cg26530942	232110727	4.6e-10	0.000347212	2	1
ARMCX2	cg14457691	100740937	6.85e-10	0.000517043	23	-1
ARMCX2	cg12947498	100806397	8.08e-11	6.09885e-05	23	-1
ARMCX2	cg00040923	100806880	3.8e-10	0.000286827	23	-1
ARNT2	cg00040923	100806880	1.33e-08	0.0100389	23	1
ARPC1A	cg26165146	27484656	1.59e-08	0.0120014	12	1
ARPC1A	cg01986577	27485373	6.51e-10	0.00049138	12	1
ARPC1B	cg14606858	98871769	6.88e-20	5.19308e-14	7	1
ARPC1B	cg12492380	98872169	4.07e-11	3.07207e-05	7	1
ARPC1B	cg08624472	98971852	7.51e-09	0.00566861	7	1
ARPC1B	cg25296938	98976900	3.41e-13	2.5739e-07	7	1
ARPC1B	cg07133729	98977840	5.26e-11	3.97029e-05	7	1
ARPC1B	cg05715492	98991138	2.67e-10	0.000201534	7	1
ARPC2	cg25296938	98976900	3.41e-13	2.5739e-07	7	1
ARPC2	cg07133729	98977840	5.25e-11	3.96274e-05	7	1
ARPC2	cg11699265	98990265	6.14e-12	4.63452e-06	7	1
ARPC2	cg05715492	98991138	2.12e-14	1.60019e-08	7	1
ARPC2	cg01499001	98993133	2.07e-10	0.000156245	7	1
ARPC2	cg10213821	99005134	1.94e-08	0.0146433	7	1
ARPC2	cg18634506	99007560	7.16e-11	5.40443e-05	7	1
ARPC2	cg10817855	99019985	4.86e-09	0.00366837	7	1
ARPC2	cg20228788	99032619	3.82e-14	2.88337e-08	7	1
ARPC3	cg20025658	219031640	5.81e-09	0.00438543	2	-1
ARPC5	cg03729042	183560923	1.76e-14	1.32846e-08	1	-1
ARPC5	cg09160450	183572284	1.51e-08	0.0113976	1	-1
ARPC5	cg24436462	183595745	7.66e-14	5.78183e-08	1	-1
ARPC5	cg20579480	183622007	4.09e-08	0.0308716	1	-1
ARRB2	cg26432918	74953490	1.68e-09	0.00126808	11	1
ARRDC1	cg08313880	4643401	3.2e-10	0.000241539	17	1
ARRDC1	cg14522800	4648566	3.95e-10	0.000298149	17	1
ARRDC1	cg04664342	4685905	9.1e-09	0.00686875	17	1
ARRDC1	cg06419850	4688683	1.99e-09	0.00150207	17	1
ARRDC1	cg23808301	4710015	2.18e-08	0.0164548	17	1
ARSB	cg02247863	50983415	5.81e-10	0.000438543	22	-1
ARSB	cg08260245	51016501	1.78e-08	0.0134356	22	-1
ARSB	cg19112186	51016638	9.76e-11	7.36693e-05	22	-1
ARSB	cg05156901	51016646	3.93e-09	0.0029664	22	-1
ARSB	cg24363820	51016703	7.47e-09	0.00563842	22	-1
ARSB	cg09877744	51042356	1.55e-09	0.00116995	22	-1
ARSB	cg01370805	51111217	1.85e-08	0.0139639	22	-1
ARSB	cg26201811	51111714	3.49e-08	0.0263428	22	-1
ARSB	cg26567213	51112165	2.73e-09	0.00206063	22	-1
ARSB	cg17567700	51112218	6.08e-10	0.000458923	22	-1
ARSB	cg15728692	51135736	5.21e-10	0.000393255	22	-1
ARSB	cg18982286	51136325	1.16e-08	0.00875577	22	-1
ARSG	cg22376897	2882183	5.37e-08	0.0405332	23	1
ARSG	cg07160107	2882294	1.06e-08	0.00800096	23	1
AS3MT	cg25143771	104629124	4.62e-11	3.48721e-05	10	1
ASAP2	cg14583406	9248024	3.03e-29	2.28707e-23	2	1
ASAP2	cg03429644	9252446	1.35e-26	1.01899e-20	2	1
ASAP2	cg01011898	9283292	6.85e-16	5.17043e-10	2	1
ASAP2	cg10987840	9319526	3.72e-10	0.000280789	2	1
ASAP2	cg07815287	9345967	1.51e-19	1.13976e-13	2	1
ASAP2	cg00013804	9358577	7.54e-15	5.69125e-09	2	1
ASAP2	cg21129864	9369739	4.35e-08	0.0328341	2	1
ASAP2	cg05088820	9375605	6.11e-25	4.61188e-19	2	1
ASAP2	cg05991902	9385082	9.49e-35	7.16313e-29	2	1
ASAP2	cg00230766	9388337	3.73e-25	2.81543e-19	2	1
ASAP2	cg11444072	9427798	1.46e-10	0.000110202	2	1
ASAP2	cg23902076	9428726	5.31e-09	0.00400803	2	1
ASAP3	cg13183780	23809682	1.47e-09	0.00110957	1	-1
ASB6	cg14057241	132402804	2.4e-08	0.0181154	9	-1
ASB6	cg00632853	132403257	1.03e-09	0.000777452	9	-1
ASB8	cg09386303	48551862	1.51e-09	0.00113976	12	-1
ASB8	cg23361609	48563095	4.09e-09	0.00308716	12	-1
ASF1B	cg26670249	14223997	1.07e-10	8.07645e-05	19	-1
ASF1B	cg19621460	14225945	2.37e-14	1.78889e-08	19	-1
ASF1B	cg04416414	14260587	1.03e-08	0.00777452	19	-1
ASF1B	cg07571202	14272342	7.52e-09	0.00567616	19	-1
ASF1B	cg17857070	14320475	3.02e-08	0.0227952	19	-1
ASF1B	cg03682421	14320549	6.62e-09	0.00499683	19	-1
ASF1B	cg22774681	14320678	2.61e-08	0.0197005	19	-1
ASH2L	cg09932420	38033464	8.51e-11	6.42342e-05	8	1
ASL	cg09748749	65540429	2.89e-09	0.0021814	7	1
ASPH	cg07493324	26857165	8.68e-09	0.00655173	22	-1
ASPHD2	cg05164406	29830908	1.6e-12	1.20769e-06	16	1
ASPHD2	cg08168844	29830973	1.13e-09	0.000852933	16	1
ASPSCR1	cg23402661	79849788	9.09e-09	0.0068612	17	1
ASPSCR1	cg20488697	79885644	5.09e-08	0.0384197	17	1
ASPSCR1	cg06238300	79952487	2.62e-13	1.9776e-07	17	1
ASPSCR1	cg23135546	79953026	1.45e-08	0.0109447	17	1
ASPSCR1	cg07073120	79994884	5.96e-09	0.00449866	17	1
ASS1	cg14506175	133336854	2.16e-20	1.63039e-14	9	1
ATAD3B	cg22517356	1361216	1.03e-08	0.00777452	1	1
ATF1	cg24043307	51157954	2.98e-08	0.0224933	12	1
ATF1	cg10315420	51213748	6.97e-13	5.26101e-07	12	1
ATF6	cg19527801	32164124	2.86e-08	0.0215875	6	1
ATF7IP2	cg17088290	53818182	1.37e-11	1.03409e-05	12	1
ATF7IP2	cg05131707	53859512	5.06e-09	0.00381933	12	1
ATF7IP2	cg02019508	53995154	2.12e-11	1.60019e-05	12	1
ATF7IP2	cg02157894	53995504	5.95e-09	0.00449111	12	1
ATF7IP2	cg13074795	53996158	2.96e-13	2.23423e-07	12	1
ATG16L1	cg07026910	234070710	5.77e-09	0.00435524	2	1
ATG16L1	cg17147526	234072415	3.2e-09	0.00241539	2	1
ATG16L1	cg27488364	234072811	5.36e-14	4.04577e-08	2	1
ATG16L1	cg11374732	234113197	3.1e-08	0.023399	2	1
ATG16L1	cg00356999	234119529	4.63e-13	3.49476e-07	2	1
ATG4B	cg03726791	242529748	4.36e-08	0.0329096	2	1
ATG4B	cg24511898	242576823	2.59e-21	1.95495e-15	2	1
ATG4B	cg11342046	242641489	2.42e-15	1.82664e-09	2	1
ATG4C	cg01097102	63151692	2.95e-08	0.0222668	1	1
ATG4C	cg20595745	63249763	3.18e-08	0.0240029	1	1
ATG4C	cg25613600	63249765	1.05e-12	7.92548e-07	1	1
ATG4C	cg13050766	63249793	1.02e-12	7.69904e-07	1	1
ATG4C	cg16739396	63249836	1.26e-13	9.51058e-08	1	1
ATG4D	cg07434260	10698036	3.51e-08	0.0264938	19	1
ATG4D	cg27474357	10710223	2.22e-09	0.00167567	19	1
ATG4D	cg09315367	10736006	3.62e-11	2.7324e-05	19	1
ATG4D	cg17826679	10736038	3.75e-11	2.83053e-05	19	1
ATG4D	cg17965690	10736049	1.45e-11	1.09447e-05	19	1
ATG4D	cg24041556	10736059	1.65e-10	0.000124543	19	1
ATG4D	cg25595793	10736117	2.97e-14	2.24178e-08	19	1
ATG4D	cg06561886	10736299	1.6e-13	1.20769e-07	19	1
ATG4D	cg21663431	10736355	2.3e-10	0.000173606	19	1
ATIC	cg01839430	216177098	3.33e-08	0.0251351	2	1
ATIC	cg01280080	216177276	7.53e-15	5.6837e-09	2	1
ATIC	cg06525280	216177303	1.65e-13	1.24543e-07	2	1
ATL1	cg18259504	51000058	1.45e-10	0.000109447	14	1
ATL1	cg07159958	51026681	3.59e-09	0.00270976	14	1
ATL1	cg18368807	51026939	1.78e-10	0.000134356	14	1
ATL1	cg21509551	51027569	5.27e-08	0.0397784	14	1
ATL3	cg18112681	63303399	1.22e-08	0.00920866	11	-1
ATL3	cg00763889	63330544	8e-10	0.000603846	11	-1
ATL3	cg09518969	63378005	4.45e-08	0.033589	11	-1
ATL3	cg26412374	63437874	1.15e-12	8.68029e-07	11	-1
ATL3	cg15814736	63439115	5.81e-10	0.000438543	11	-1
ATL3	cg02177646	63439120	3.73e-08	0.0281543	11	-1
ATL3	cg01350440	63439155	1.13e-08	0.00852933	11	-1
ATL3	cg02761940	63439157	6.44e-08	0.0486096	11	-1
ATL3	cg27042081	63439207	3.01e-08	0.0227197	11	-1
ATL3	cg15622309	63439313	3.03e-09	0.00228707	11	-1
ATL3	cg16898576	63449499	5.16e-08	0.0389481	11	-1
ATN1	cg02943720	7036715	3.13e-08	0.0236255	12	1
ATP10D	cg22764341	47487088	6.28e-11	4.74019e-05	4	1
ATP10D	cg26757305	47487301	5.06e-08	0.0381933	4	1
ATP11A	cg20708856	113346257	2.45e-11	1.84928e-05	13	1
ATP11A	cg07610853	113346616	1.09e-08	0.00822741	13	1
ATP11A	cg15980707	113348722	3.85e-09	0.00290601	13	1
ATP11A	cg03686402	113355287	4.43e-10	0.00033438	13	1
ATP11B	cg18548400	182506874	2.02e-10	0.000152471	3	1
ATP11B	cg19617080	182513355	2.24e-09	0.00169077	3	1
ATP13A1	cg06369573	19755321	4.13e-08	0.0311736	19	-1
ATP13A3	ch.3.3822654R	194136354	4.27e-09	0.00322303	3	-1
ATP13A3	cg07156557	194185300	3.11e-09	0.00234745	3	-1
ATP1A1	cg15071463	116854912	4.25e-12	3.20793e-06	1	1
ATP1A1	cg09580336	116915122	2.11e-09	0.00159264	1	1
ATP1A1	cg17107017	116925613	9.23e-13	6.96688e-07	1	1
ATP1A1	cg19414569	116961131	2.13e-09	0.00160774	1	1
ATP1A1	cg23304296	116961183	1.27e-13	9.58606e-08	1	1
ATP1A1	cg07822305	116961213	8.51e-16	6.42342e-10	1	1
ATP1A1	cg17179875	116961404	1.3e-12	9.8125e-07	1	1
ATP1A1	cg07220554	116961464	4.95e-08	0.037363	1	1
ATP1A1	cg17182302	116961525	4.6e-08	0.0347212	1	1
ATP1B1	cg24897392	169072106	1.11e-11	8.37837e-06	1	1
ATP1B1	cg13104274	169078316	5.26e-08	0.0397029	1	1
ATP1B1	cg26009832	169081894	2.98e-22	2.24933e-16	1	1
ATP1B1	cg06176471	169088807	6.39e-12	4.82322e-06	1	1
ATP1B2	cg15095917	7482694	2.5e-23	1.88702e-17	17	1
ATP1B3	cg12522060	141499477	5.35e-14	4.03822e-08	3	1
ATP2B1	cg16606638	89918221	3.88e-08	0.0292866	12	-1
ATP2B1	cg20641545	89984390	7.82e-10	0.00059026	12	-1
ATP2B4	cg03161476	203596940	5.09e-15	3.84197e-09	1	1
ATP2B4	cg13558971	203597085	1e-09	0.000754808	1	1
ATP2B4	cg27173151	203598330	1.34e-09	0.00101144	1	1
ATP2B4	cg04148762	203598573	2.87e-08	0.021663	1	1
ATP2B4	cg17721249	203598594	9.97e-09	0.00752544	1	1
ATP2B4	cg26253438	203598623	5.08e-10	0.000383442	1	1
ATP2B4	cg21397588	203598954	1.51e-08	0.0113976	1	1
ATP2B4	cg02457623	203599089	6.68e-09	0.00504212	1	1
ATP2B4	cg22367549	203643084	5.63e-09	0.00424957	1	1
ATP5A1	cg06121461	43684114	1.22e-11	9.20866e-06	18	-1
ATP5B	cg12795893	57038757	1.36e-09	0.00102654	12	-1
ATP5D	cg24057176	1275466	3.86e-08	0.0291356	19	1
ATP5G2	cg03665360	54052859	2.86e-08	0.0215875	12	-1
ATP5I	cg26689643	728041	5.8e-08	0.0437789	4	-1
ATP5I	cg01969796	750851	8.4e-12	6.34039e-06	4	-1
ATP5S	cg15726807	41857198	5.11e-10	0.000385707	19	1
ATP6AP1	cg17878141	81521184	6.66e-15	5.02702e-09	5	1
ATP6AP1	cg11541547	81521788	2.55e-19	1.92476e-13	5	1
ATP6AP1	cg21052608	81652962	4.39e-19	3.31361e-13	5	1
ATP6AP2	cg00771185	40510247	2.83e-10	0.000213611	23	1
ATP6V0A1	cg12873903	40514805	1.41e-14	1.06428e-08	17	1
ATP6V0A1	cg03721281	40557138	3.59e-13	2.70976e-07	17	1
ATP6V0A1	cg03823468	40557347	8.64e-12	6.52154e-06	17	1
ATP6V0A1	cg27494254	40566897	6.31e-09	0.00476284	17	1
ATP6V0A1	cg06968912	40573643	1.53e-11	1.15486e-05	17	1
ATP6V0A1	cg00971050	40573764	7.57e-10	0.00057139	17	1
ATP6V0A1	cg05624478	40574031	2.12e-09	0.00160019	17	1
ATP6V0A1	cg18449997	40574243	3.43e-10	0.000258899	17	1
ATP6V0A1	cg05299486	40609380	2.85e-21	2.1512e-15	17	1
ATP6V0A1	cg06927775	40609423	1.39e-19	1.04918e-13	17	1
ATP6V0A1	cg15690573	40612928	1.17e-22	8.83125e-17	17	1
ATP6V0A1	cg08839374	40667014	3.9e-17	2.94375e-11	17	1
ATP6V0A1	cg09397798	40696263	2.22e-08	0.0167567	17	1
ATP6V0E2	cg01844514	149557121	1.03e-08	0.00777452	7	1
ATP6V0E2	cg24395016	149558336	7.5e-16	5.66106e-10	7	1
ATP6V0E2	cg01928553	149571982	5.12e-14	3.86462e-08	7	1
ATP6V1B2	cg22023627	20125819	1.17e-08	0.00883125	8	1
ATP6V1D	cg06889607	67826009	2.6e-08	0.019625	14	-1
ATP6V1G1	cg13657200	117266029	1.98e-08	0.0149452	9	1
ATP6V1G2	cg02402436	31540051	1.85e-16	1.39639e-10	6	-1
ATP6V1G2	cg24452282	31542740	4.63e-14	3.49476e-08	6	-1
ATP6V1G2	cg05952498	31545257	8.4e-15	6.34039e-09	6	-1
ATP6V1G2	cg02104962	31548314	1.16e-15	8.75577e-10	6	-1
ATP6V1G2	cg00731683	31548437	3.8e-18	2.86827e-12	6	-1
ATP6V1G2	cg04836028	31554263	1.96e-16	1.47942e-10	6	-1
ATP8B2	cg20713492	154293482	6.92e-15	5.22327e-09	1	1
ATP8B2	cg06181069	154293494	5.76e-15	4.34769e-09	1	1
ATP8B2	cg00581482	154298344	1.26e-09	0.000951058	1	1
ATP8B2	cg24296484	154298543	1.5e-08	0.0113221	1	1
ATP8B2	cg24671951	154301964	3.87e-09	0.00292111	1	1
ATP8B2	cg17488500	154307007	1.4e-10	0.000105673	1	1
ATP8B2	cg09257526	154379696	7.02e-18	5.29875e-12	1	1
ATP8B2	cg05756780	154380705	2.04e-15	1.53981e-09	1	1
ATP8B4	cg27312242	50116359	1.76e-16	1.32846e-10	15	-1
ATP8B4	cg23441248	50140549	1.2e-17	9.0577e-12	15	-1
ATP9B	cg01155831	76729615	1.6e-08	0.0120769	18	1
ATP9B	cg05678191	76753238	5.98e-09	0.00451375	18	1
ATP9B	cg02193951	76753446	5.37e-13	4.05332e-07	18	1
ATP9B	cg08182407	76754961	1.23e-08	0.00928414	18	1
ATP9B	cg23983671	76755310	2.97e-10	0.000224178	18	1
ATP9B	cg04389822	76755488	1.95e-13	1.47188e-07	18	1
ATP9B	cg11911736	76764262	1.16e-10	8.75577e-05	18	1
ATP9B	cg14418119	76765786	8.32e-09	0.00628	18	1
ATP9B	cg13592565	76782568	9.29e-09	0.00701217	18	1
ATP9B	cg14334245	76782696	9.74e-13	7.35183e-07	18	1
ATPAF2	cg23370820	17987590	7.84e-11	5.91769e-05	17	-1
ATPAF2	cg12010452	18010713	1.58e-12	1.1926e-06	17	-1
ATPAF2	cg00005437	18010740	1.07e-12	8.07645e-07	17	-1
ATPIF1	cg06754224	28585612	5.22e-08	0.039401	1	1
ATXN1	cg03540912	71792711	1.27e-09	0.000958606	16	-1
ATXN1	cg10407113	71843647	7.54e-11	5.69125e-05	16	-1
ATXN10	cg14757107	16277615	3.48e-12	2.62673e-06	6	1
ATXN10	cg00151370	16323285	4.2e-10	0.000317019	6	1
ATXN2	cg09484870	28915776	3.27e-08	0.0246822	16	-1
AUP1	cg13921570	74730534	1.07e-09	0.000807645	2	-1
AUP1	cg08193322	74730586	2.1e-08	0.015851	2	-1
AUP1	cg05745223	74730630	1.66e-10	0.000125298	2	-1
AUP1	cg05856387	74742362	1.16e-09	0.000875577	2	-1
AUP1	cg07524679	74742593	1.35e-09	0.00101899	2	-1
AUP1	cg19656282	74742786	6.11e-11	4.61188e-05	2	-1
AUP1	cg07203423	74743009	4.22e-08	0.0318529	2	-1
AUP1	cg03998104	74743664	1.19e-08	0.00898222	2	-1
AURKC	cg18644286	57742255	6.61e-09	0.00498928	19	1
AURKC	cg26332114	57742260	8.13e-09	0.00613659	19	1
AVL9	cg18961681	32467657	1.47e-13	1.10957e-07	7	1
AVPI1	cg08181251	99443455	2.49e-08	0.0187947	10	-1
AVPI1	cg23733123	99472988	2.35e-09	0.0017738	10	-1
AVPI1	cg24500959	99474813	4.08e-13	3.07962e-07	10	-1
AXIN1	cg09192940	318694	1.17e-11	8.83125e-06	16	-1
AXIN1	cg09937849	318717	7.1e-11	5.35914e-05	16	-1
AXIN1	cg08735550	318900	1.41e-11	1.06428e-05	16	-1
AXIN1	cg09417849	331892	6.38e-09	0.00481568	16	-1
AXL	cg27579501	41729657	3.4e-10	0.000256635	19	1
AZI2	cg09671122	28291744	6.81e-09	0.00514024	3	-1
AZI2	cg15358103	28390854	2.88e-08	0.0217385	3	-1
AZIN1	cg18159684	103839282	2.58e-08	0.019474	8	-1
B2M	cg18059012	44969129	1.19e-13	8.98222e-08	15	1
B2M	cg18696027	45002597	3.85e-13	2.90601e-07	15	1
B2M	cg15832822	45018591	6.52e-16	4.92135e-10	15	1
B2M	cg22107533	45028083	7.9e-10	0.000596298	15	1
B2M	cg05439368	45028098	8.32e-11	6.28e-05	15	1
B3GAT3	cg05329982	62359210	1.63e-10	0.000123034	11	-1
B3GNT5	cg06170203	182897718	1.7e-09	0.00128317	3	1
B3GNT5	cg26215406	182972625	4.23e-12	3.19284e-06	3	1
B3GNT5	cg23655039	182972742	9.25e-13	6.98197e-07	3	1
B3GNT5	cg21794419	182973032	2.45e-17	1.84928e-11	3	1
B3GNT8	cg04614483	41836950	3.19e-13	2.40784e-07	19	-1
B3GNT8	cg11037750	41837015	1.79e-09	0.00135111	19	-1
B3GNT8	cg09926389	41837123	3.1e-10	0.00023399	19	-1
B3GNT8	cg26296574	41931753	6.73e-10	0.000507986	19	-1
B4GALNT1	cg20416037	57984712	2.97e-11	2.24178e-05	12	-1
B4GALNT1	cg25133016	57984719	1.85e-12	1.39639e-06	12	-1
B4GALNT1	cg22610645	58003898	2.18e-11	1.64548e-05	12	-1
B4GALNT1	cg11211563	58003905	2.1e-11	1.5851e-05	12	-1
B4GALNT1	cg15409097	58003925	1.19e-11	8.98222e-06	12	-1
B4GALNT1	cg16567290	58013569	9.85e-11	7.43486e-05	12	-1
B4GALNT1	cg10605137	58016356	6.46e-11	4.87606e-05	12	-1
B4GALNT1	cg12230728	58021569	3.21e-15	2.42293e-09	12	-1
B4GALT1	cg14080050	33159025	8.21e-16	6.19697e-10	9	-1
B4GALT1	cg14242528	33166541	1.71e-16	1.29072e-10	9	-1
B4GALT1	cg21316772	33167933	6.27e-08	0.0473265	9	-1
B4GALT1	cg05779272	33168018	1.57e-10	0.000118505	9	-1
B4GALT2	cg02416986	44446201	5.39e-11	4.06842e-05	1	1
B4GALT3	cg16557111	161059429	1.96e-08	0.0147942	1	-1
B4GALT3	cg17017284	161128717	1.72e-09	0.00129827	1	-1
B4GALT3	cg18176482	161128720	1.03e-10	7.77452e-05	1	-1
B4GALT4	cg03904711	118865255	5.31e-08	0.0400803	3	-1
B4GALT4	cg15717250	118895485	1.28e-09	0.000966154	3	-1
B4GALT4	cg11261958	118958539	1.81e-10	0.00013662	3	-1
B4GALT6	cg03595626	29127091	2.69e-10	0.000203043	18	-1
B4GALT7	cg22148663	176962328	3.4e-09	0.00256635	5	1
B9D1	cg25132536	19152434	1.37e-08	0.0103409	17	-1
B9D1	cg12137220	19220813	5.13e-11	3.87217e-05	17	-1
B9D1	cg00797477	19264814	3.96e-19	2.98904e-13	17	-1
B9D1	cg03602528	19266095	3.08e-08	0.0232481	17	-1
B9D1	cg17046484	19269624	2.87e-08	0.021663	17	-1
B9D1	cg13832201	19282521	2.39e-10	0.000180399	17	-1
B9D1	cg20538986	19295550	1.74e-09	0.00131337	17	-1
B9D1	cg04279801	19314319	6.24e-08	0.0471	17	-1
B9D1	cg22509504	19322114	1.51e-13	1.13976e-07	17	-1
BACE1	cg11029270	117068115	3.3e-08	0.0249087	11	-1
BACE1	cg11861562	117069780	3.21e-11	2.42293e-05	11	-1
BACE1	cg26566898	117069891	7.81e-11	5.89505e-05	11	-1
BACE1	cg26997966	117155868	1.34e-09	0.00101144	11	-1
BACE1	cg01923020	117185292	3.91e-17	2.9513e-11	11	-1
BACE2	cg15377887	42440661	1.86e-11	1.40394e-05	21	1
BACE2	cg21980107	42520181	1.92e-14	1.44923e-08	21	1
BACE2	cg16334795	42538894	5.23e-25	3.94765e-19	21	1
BACE2	cg18175606	42543209	1.61e-12	1.21524e-06	21	1
BACE2	cg21268422	42620091	1e-18	7.54808e-13	21	1
BACH1	cg23530064	30713266	9.56e-15	7.21596e-09	21	1
BAD	cg02967152	64014589	5.33e-08	0.0402313	11	-1
BAD	cg03195230	64073135	1.52e-09	0.00114731	11	-1
BAG3	cg19991948	121335173	1.04e-08	0.00785	10	1
BAG3	cg10673740	121411826	9.62e-10	0.000726125	10	1
BAG3	cg01303372	121415189	1.59e-11	1.20014e-05	10	1
BAG3	cg20636248	121439845	1.07e-15	8.07645e-10	10	1
BAG3	cg15922976	121486206	5.76e-09	0.00434769	10	1
BAG4	cg03229959	38089560	1.56e-08	0.011775	8	1
BAG4	cg12951224	38126910	5.06e-08	0.0381933	8	1
BAHCC1	cg23606623	79373017	3.12e-08	0.02355	17	1
BAHCC1	cg09545579	79377548	3.76e-08	0.0283808	17	1
BAHCC1	cg21676780	79387626	1.78e-09	0.00134356	17	1
BAHCC1	cg11544882	79388244	1.44e-09	0.00108692	17	1
BAHCC1	cg00776208	79388538	1.52e-15	1.14731e-09	17	1
BAHCC1	cg27169819	79388690	1.83e-12	1.3813e-06	17	1
BAHCC1	cg20428133	79388814	4.82e-10	0.000363817	17	1
BAHCC1	cg06451177	79412583	2.07e-09	0.00156245	17	1
BAHCC1	cg27177415	79412681	4.03e-09	0.00304188	17	1
BAHCC1	cg22944823	79412685	1.7e-11	1.28317e-05	17	1
BAHCC1	cg27144709	79415034	1.77e-10	0.000133601	17	1
BAHCC1	cg10584478	79422530	3.38e-08	0.0255125	17	1
BAHCC1	cg12194745	79423649	1.89e-08	0.0142659	17	1
BAHCC1	cg06663615	79423959	1.94e-12	1.46433e-06	17	1
BAHCC1	cg03954280	79430946	1.57e-11	1.18505e-05	17	1
BAHCC1	cg06577703	79431121	1.58e-09	0.0011926	17	1
BAHCC1	cg19536407	79431331	1.57e-08	0.0118505	17	1
BAHD1	cg09641578	40734696	7.17e-09	0.00541197	15	1
BAIAP2L1	cg09491897	78935269	4.57e-08	0.0344947	17	-1
BAIAP2L1	cg20630410	78952751	2.36e-09	0.00178135	17	-1
BAIAP2L1	cg26739149	78997350	1.23e-08	0.00928414	17	-1
BAIAP2L1	cg13667389	79004850	4.84e-13	3.65327e-07	17	-1
BAIAP2L1	cg01219924	79004947	3.54e-09	0.00267202	17	-1
BAIAP2L1	cg25282976	79005047	2.77e-12	2.09082e-06	17	-1
BAIAP2L1	cg25142500	79005386	1.77e-11	1.33601e-05	17	-1
BAIAP2L1	cg15867652	79011277	8.54e-10	0.000644606	17	-1
BAIAP2L1	cg22442557	79011352	2.35e-16	1.7738e-10	17	-1
BAIAP2L1	cg09043456	79024087	1.82e-16	1.37375e-10	17	-1
BAIAP2L1	cg06768939	79024447	2.2e-17	1.66058e-11	17	-1
BAIAP2L1	cg26475541	79026152	4.94e-08	0.0372875	17	-1
BAIAP2L1	cg20317521	79026312	8.94e-10	0.000674798	17	-1
BAIAP2L1	cg13621701	79026930	1.02e-09	0.000769904	17	-1
BAIAP2L1	cg05481579	79030796	8.18e-14	6.17433e-08	17	-1
BAIAP2L1	cg22184944	79031091	9.63e-19	7.2688e-13	17	-1
BAIAP2L1	cg23979832	79031550	2.04e-08	0.0153981	17	-1
BAIAP2L1	cg19776366	79032662	6.86e-12	5.17798e-06	17	-1
BAIAP2L1	cg11698647	79041480	3.87e-08	0.0292111	17	-1
BAIAP2L1	cg26109145	79045877	5.89e-29	4.44582e-23	17	-1
BAIAP2L1	cg11176256	79053905	2.67e-08	0.0201534	17	-1
BAIAP2L1	cg26927218	79054044	8.77e-10	0.000661967	17	-1
BAIAP2L1	cg05046936	79054073	2.85e-10	0.00021512	17	-1
BAIAP2L1	cg20707786	79058303	2.99e-08	0.0225688	17	-1
BAIAP2L1	cg07759857	79060804	8.63e-15	6.51399e-09	17	-1
BAIAP2L1	cg23660949	79072761	2.66e-10	0.000200779	17	-1
BAIAP2L1	cg01276536	79075920	2.02e-09	0.00152471	17	-1
BAIAP2L1	cg19170021	79077169	5.29e-16	3.99293e-10	17	-1
BAIAP2L1	cg08680239	79077745	9.69e-09	0.00731409	17	-1
BAIAP2L1	cg09347306	79078315	4.41e-09	0.0033287	17	-1
BAIAP2L1	cg23532322	79088325	4.77e-08	0.0360043	17	-1
BAIAP2L1	cg06310712	79104782	4.58e-18	3.45702e-12	17	-1
BAIAP2L1	cg14312860	79105559	5.74e-14	4.3326e-08	17	-1
BAIAP2L1	cg02004044	79107140	1.21e-08	0.00913318	17	-1
BAIAP2L1	cg24688837	79107197	6.28e-08	0.0474019	17	-1
BAIAP2L1	cg23535449	79107259	3.11e-10	0.000234745	17	-1
BAK1	cg11783815	33558433	2.22e-18	1.67567e-12	6	-1
BAK1	cg09673807	33575719	3.81e-08	0.0287582	6	-1
BAK1	cg02066343	33590458	8.9e-18	6.71779e-12	6	-1
BAK1	cg08486432	33598003	7.27e-12	5.48745e-06	6	-1
BAK1	cg04903916	33638413	6.32e-17	4.77039e-11	6	-1
BAMBI	cg03325931	28968928	6.46e-10	0.000487606	10	1
BAMBI	cg05046589	28970534	4.83e-08	0.0364572	10	1
BAMBI	cg07232003	28971331	2.23e-08	0.0168322	10	1
BANF1	cg25424279	65683543	6.12e-08	0.0461942	11	1
BASP1	cg20941894	17147858	3.85e-10	0.000290601	5	1
BASP1	cg04154424	17204524	2.48e-13	1.87192e-07	5	1
BASP1	cg25421209	17306335	7.37e-25	5.56293e-19	5	1
BATF2	cg25102206	75897342	5.02e-09	0.00378914	14	-1
BATF2	cg22143352	75897841	2.95e-08	0.0222668	14	-1
BATF3	cg02258444	64658622	2.11e-10	0.000159264	11	-1
BATF3	cg27083891	64658726	9.87e-12	7.44995e-06	11	-1
BATF3	cg09349409	64658765	1.22e-10	9.20866e-05	11	-1
BATF3	cg18262830	64658819	1.4e-13	1.05673e-07	11	-1
BATF3	cg24803202	64658903	1.06e-09	0.000800096	11	-1
BATF3	cg08432452	64658936	6.69e-16	5.04967e-10	11	-1
BATF3	cg00589493	64658940	2.44e-09	0.00184173	11	-1
BATF3	cg13092487	64658946	1.74e-14	1.31337e-08	11	-1
BATF3	cg24154336	64659044	4.64e-16	3.50231e-10	11	-1
BATF3	cg00400165	64659060	3.5e-14	2.64183e-08	11	-1
BATF3	cg00376448	64659065	2.29e-14	1.72851e-08	11	-1
BATF3	cg23266943	64660386	1.16e-09	0.000875577	11	-1
BATF3	cg17321617	64764490	1.98e-08	0.0149452	11	-1
BATF3	cg05462570	64814948	5.61e-13	4.23447e-07	11	-1
BATF3	cg19917412	64815189	3.72e-10	0.000280789	11	-1
BATF3	cg17160439	64815744	9.2e-10	0.000694423	11	-1
BATF3	cg27607805	64826135	4.85e-11	3.66082e-05	11	-1
BAZ1A	cg21839331	35187172	1.52e-13	1.14731e-07	14	-1
BAZ2A	cg19628333	56914766	3.11e-08	0.0234745	12	-1
BBC3	cg25731261	47736018	4.26e-12	3.21548e-06	19	-1
BBS10	cg22134325	66188745	2.95e-09	0.00222668	11	-1
BBS12	cg26280786	76730965	4.46e-08	0.0336644	12	1
BCAM	cg05501958	45411873	5.79e-13	4.37034e-07	19	1
BCAP31	cg18476631	152954833	3.85e-10	0.000290601	23	-1
BCAP31	cg04307491	152954836	1.7e-12	1.28317e-06	23	-1
BCAP31	cg00349460	153031002	8.26e-09	0.00623471	23	-1
BCAP31	cg06442966	153032597	1.01e-10	7.62356e-05	23	-1
BCAP31	cg02279124	153046894	6.7e-09	0.00505721	23	-1
BCAS2	cg20932765	115054143	5.28e-09	0.00398539	1	-1
BCAT2	cg20441902	49199029	3.29e-08	0.0248332	19	-1
BCAT2	cg01656853	49199172	1.95e-09	0.00147188	19	-1
BCAT2	cg08873673	49199217	9.41e-10	0.000710274	19	-1
BCAT2	cg04660111	49199234	5.48e-08	0.0413635	19	-1
BCAT2	cg06928993	49313421	5.49e-10	0.00041439	19	-1
BCKDHA	cg09926389	41837123	5.11e-08	0.0385707	19	1
BCKDK	cg03984055	31117318	1.51e-08	0.0113976	16	1
BCL10	cg22670572	85690767	4.87e-08	0.0367591	1	-1
BCL10	cg27558693	85710632	7.26e-11	5.47991e-05	1	-1
BCL10	cg19729188	85725931	4.64e-08	0.0350231	1	-1
BCL10	cg16596317	85755348	4.38e-11	3.30606e-05	1	-1
BCL2	cg10052704	23707305	1.2e-13	9.0577e-08	14	-1
BCL2	cg08136169	23707320	6.68e-09	0.00504212	14	-1
BCL2	cg27034225	23757845	7.63e-09	0.00575919	14	-1
BCL2	cg09337121	23769999	9.84e-29	7.42731e-23	14	-1
BCL2	cg25149155	23775777	7.16e-35	5.40443e-29	14	-1
BCL2	cg12917475	23775787	5.07e-34	3.82688e-28	14	-1
BCL2	cg05877109	23775794	4.88e-31	3.68346e-25	14	-1
BCL2	cg18449389	23776482	1.02e-35	7.69904e-30	14	-1
BCL2	cg17199325	23821229	1.53e-08	0.0115486	14	-1
BCL2	cg16585972	23835212	1.77e-11	1.33601e-05	14	-1
BCL2L1	cg20481287	12224457	3.38e-09	0.00255125	12	-1
BCL2L11	cg01508428	30175458	1.29e-11	9.73702e-06	20	1
BCL2L11	cg08276755	30196714	7.53e-11	5.6837e-05	20	1
BCL3	cg26470501	45252955	1.62e-12	1.22279e-06	19	1
BCL3	cg11597497	45257305	1.57e-08	0.0118505	19	1
BCL6	cg20805367	6918952	6.11e-08	0.0461188	17	-1
BCL6	cg06679494	6921295	2.46e-08	0.0185683	17	-1
BCL6	cg11910759	7011519	4.11e-08	0.0310226	17	-1
BCL6B	cg05121480	187387601	4.86e-15	3.66837e-09	3	1
BCL6B	cg00481951	187387650	5.32e-12	4.01558e-06	3	1
BCL6B	cg00457403	187387734	5.5e-16	4.15144e-10	3	1
BCL6B	cg25478614	187387866	3.93e-12	2.9664e-06	3	1
BCL6B	cg15347189	187387999	9.27e-14	6.99707e-08	3	1
BCL6B	cg16927040	187388128	1.08e-15	8.15193e-10	3	1
BCL6B	cg02164046	187388148	1.91e-20	1.44168e-14	3	1
BCL6B	cg13206017	187388225	1.1e-11	8.30289e-06	3	1
BCL6B	cg05663031	187453721	2.26e-08	0.0170587	3	1
BCL6B	cg06070445	187453772	2.7e-13	2.03798e-07	3	1
BCL6B	cg06220604	187465654	6.12e-16	4.61942e-10	3	1
BCL7B	cg23300882	72863900	6.57e-12	4.95909e-06	7	-1
BCL7C	cg20470467	30886130	6.2e-08	0.0467981	16	-1
BCL7C	cg20824109	30886837	2.56e-09	0.00193231	16	-1
BCL9	cg26091247	118784336	2.64e-08	0.0199269	11	1
BCL9L	cg10020892	147016901	2.98e-09	0.00224933	1	-1
BCL9L	cg03441279	147083949	1.42e-10	0.000107183	1	-1
BDH1	cg21447717	197228950	5.19e-08	0.0391745	3	-1
BDH1	cg18163092	197246936	4.85e-08	0.0366082	3	-1
BDH1	cg16775939	197247220	2.72e-13	2.05308e-07	3	-1
BDH1	cg19798702	197247751	2.64e-11	1.99269e-05	3	-1
BDH1	cg09610644	197249274	1.68e-11	1.26808e-05	3	-1
BDH2	cg03276883	104021583	3.72e-08	0.0280789	4	-1
BDKRB2	cg03518457	96702066	1.93e-08	0.0145678	14	1
BDKRB2	cg26405841	96715970	6.4e-09	0.00483077	14	1
BDKRB2	cg05158854	96729656	3.26e-08	0.0246067	14	1
BDKRB2	cg23470139	96730545	3.17e-10	0.000239274	14	1
BDKRB2	cg13777473	96742920	4.95e-11	3.7363e-05	14	1
BEND3	cg13365279	107390070	2.01e-08	0.0151716	6	-1
BEND7	cg06261052	13545875	8.15e-12	6.15169e-06	10	-1
BEND7	cg24867665	13546094	6.55e-09	0.00494399	10	-1
BEST1	cg09729866	61665465	7.59e-09	0.00572899	11	1
BEST1	cg19043798	61687936	1.44e-10	0.000108692	11	1
BEST1	cg09847652	61724438	4.32e-09	0.00326077	11	1
BEST1	cg21988813	61730880	5.27e-14	3.97784e-08	11	1
BEST1	cg22892043	61731930	1.01e-09	0.000762356	11	1
BEST1	cg05567440	61772344	7.83e-10	0.000591015	11	1
BEX4	cg17294479	102470404	1.11e-09	0.000837837	23	1
BEX4	cg25645559	102470643	2.41e-09	0.00181909	23	1
BEX4	cg26937310	102531708	4.81e-08	0.0363063	23	1
BEX4	cg04854285	102531822	4.05e-09	0.00305697	23	1
BEX4	cg13391512	102564733	5.53e-16	4.17409e-10	23	1
BFAR	cg04380939	14658873	3.42e-18	2.58144e-12	16	1
BFAR	cg00895174	14729433	2.32e-16	1.75115e-10	16	1
BFAR	cg00712280	14761386	3.97e-17	2.99659e-11	16	1
BGN	cg18986576	152772180	4.8e-09	0.00362308	23	1
BHLHB9	cg25950739	101907254	3.59e-08	0.0270976	23	1
BHLHB9	cg23571457	101907558	2.14e-10	0.000161529	23	1
BHLHB9	cg13700552	101968505	3.09e-08	0.0233236	23	1
BHLHE40	cg23480985	5018700	1.5e-08	0.0113221	3	1
BHLHE40	cg18810342	5019075	1.89e-09	0.00142659	3	1
BHLHE40	cg17202781	5019217	6.19e-15	4.67226e-09	3	1
BHLHE40	cg20971407	5022392	3.56e-10	0.000268712	3	1
BHLHE40	cg03598297	5024761	4.09e-13	3.08716e-07	3	1
BHLHE40	cg02220837	5024773	1.93e-14	1.45678e-08	3	1
BHLHE40	cg26344982	5024811	4.66e-13	3.51741e-07	3	1
BHLHE40	cg18768347	5024849	1.25e-13	9.4351e-08	3	1
BHLHE40	cg01864791	5024963	2.05e-11	1.54736e-05	3	1
BHLHE40	cg16320419	5025570	9.86e-14	7.44241e-08	3	1
BHLHE40	cg16582517	5025885	5.04e-11	3.80423e-05	3	1
BHLHE40	cg01607932	5027597	5.07e-15	3.82688e-09	3	1
BHLHE40	cg14029912	5027616	5.39e-11	4.06842e-05	3	1
BHLHE40	cg18471664	5028143	6.07e-13	4.58168e-07	3	1
BHLHE40	cg12262069	5028410	1.28e-14	9.66154e-09	3	1
BHLHE40	cg06709828	5028504	3.52e-11	2.65692e-05	3	1
BHLHE40	cg26284735	5065165	1.94e-11	1.46433e-05	3	1
BHLHE41	cg16047471	26274563	5.76e-21	4.34769e-15	12	-1
BHMT2	cg03400060	78365801	3.47e-16	2.61918e-10	5	1
BICD2	cg14184780	95475751	4.18e-09	0.0031551	9	-1
BID	cg20234121	18257412	2.92e-09	0.00220404	22	-1
BID	cg01280609	18257414	3.72e-09	0.00280789	22	-1
BID	cg14086922	18268239	5.84e-09	0.00440808	22	-1
BID	cg21463605	18268249	3.26e-10	0.000246067	22	-1
BIN1	cg22768700	127805770	3.11e-19	2.34745e-13	2	-1
BIN1	cg15356320	127818000	8.61e-09	0.0064989	2	-1
BIN1	cg00091827	127863656	4.54e-17	3.42683e-11	2	-1
BIN2	cg22163059	51610927	1.35e-18	1.01899e-12	12	-1
BIN2	cg10377582	51612794	6.83e-19	5.15534e-13	12	-1
BIN2	cg10590292	51717674	1.61e-27	1.21524e-21	12	-1
BIN2	cg12353452	51717865	9.42e-21	7.11029e-15	12	-1
BIN2	cg18610205	51717960	1.33e-17	1.00389e-11	12	-1
BIN2	cg06380123	51717978	4.37e-18	3.29851e-12	12	-1
BIN2	cg07119472	51718011	3.3e-21	2.49087e-15	12	-1
BIN2	cg14556909	51718088	5.11e-30	3.85707e-24	12	-1
BIN2	cg24749672	51718108	2.51e-35	1.89457e-29	12	-1
BIN2	cg08075204	51718112	3.57e-31	2.69466e-25	12	-1
BIN2	cg20306694	51718251	1.27e-18	9.58606e-13	12	-1
BIN3	cg25475538	22414555	9.64e-12	7.27635e-06	8	-1
BIN3	cg26366616	22439831	1.56e-09	0.0011775	8	-1
BIN3	cg17250770	22500401	2.84e-13	2.14365e-07	8	-1
BIN3	cg06226386	22500449	1.82e-15	1.37375e-09	8	-1
BIN3	cg24824842	22524560	1.38e-08	0.0104164	8	-1
BIN3	cg21553199	22527157	5.72e-08	0.043175	8	-1
BIRC2	cg08847737	102206714	4.88e-08	0.0368346	11	1
BLCAP	cg16326421	36151003	1.92e-08	0.0144923	20	-1
BLCAP	cg11252765	36151120	1.02e-08	0.00769904	20	-1
BLCAP	cg06198069	36151184	3.87e-08	0.0292111	20	-1
BLCAP	cg17820025	36152813	4.97e-09	0.0037514	20	-1
BLCAP	cg18244708	36152923	1.09e-13	8.22741e-08	20	-1
BLCAP	cg01604401	36153186	3.48e-13	2.62673e-07	20	-1
BLCAP	cg03226872	36153865	2.13e-15	1.60774e-09	20	-1
BLCAP	cg17271585	36153947	3.46e-14	2.61164e-08	20	-1
BLCAP	cg09993814	36154222	2.45e-09	0.00184928	20	-1
BLCAP	cg21733794	36154388	2.27e-12	1.71341e-06	20	-1
BLOC1S1	cg02192520	56114155	8.65e-09	0.00652909	12	1
BLOC1S1	cg17243643	56114269	2.06e-09	0.0015549	12	1
BLOC1S1	cg11317254	56118524	2.2e-10	0.000166058	12	1
BLOC1S1	cg26634403	56133575	6.87e-09	0.00518553	12	1
BLOC1S2	cg26848011	101990206	4.4e-08	0.0332116	10	-1
BLOC1S2	cg22619549	102090297	1.49e-08	0.0112466	10	-1
BLVRB	cg25509871	40871557	1.48e-08	0.0111712	19	-1
BLVRB	cg10274022	40871697	5.9e-08	0.0445337	19	-1
BLVRB	cg08360726	40871823	3.08e-09	0.00232481	19	-1
BLVRB	cg19262282	40923249	4.31e-10	0.000325322	19	-1
BLVRB	cg06663644	40971204	6.2e-15	4.67981e-09	19	-1
BMF	cg16594502	40339900	1.35e-08	0.0101899	15	-1
BMF	cg27155939	40347163	6.16e-11	4.64962e-05	15	-1
BMF	cg20059928	40361485	2.81e-11	2.12101e-05	15	-1
BMI1	cg10091662	22609897	2.49e-08	0.0187947	10	1
BMP1	cg24382070	22013694	3.47e-09	0.00261918	8	1
BMP1	cg00920938	22036412	1.14e-21	8.60481e-16	8	1
BMP1	cg14316305	22073927	4.08e-09	0.00307962	8	1
BMP1	cg01894631	22079101	1.78e-10	0.000134356	8	1
BMP1	cg17481197	22079107	4.08e-10	0.000307962	8	1
BMP1	cg07200386	22079169	2.67e-08	0.0201534	8	1
BMP1	cg00575769	22079255	1.2e-10	9.0577e-05	8	1
BMP1	cg04011470	22079330	7.62e-11	5.75164e-05	8	1
BMP1	cg23536138	22084861	6.28e-09	0.00474019	8	1
BMP2K	cg09211429	6748710	2.63e-11	1.98515e-05	20	1
BMP2K	cg17774058	6748719	1.9e-17	1.43414e-11	20	1
BMS1	cg25757869	75401245	4.36e-09	0.00329096	10	1
BNIP2	cg00437411	59903968	3.42e-10	0.000258144	15	-1
BNIP2	cg05641048	59908622	3.08e-09	0.00232481	15	-1
BNIP2	cg23877385	59908652	4.5e-10	0.000339664	15	-1
BNIP2	cg14422338	59945426	1.16e-12	8.75577e-07	15	-1
BOK	cg11374368	242497960	1.54e-09	0.0011624	2	1
BOK	cg24436906	242498081	2.53e-09	0.00190966	2	1
BOK	cg23288103	242499464	1.24e-10	9.35962e-05	2	1
BOK	cg24828208	242500484	1.17e-11	8.83125e-06	2	1
BOLA1	cg13169641	149872165	2.46e-09	0.00185683	1	1
BOLA1	cg02086349	149908606	1.99e-08	0.0150207	1	1
BOP1	cg20329047	145514383	1.25e-08	0.0094351	8	-1
BOP1	cg13302823	145559792	6.02e-08	0.0454394	8	-1
BPHL	cg24886867	3076190	3.56e-11	2.68712e-05	6	1
BPHL	cg20410114	3160502	5.79e-09	0.00437034	6	1
BPHL	cg21136544	3160547	8.35e-09	0.00630265	6	1
BPNT1	cg27631248	220267790	2.41e-08	0.0181909	1	-1
BPNT1	cg24658737	220292590	4.88e-11	3.68346e-05	1	-1
BRAF	cg01538984	140396422	9.05e-10	0.000683101	7	-1
BRAP	cg25200151	112125000	7.67e-09	0.00578938	12	-1
BRAP	cg26813561	112171802	5.16e-13	3.89481e-07	12	-1
BRCA1	cg19088651	41277213	4.83e-10	0.000364572	17	-1
BRCA1	cg08993267	41277322	5.96e-11	4.49866e-05	17	-1
BRCA1	cg24806953	41277364	5.04e-11	3.80423e-05	17	-1
BRCA1	cg20187250	41277381	2.9e-12	2.18894e-06	17	-1
BRCA1	cg15419295	41277389	1.99e-10	0.000150207	17	-1
BRCA1	cg16963062	41277392	4.52e-11	3.41173e-05	17	-1
BRCA1	cg16630982	41277394	4.54e-11	3.42683e-05	17	-1
BRCA1	cg21253966	41277426	1.77e-11	1.33601e-05	17	-1
BRCA1	cg04110421	41277428	9.86e-12	7.44241e-06	17	-1
BRCA1	cg04658354	41277444	3.65e-11	2.75505e-05	17	-1
BRCA1	cg17301289	41277462	4.87e-11	3.67591e-05	17	-1
BRCA1	cg09441966	41277487	1.33e-10	0.000100389	17	-1
BRCA1	cg10893007	41277694	6.09e-11	4.59678e-05	17	-1
BRCA1	cg11126247	41277707	4.42e-11	3.33625e-05	17	-1
BRCA1	cg12182452	41277730	2.21e-11	1.66813e-05	17	-1
BRCA1	cg09831010	41277847	6.72e-11	5.07231e-05	17	-1
BRCA2	cg14932124	32885430	1.99e-08	0.0150207	13	1
BRCA2	cg15516583	32886317	4.19e-09	0.00316265	13	1
BRD2	cg14361162	32935738	4.22e-08	0.0318529	6	1
BRD8	cg18999360	137426850	1.4e-08	0.0105673	5	-1
BRD8	cg25021598	137518412	3.28e-11	2.47577e-05	5	-1
BRD8	cg23239612	137549391	3.06e-08	0.0230971	5	-1
BRD9	cg07367113	891207	4.87e-09	0.00367591	5	-1
BRD9	cg07148743	891451	8.35e-10	0.000630265	5	-1
BRD9	cg02246916	960204	5.85e-09	0.00441563	5	-1
BRE	cg00927435	144872683	5.99e-09	0.0045213	8	1
BRF1	cg15403616	105658685	5.18e-08	0.0390991	14	-1
BRF1	cg16367103	105681416	4.57e-13	3.44947e-07	14	-1
BRSK1	cg24429081	55741476	7.96e-14	6.00827e-08	19	1
BSCL2	cg21002970	62369079	1.29e-14	9.73702e-09	11	-1
BSCL2	cg18133300	62376474	5.95e-08	0.0449111	11	-1
BSCL2	cg08842907	62470818	6.19e-09	0.00467226	11	-1
BSCL2	cg23916044	62472988	2.82e-11	2.12856e-05	11	-1
BSCL2	cg10573476	62474118	4.38e-08	0.0330606	11	-1
BSCL2	cg07237830	62474725	2.08e-12	1.57e-06	11	-1
BSCL2	cg13916928	62474735	4.33e-12	3.26832e-06	11	-1
BSCL2	cg01141838	62474744	2.97e-14	2.24178e-08	11	-1
BSCL2	cg01975093	62474759	1.89e-19	1.42659e-13	11	-1
BSCL2	cg20342105	62474910	6.35e-14	4.79303e-08	11	-1
BSCL2	cg11264539	62474940	4.65e-15	3.50986e-09	11	-1
BSCL2	cg26213368	62474978	2.73e-11	2.06063e-05	11	-1
BSCL2	cg13856573	62475078	1.52e-08	0.0114731	11	-1
BSCL2	cg09935596	62535837	7.42e-12	5.60068e-06	11	-1
BSCL2	cg14712784	62553869	8.17e-10	0.000616678	11	-1
BSPRY	cg14193097	116150138	7.54e-20	5.69125e-14	9	1
BSPRY	cg13891189	116164001	6.21e-09	0.00468736	9	1
BST1	cg00731785	15704680	3.73e-08	0.0281543	4	1
BST1	cg02183671	15779999	2.37e-09	0.00178889	4	1
BST1	cg24819835	15780011	4.78e-13	3.60798e-07	4	1
BST2	cg17355241	17445073	6.52e-12	4.92135e-06	19	-1
BST2	cg02316735	17449042	7.44e-16	5.61577e-10	19	-1
BST2	cg23881613	17462773	5.1e-10	0.000384952	19	-1
BST2	cg05613364	17462862	1.23e-11	9.28414e-06	19	-1
BST2	cg12090003	17516282	5.12e-27	3.86462e-21	19	-1
BST2	cg16363586	17516329	6.28e-32	4.74019e-26	19	-1
BST2	cg11558551	17516442	5.27e-19	3.97784e-13	19	-1
BST2	cg01254505	17516470	1.51e-14	1.13976e-08	19	-1
BST2	cg01329005	17516712	6.76e-21	5.1025e-15	19	-1
BST2	cg09993699	17517008	2.09e-15	1.57755e-09	19	-1
BST2	cg20092122	17517221	1.12e-18	8.45385e-13	19	-1
BTBD1	cg19317944	45246038	9.05e-09	0.00683101	1	-1
BTBD3	cg05822633	11898531	5.14e-08	0.0387971	20	1
BTBD3	cg01444716	11898557	2.33e-08	0.017587	20	1
BTBD3	cg18808904	11898851	6.93e-10	0.000523082	20	1
BTBD6	cg01153451	105714274	2.94e-08	0.0221914	14	1
BTBD6	cg23034818	105714589	5.39e-43	4.06842e-37	14	1
BTBD6	cg15474367	105714833	2.69e-36	2.03043e-30	14	1
BTBD6	cg16561543	105714843	7.81e-38	5.89505e-32	14	1
BTBD6	cg02201215	105714846	1.71e-34	1.29072e-28	14	1
BTBD6	cg01237565	105715025	3.39e-31	2.5588e-25	14	1
BTBD6	cg24902557	105715464	2.18e-48	1.64548e-42	14	1
BTBD6	cg05087067	105715741	1.21e-35	9.13318e-30	14	1
BTBD6	cg09237515	105715926	1.3e-26	9.8125e-21	14	1
BTBD6	cg18132624	105716052	3.87e-13	2.92111e-07	14	1
BTBD6	cg12160741	105760556	2.78e-08	0.0209837	14	1
BTF3L4	cg09129100	72715464	2.27e-08	0.0171341	5	1
BTF3L4	cg23713079	72715996	7.55e-09	0.0056988	5	1
BTG1	cg08832851	92535822	3.22e-11	2.43048e-05	12	-1
BTN2A2	cg21545548	26296575	6.27e-12	4.73265e-06	6	1
BTN2A2	cg24347070	26382817	1.85e-10	0.000139639	6	1
BTN2A2	cg27314482	26401793	5.76e-12	4.34769e-06	6	1
BTN2A2	cg12537337	26442290	5.74e-15	4.3326e-09	6	1
BTN2A2	cg03783907	26446387	1.23e-18	9.28414e-13	6	1
BTN3A1	cg12537337	26442290	6.46e-17	4.87606e-11	6	1
BTN3A1	cg03783907	26446387	4.1e-13	3.09471e-07	6	1
BTN3A2	cg08578491	26276143	2.06e-08	0.015549	6	1
BTN3A2	cg12537337	26442290	1.57e-12	1.18505e-06	6	1
BTN3A2	cg03783907	26446387	1.48e-08	0.0111712	6	1
BTN3A3	cg12537337	26442290	3.09e-18	2.33236e-12	6	1
BTN3A3	cg03783907	26446387	6.34e-14	4.78548e-08	6	1
BUB3	cg24845175	124877238	9.49e-09	0.00716313	10	1
BUB3	cg05387399	124893766	1.17e-16	8.83125e-11	10	1
BUB3	cg02897537	124893832	1.64e-08	0.0123789	10	1
BUB3	cg09614300	124894076	4.96e-11	3.74385e-05	10	1
BUB3	cg03284310	124894415	4.21e-08	0.0317774	10	1
BUB3	cg26735846	124894943	4.95e-10	0.00037363	10	1
BUB3	cg01448258	124895045	1.07e-12	8.07645e-07	10	1
BUB3	cg18030834	124895243	1.42e-09	0.00107183	10	1
BUB3	cg03908015	124895441	1.85e-10	0.000139639	10	1
BUB3	cg18685408	124895448	2.64e-10	0.000199269	10	1
BUB3	cg26956444	124895456	2.98e-09	0.00224933	10	1
BUB3	cg14663510	124895461	1.95e-09	0.00147188	10	1
BUB3	cg00560482	124895474	2.06e-11	1.5549e-05	10	1
BUB3	cg11628754	124895638	4.4e-11	3.32116e-05	10	1
BUB3	cg20403498	124895693	2.2e-10	0.000166058	10	1
BUB3	cg19564098	124895697	1.71e-10	0.000129072	10	1
BUB3	cg10491556	124895886	2.19e-11	1.65303e-05	10	1
BUB3	cg04670666	124896129	5.54e-09	0.00418164	10	1
BUB3	cg03453917	124896232	4.52e-11	3.41173e-05	10	1
BUB3	cg01635405	124896713	6.03e-08	0.0455149	10	1
BUB3	cg15396686	124897048	3.16e-13	2.38519e-07	10	1
BUB3	cg20417071	124901456	3.24e-17	2.44558e-11	10	1
BUB3	cg26870126	124901477	2.42e-12	1.82664e-06	10	1
BUB3	cg18030587	124901495	2.35e-16	1.7738e-10	10	1
BUB3	cg00902104	124901908	9.9e-13	7.4726e-07	10	1
BUB3	cg17422774	124901928	1.41e-15	1.06428e-09	10	1
BUB3	cg24873562	124902349	1.49e-15	1.12466e-09	10	1
BUB3	cg08529882	124902456	3.46e-16	2.61164e-10	10	1
BUB3	cg09239524	124902546	3.17e-16	2.39274e-10	10	1
BUB3	cg11171221	124902844	7.79e-19	5.87995e-13	10	1
BUB3	cg22828989	124903224	5.99e-13	4.5213e-07	10	1
BUB3	cg01350680	124903314	3.78e-14	2.85317e-08	10	1
BUB3	cg06811295	124905890	2.59e-09	0.00195495	10	1
BUB3	cg16090347	124906421	5.39e-08	0.0406842	10	1
BUB3	cg04594452	124906685	4.25e-08	0.0320793	10	1
BUB3	cg14640621	124906748	8.19e-11	6.18188e-05	10	1
BUB3	cg22746458	124906859	2.63e-17	1.98515e-11	10	1
BUB3	cg00684248	124907409	5.34e-13	4.03067e-07	10	1
BUB3	cg23437459	124907457	4.24e-11	3.20039e-05	10	1
BUB3	cg17498296	124907540	7.23e-09	0.00545726	10	1
BUB3	cg22603247	124907553	3.82e-09	0.00288337	10	1
BUB3	cg07229938	124907600	2.02e-14	1.52471e-08	10	1
BUB3	cg19909787	124907708	3.52e-10	0.000265692	10	1
BUB3	cg05189242	124908083	9.58e-12	7.23106e-06	10	1
BUB3	cg17795158	124908427	2.82e-10	0.000212856	10	1
BUB3	cg10059942	124908488	9.68e-14	7.30654e-08	10	1
BUB3	cg03716936	124908747	8.5e-09	0.00641587	10	1
BUB3	cg00006081	124908907	1.72e-10	0.000129827	10	1
BUB3	cg02430935	124909028	3.33e-15	2.51351e-09	10	1
BUB3	cg04820634	124909415	3.87e-09	0.00292111	10	1
BUB3	cg14822490	124909889	2.22e-15	1.67567e-09	10	1
BUB3	cg22886575	124910040	5.48e-08	0.0413635	10	1
BUB3	cg02847649	124910550	2.6e-11	1.9625e-05	10	1
BUB3	cg12380339	124910812	1.87e-13	1.41149e-07	10	1
BUB3	cg24804172	124911034	1.65e-11	1.24543e-05	10	1
BUB3	cg00772091	124914911	3.95e-09	0.00298149	10	1
BUB3	cg24524485	124915458	7.16e-16	5.40443e-10	10	1
BZW2	cg20146962	16625510	1.17e-09	0.000883125	7	1
BZW2	cg08577607	16626530	1.5e-12	1.13221e-06	7	1
BZW2	cg25778479	16686771	3.25e-10	0.000245313	7	1
C10orf105	cg17186163	45474317	7.65e-10	0.000577428	10	-1
C10orf25	cg10342899	102822249	3.63e-10	0.000273995	10	-1
C10orf35	cg23697410	71336363	2.3e-09	0.00173606	10	1
C10orf35	cg11228126	71338674	2.4e-08	0.0181154	10	1
C10orf35	cg23193759	71389896	4.45e-09	0.0033589	10	1
C10orf54	cg19407453	73473423	5.32e-09	0.00401558	10	-1
C10orf54	cg05979232	73496014	8.03e-09	0.00606111	10	-1
C10orf54	cg05440642	73507806	2.56e-13	1.93231e-07	10	-1
C10orf54	cg23282441	73533927	6.33e-08	0.0477793	10	-1
C10orf55	cg00303111	75672723	5.68e-23	4.28731e-17	10	-1
C10orf95	cg09599130	104170691	3.84e-08	0.0289846	10	-1
C10orf95	cg10337322	104182490	1.42e-08	0.0107183	10	-1
C10orf95	cg10754935	104182753	8.61e-12	6.4989e-06	10	-1
C10orf95	cg04481603	104182930	2.09e-11	1.57755e-05	10	-1
C10orf95	cg13977486	104211296	1.28e-12	9.66154e-07	10	-1
C10orf95	cg15541611	104211319	3.09e-11	2.33236e-05	10	-1
C10orf95	cg02507296	104211328	1.16e-10	8.75577e-05	10	-1
C10orf95	cg19018709	104211388	1.26e-13	9.51058e-08	10	-1
C10orf95	cg04703950	104211424	1.58e-19	1.1926e-13	10	-1
C10orf95	cg19694241	104211488	2.02e-13	1.52471e-07	10	-1
C11orf1	cg01158277	111783327	3.21e-08	0.0242293	11	1
C11orf1	cg00514609	111783348	2.81e-11	2.12101e-05	11	1
C11orf1	cg07476508	111783355	4.46e-08	0.0336644	11	1
C11orf1	cg11694519	111783563	6.19e-10	0.000467226	11	1
C11orf1	cg23921031	111789452	1.06e-10	8.00096e-05	11	1
C11orf1	cg08775230	111789493	2.04e-09	0.00153981	11	1
C11orf1	cg11845417	111789613	5.29e-09	0.00399293	11	1
C11orf1	cg05697249	111789693	1.3e-09	0.00098125	11	1
C11orf24	cg11117460	67982542	6.5e-08	0.0490625	11	-1
C11orf24	cg13699479	67982598	5.18e-08	0.0390991	11	-1
C11orf45	cg26624134	128761419	5.45e-10	0.00041137	11	-1
C11orf49	cg08941576	46957888	7.44e-11	5.61577e-05	11	1
C11orf49	cg03227338	46998965	1.95e-09	0.00147188	11	1
C11orf52	cg12947833	111783499	1.37e-09	0.00103409	11	1
C11orf52	cg11694519	111783563	4.05e-17	3.05697e-11	11	1
C11orf52	cg23921031	111789452	5.43e-20	4.09861e-14	11	1
C11orf52	cg08775230	111789493	6.25e-17	4.71755e-11	11	1
C11orf52	cg11845417	111789613	3.25e-18	2.45313e-12	11	1
C11orf52	cg05697249	111789693	2.55e-19	1.92476e-13	11	1
C11orf52	cg22019177	111809582	1.76e-15	1.32846e-09	11	1
C11orf52	cg11062672	111809961	8.57e-13	6.4687e-07	11	1
C11orf52	cg01379412	111810533	4.99e-09	0.00376649	11	1
C11orf52	cg03803789	111854003	1.83e-13	1.3813e-07	11	1
C11orf54	cg26570233	93475962	6.55e-10	0.000494399	11	1
C11orf58	cg20738202	16759965	7.67e-10	0.000578938	11	1
C11orf58	cg10633981	16779768	1.79e-09	0.00135111	11	1
C11orf63	cg23507031	122776303	5.52e-16	4.16654e-10	11	1
C11orf63	cg26239495	122791447	1.61e-08	0.0121524	11	1
C11orf63	cg16530587	122821939	3.49e-13	2.63428e-07	11	1
C11orf68	cg25424279	65683543	7.6e-09	0.00573654	11	-1
C11orf70	cg16463558	101918710	1.87e-08	0.0141149	11	1
C11orf71	cg03290730	114326866	4.91e-09	0.00370611	11	-1
C11orf80	cg15102749	66510893	9.52e-09	0.00718577	11	1
C11orf95	cg09244748	63532530	8.23e-10	0.000621207	11	-1
C12orf10	cg10773017	53648023	2.42e-14	1.82664e-08	12	1
C12orf10	cg12417667	53659765	2.22e-09	0.00167567	12	1
C12orf10	cg19049858	53661747	6.29e-10	0.000474774	12	1
C12orf10	cg25402480	53719777	2.6e-10	0.00019625	12	1
C12orf10	cg17540671	53734744	1.12e-09	0.000845385	12	1
C12orf10	cg09371042	53741690	1.35e-12	1.01899e-06	12	1
C12orf29	cg20026737	88389682	2.13e-09	0.00160774	12	1
C12orf57	cg27528330	7025947	9.98e-09	0.00753298	12	1
C12orf65	cg13189671	123750782	3.44e-08	0.0259654	12	1
C12orf65	cg08121792	123804559	3.02e-13	2.27952e-07	12	1
C12orf76	cg03538383	110399167	6.96e-15	5.25346e-09	12	-1
C12orf76	cg17314160	110399253	3.35e-13	2.52861e-07	12	-1
C12orf76	cg08573038	110399302	1.79e-15	1.35111e-09	12	-1
C12orf76	cg26277657	110430371	2.47e-17	1.86438e-11	12	-1
C12orf76	cg02068160	110479212	6.77e-10	0.000511005	12	-1
C12orf76	cg16047828	110479335	1.23e-26	9.28414e-21	12	-1
C12orf76	cg04010915	110547053	8.74e-09	0.00659702	12	-1
C14orf1	cg10741418	73927547	1.92e-09	0.00144923	14	-1
C14orf79	cg04731618	105355938	4.78e-08	0.0360798	14	1
C14orf79	cg15352829	105391018	2.17e-12	1.63793e-06	14	1
C14orf79	cg18875357	105391263	4.13e-14	3.11736e-08	14	1
C14orf79	cg27394566	105391635	3.21e-11	2.42293e-05	14	1
C14orf79	cg20978937	105399321	8.75e-10	0.000660457	14	1
C14orf79	cg05376485	105442241	3.16e-08	0.0238519	14	1
C14orf79	cg12811617	105446698	7.01e-15	5.2912e-09	14	1
C14orf79	cg06891164	105451249	4.1e-09	0.00309471	14	1
C14orf79	cg15895213	105452712	1.18e-10	8.90673e-05	14	1
C14orf79	cg07458747	105538414	2.73e-13	2.06063e-07	14	1
C14orf80	cg16296017	106030981	1.15e-09	0.000868029	14	1
C14orf93	cg22971594	23442770	2.5e-13	1.88702e-07	14	-1
C14orf93	cg06959340	23450238	5.52e-09	0.00416654	14	-1
C14orf93	cg06998137	23451983	9.34e-12	7.04991e-06	14	-1
C14orf93	cg18073151	23452111	1.73e-08	0.0130582	14	-1
C14orf93	cg14220764	23452408	3.29e-10	0.000248332	14	-1
C14orf93	cg27601516	23452417	4.09e-10	0.000308716	14	-1
C14orf93	cg04789056	23456173	8.91e-14	6.72534e-08	14	-1
C14orf93	cg20056914	23512055	1.1e-10	8.30289e-05	14	-1
C14orf93	cg15381162	23517736	2.92e-08	0.0220404	14	-1
C14orf93	cg16502747	23531625	3.14e-08	0.023701	14	-1
C14orf93	cg09367198	23541523	7.13e-11	5.38178e-05	14	-1
C15orf56	cg16567056	40599985	1.21e-10	9.13318e-05	15	-1
C15orf56	cg25210134	40600265	1.59e-09	0.00120014	15	-1
C15orf62	cg22079077	41061384	8.66e-11	6.53664e-05	15	1
C15orf62	cg16764778	41061410	1.93e-12	1.45678e-06	15	1
C15orf62	cg26705724	41061984	4.03e-09	0.00304188	15	1
C15orf62	cg13065206	41062017	1.82e-08	0.0137375	15	1
C15orf62	cg25700533	41062088	3.3e-09	0.00249087	15	1
C15orf62	cg19095568	41062113	2.68e-08	0.0202289	15	1
C15orf62	cg04519327	41149780	2.2e-08	0.0166058	15	1
C16orf13	cg05323904	691677	1.45e-11	1.09447e-05	16	-1
C16orf45	cg16631088	15528133	1.89e-08	0.0142659	16	1
C16orf45	cg03210180	15528758	4.6e-10	0.000347212	16	1
C16orf54	cg23093496	29757323	4.52e-42	3.41173e-36	16	-1
C16orf59	cg03190267	2523468	1.58e-09	0.0011926	16	1
C16orf62	cg26475649	19567354	3.12e-25	2.355e-19	16	1
C16orf71	cg05697253	4745215	3.85e-11	2.90601e-05	16	1
C16orf86	cg26449586	67701378	8.13e-09	0.00613659	16	1
C16orf87	cg05380921	46921663	4.4e-09	0.00332116	16	-1
C17orf100	cg26246074	6609001	7.45e-11	5.62332e-05	17	1
C17orf100	cg06748440	6609746	1.14e-14	8.60481e-09	17	1
C17orf107	cg09853822	4712456	1.71e-09	0.00129072	17	1
C17orf107	cg13332193	4795550	3.07e-10	0.000231726	17	1
C17orf107	cg13557167	4840493	2.75e-15	2.07572e-09	17	1
C17orf107	cg17820591	4853706	8.07e-12	6.0913e-06	17	1
C17orf51	cg27623914	21355856	3.91e-10	0.00029513	17	-1
C17orf51	cg03259243	21356007	3.6e-12	2.71731e-06	17	-1
C17orf51	cg14862806	21356311	4.96e-13	3.74385e-07	17	-1
C17orf51	cg08727303	21356368	5.04e-09	0.00380423	17	-1
C17orf51	cg12329476	21356372	7.56e-14	5.70635e-08	17	-1
C17orf51	cg10441661	21356653	3.08e-08	0.0232481	17	-1
C17orf51	cg00145103	21360741	1.22e-12	9.20866e-07	17	-1
C17orf51	cg18124252	21409519	1.33e-08	0.0100389	17	-1
C17orf51	cg22700039	21455065	2.27e-10	0.000171341	17	-1
C17orf51	cg11499689	21477053	8.25e-11	6.22717e-05	17	-1
C17orf51	cg19055869	21478088	9.99e-11	7.54053e-05	17	-1
C17orf51	cg04259687	21495758	4.18e-08	0.031551	17	-1
C17orf53	ch.17.1150167F	42158543	1.24e-08	0.00935962	17	1
C17orf70	cg19419581	79482410	2.92e-09	0.00220404	17	-1
C17orf89	cg16463557	79296334	2.7e-09	0.00203798	17	1
C17orf96	cg23630380	36729408	6.23e-08	0.0470245	17	-1
C17orf97	cg23712458	189002	4.11e-09	0.00310226	17	1
C17orf97	cg27575622	203392	2.21e-09	0.00166813	17	1
C17orf97	cg12805515	291251	3.2e-08	0.0241539	17	1
C17orf97	cg00775829	292148	2.73e-09	0.00206063	17	1
C18orf32	cg26177316	46986525	1.46e-10	0.000110202	18	-1
C18orf32	cg21736038	47013328	4.44e-11	3.35135e-05	18	-1
C18orf32	cg26840726	47018253	2.9e-08	0.0218894	18	-1
C18orf32	cg26306636	47018647	3.69e-09	0.00278524	18	-1
C18orf32	cg19432393	47018917	4.86e-08	0.0366837	18	-1
C18orf32	cg11857433	47019224	3.08e-13	2.32481e-07	18	-1
C18orf32	cg21084704	47022545	4.44e-10	0.000335135	18	-1
C18orf8	cg25436157	21018562	4.39e-09	0.00331361	18	1
C19orf38	cg27491025	10946246	2.59e-09	0.00195495	19	1
C19orf48	cg18589960	51220392	5.94e-09	0.00448356	19	-1
C19orf48	cg02759846	51227943	2.88e-09	0.00217385	19	-1
C19orf48	cg07546916	51231840	4.9e-08	0.0369856	19	-1
C19orf48	cg03907363	51326682	2.94e-14	2.21914e-08	19	-1
C19orf48	cg18254983	51330299	6.46e-08	0.0487606	19	-1
C19orf54	cg11601297	41224147	2.05e-08	0.0154736	19	-1
C19orf54	cg20631044	41255890	9.59e-10	0.000723861	19	-1
C19orf54	cg16596691	41260294	7.34e-09	0.00554029	19	-1
C19orf54	cg25152942	41281080	8.67e-09	0.00654419	19	-1
C19orf54	cg08080060	41307090	6.02e-13	4.54394e-07	19	-1
C19orf54	cg08078058	41307140	3e-09	0.00226442	19	-1
C19orf60	cg26964415	18668516	3.9e-09	0.00294375	19	1
C19orf60	cg02714062	18668982	4.78e-09	0.00360798	19	1
C19orf60	cg04423464	18779588	1.79e-08	0.0135111	19	1
C19orf73	cg12515942	49552529	3.3e-09	0.00249087	19	-1
C19orf73	cg08888249	49617681	1.13e-08	0.00852933	19	-1
C19orf73	cg03630273	49618499	4.16e-10	0.000314	19	-1
C19orf73	cg07586008	49636535	4.95e-08	0.037363	19	-1
C19orf73	cg24078905	49655323	9.97e-10	0.000752544	19	-1
C19orf73	cg11297046	49657000	3.46e-09	0.00261164	19	-1
C19orf73	cg20249839	49658532	9.23e-09	0.00696688	19	-1
C1orf109	cg11582369	43788427	6.42e-09	0.00484587	1	-1
C1orf112	cg24109894	36108212	6.67e-11	5.03457e-05	1	1
C1orf115	cg20163667	178429328	6.41e-08	0.0483832	1	1
C1orf116	cg20299802	162319575	3.21e-12	2.42293e-06	1	-1
C1orf116	cg25212701	162351664	6.89e-16	5.20063e-10	1	-1
C1orf116	cg21547763	162351976	1.81e-15	1.3662e-09	1	-1
C1orf159	cg12402495	154192844	9.19e-17	6.93669e-11	1	-1
C1orf162	cg07603685	43158097	2.06e-24	1.5549e-18	1	1
C1orf162	cg09856274	43304307	7.6e-22	5.73654e-16	1	1
C1orf198	cg06828613	209859738	1.74e-08	0.0131337	1	-1
C1orf198	cg04484523	209878389	2.46e-13	1.85683e-07	1	-1
C1orf198	cg19099296	209928526	2.77e-10	0.000209082	1	-1
[truncated: 19,520 more rows]
