# Supplementary material for: Genome-wide DNA methylation analysis reveals molecular subtypes of pancreatic cancer
Source: Oncotarget. 2017 Mar 7;8(17):28990–9012. doi: 10.18632/oncotarget.15993 (PMC5438707; doi:10.18632/oncotarget.15993)
Supplement: Supplementary file 17 [file oncotarget-08-28990-s017.xlsx]

## Sheet: Supplementary Table 15
GeneSymbol	cor.value	rawp	Bonferroni	CpG.Anno
ABCC3	-0.738911	5.36755e-32	6.81303e-28	TSS1500
ABCC9	0.482494	9.10516e-12	1.15572e-07	TSS1500
ABI3BP	0.378764	1.85511e-07	0.00235469	TSS1500
ABLIM3	-0.347912	1.95e-06	0.0247514	TSS1500
ACLY	0.46549	5.87268e-11	7.45419e-07	TSS1500
ACOX2	-0.463992	6.88728e-11	8.74203e-07	TSS1500
ACSF2	-0.669996	1.50742e-24	1.91337e-20	TSS1500
ACSL1	0.4196	5.54124e-09	7.03349e-05	TSS1500
ACSL5	-0.518404	1.24637e-13	1.58202e-09	TSS1500
ACSS3	-0.393318	5.6025e-08	0.000711126	TSS1500
ACTB	-0.633497	2.32552e-21	2.95179e-17	TSS1500
ACVRL1	-0.549187	2.06167e-15	2.61688e-11	TSS1500
ADAM8	-0.727854	1.19566e-30	1.51765e-26	TSS1500
ADAMTS14	-0.344546	2.48408e-06	0.0315304	TSS1500
ADAMTS17	-0.388919	8.09481e-08	0.00102747	TSS1500
ADAMTS5	-0.354478	1.20644e-06	0.0153134	TSS1500
ADAMTS7	-0.457192	1.40617e-10	1.78485e-06	TSS1500
ADAMTSL1	-0.343249	2.72475e-06	0.0345853	TSS1500
ADAMTSL3	-0.50796	4.57434e-13	5.80621e-09	TSS1500
ADAMTSL5	-0.481765	9.8835e-12	1.25451e-07	TSS1500
ADARB1	0.526141	4.61853e-14	5.8623e-10	TSS1500
ADCY1	-0.449141	3.20858e-10	4.07265e-06	TSS1500
ADCY4	-0.3763	2.25906e-07	0.00286742	TSS1500
ADD2	-0.440008	7.97269e-10	1.01197e-05	TSS1500
ADPRH	0.413034	1.00645e-08	0.000127749	TSS1500
ADRA1B	-0.381607	1.47496e-07	0.00187216	TSS1500
AFAP1	-0.382217	1.40371e-07	0.00178173	TSS1500
AFAP1L1	-0.467925	4.52522e-11	5.74386e-07	TSS1500
AFAP1L2	-0.351622	1.48864e-06	0.0188953	TSS1500
AGAP11	-0.390674	6.99423e-08	0.000887778	TSS1500
AGPAT2	-0.403138	2.41587e-08	0.000306647	TSS1500
AGR2	-0.640349	6.31861e-22	8.02021e-18	TSS1500
AGR3	-0.380801	1.57431e-07	0.00199827	TSS1500
AGT	-0.456433	1.52127e-10	1.93095e-06	TSS1500
AGTPBP1	0.364755	5.5658e-07	0.00706467	TSS1500
AIF1	-0.380369	1.63025e-07	0.00206928	TSS1500
AIM1L	0.536086	1.24345e-14	1.57831e-10	TSS1500
AK3	-0.416008	7.69244e-09	9.76401e-05	TSS1500
AKAP12	-0.350187	1.65318e-06	0.0209838	TSS1500
AKAP8L	-0.373069	2.9178e-07	0.00370357	TSS1500
AKR1C3	-0.346805	2.11232e-06	0.0268117	TSS1500
AKR7A3	-0.395566	4.63245e-08	0.000587997	TSS1500
ALAS1	-0.44219	6.43009e-10	8.16171e-06	TSS1500
ALDH1L1	-0.345614	2.30108e-06	0.0292076	TSS1500
ALDH3B2	-0.439434	8.43379e-10	1.0705e-05	TSS1500
ALG10B	-0.342293	2.9163e-06	0.0370166	TSS1500
ALKBH6	-0.383685	1.24554e-07	0.00158096	TSS1500
ALPL	-0.486514	5.77188e-12	7.32624e-08	TSS1500
ALS2CR11	-0.359461	8.31902e-07	0.0105593	TSS1500
AMBP	-0.472752	2.68265e-11	3.40508e-07	TSS1500
AMN	-0.483765	7.88814e-12	1.00124e-07	TSS1500
ANK2	0.346831	2.10825e-06	0.02676	TSS1500
ANKRD22	-0.516692	1.54715e-13	1.96379e-09	TSS1500
ANKRD44	-0.478543	1.41705e-11	1.79866e-07	TSS1500
ANO1	0.416817	7.14702e-09	9.07171e-05	TSS1500
ANXA13	-0.362443	6.63969e-07	0.00842775	TSS1500
ANXA2	-0.58219	1.54802e-17	1.96491e-13	TSS1500
ANXA2P2	0.376461	2.2303e-07	0.00283092	TSS1500
ANXA3	0.636317	0	0	TSS1500
ANXA9	-0.420897	4.91721e-09	6.24141e-05	TSS1500
APCDD1	-0.351117	1.54463e-06	0.019606	TSS1500
APCDD1L	-0.404293	2.18443e-08	0.00027727	TSS1500
APLP1	0.357862	9.37957e-07	0.0119055	TSS1500
APOBEC1	-0.519727	1.05374e-13	1.33751e-09	TSS1500
APOBEC2	-0.461567	8.89999e-11	1.12968e-06	TSS1500
APOBEC3D	0.373218	2.88376e-07	0.00366036	TSS1500
APOL1	-0.346967	2.08778e-06	0.0265002	TSS1500
APRT	-0.34175	3.03066e-06	0.0384681	TSS1500
AQP4	0.449343	3.14361e-10	3.99018e-06	TSS1500
AQP5	-0.389232	7.88679e-08	0.00100107	TSS1500
ARAP2	-0.345618	2.3004e-06	0.029199	TSS1500
ARAP3	-0.356912	1.00687e-06	0.0127802	TSS1500
AREG	-0.388675	8.26079e-08	0.00104854	TSS1500
ARFGAP1	-0.35076	1.5855e-06	0.0201247	TSS1500
ARHGAP10	-0.419207	5.74456e-09	7.29157e-05	TSS1500
ARHGAP15	-0.521729	8.16277e-14	1.0361e-09	TSS1500
ARHGAP20	-0.544031	4.22067e-15	5.35729e-11	TSS1500
ARHGAP25	-0.693244	7.9465e-27	1.00865e-22	TSS1500
ARHGAP27	-0.547736	2.52516e-15	3.20518e-11	TSS1500
ARHGDIB	-0.501051	1.05545e-12	1.33968e-08	TSS1500
ARHGEF1	-0.362781	6.47118e-07	0.00821387	TSS1500
ARHGEF16	-0.425507	3.20349e-09	4.06619e-05	TSS1500
ARHGEF2	-0.459037	1.16041e-10	1.47291e-06	TSS1500
ARL4C	-0.363236	6.25072e-07	0.00793404	TSS1500
ARL5A	0.346757	2.11961e-06	0.0269042	TSS1500
ARNTL2	-0.347783	1.96831e-06	0.0249837	TSS1500
ARPC1A	0.349294	1.76414e-06	0.0223922	TSS1500
ARSJ	-0.363231	6.2532e-07	0.00793719	TSS1500
ASB2	-0.420299	5.19579e-09	6.59502e-05	TSS1500
ASCC3	0.385686	1.05727e-07	0.001342	TSS1500
ASL	-0.426597	2.89178e-09	3.67054e-05	TSS1500
ASPH	-0.421528	4.6391e-09	5.88841e-05	TSS1500
ASXL2	0.414972	8.44997e-09	0.000107255	TSS1500
ATAD3B	-0.389296	7.84503e-08	0.00099577	TSS1500
ATP10B	0.412978	1.01154e-08	0.000128395	TSS1500
ATP10D	-0.406038	1.87468e-08	0.000237954	TSS1500
ATP13A3	0.388829	8.15541e-08	0.00103517	TSS1500
ATP2C2	-0.372525	3.04563e-07	0.00386581	TSS1500
ATP6V0A1	0.647853	0	0	TSS1500
ATP9A	-0.399935	3.18804e-08	0.000404657	TSS1500
ATXN10	-0.441516	6.87251e-10	8.72327e-06	TSS1500
B3GALT4	-0.352973	1.34808e-06	0.0171111	TSS1500
B3GNT7	-0.605796	3.28337e-19	4.16758e-15	TSS1500
B4GALNT4	-0.41104	1.20339e-08	0.000152746	TSS1500
B4GALT1	-0.44226	6.3858e-10	8.10549e-06	TSS1500
B4GALT4	-0.35663	1.02831e-06	0.0130523	TSS1500
BATF	-0.5686	1.23967e-16	1.57351e-12	TSS1500
BBX	0.380951	1.55538e-07	0.00197424	TSS1500
BCL10	-0.341338	3.1203e-06	0.0396059	TSS1500
BCL2L14	-0.642614	4.07824e-22	5.17651e-18	TSS1500
BCL2L15	-0.418459	6.15204e-09	7.80879e-05	TSS1500
BCL6	-0.380334	1.63493e-07	0.00207522	TSS1500
BDH2	0.375411	2.42456e-07	0.00307749	TSS1500
BDKRB1	0.392563	5.97023e-08	0.000757801	TSS1500
BEND7	0.483471	8.15481e-12	1.03509e-07	TSS1500
BHLHB9	-0.383731	1.24094e-07	0.00157512	TSS1500
BHLHE22	-0.384143	1.19981e-07	0.00152291	TSS1500
BICC1	-0.438336	9.39057e-10	1.19195e-05	TSS1500
BIN2	-0.60247	5.76098e-19	7.31241e-15	TSS1500
BIN3	-0.426464	2.9282e-09	3.71676e-05	TSS1500
BLK	-0.510501	3.34728e-13	4.2487e-09	TSS1500
BLNK	-0.472996	2.612e-11	3.31542e-07	TSS1500
BMP2	-0.384714	1.14501e-07	0.00145337	TSS1500
BMP3	-0.360171	7.88571e-07	0.0100093	TSS1500
BMP4	-0.515839	1.72249e-13	2.18636e-09	TSS1500
BOK	-0.433201	1.54415e-09	1.95998e-05	TSS1500
BRAP	-0.416041	7.66959e-09	9.73501e-05	TSS1500
BST2	-0.647722	1.49836e-22	1.90186e-18	TSS1500
BTBD6	-0.815674	1.07858e-43	1.36904e-39	TSS1500
BTN2A1	-0.369672	3.80717e-07	0.00483244	TSS1500
BTN2A2	0.406214	1.84582e-08	0.00023429	TSS1500
BVES	-0.515412	1.81713e-13	2.30648e-09	TSS1500
C11orf49	-0.465224	6.04144e-11	7.6684e-07	TSS1500
C11orf58	-0.390585	7.04634e-08	0.000894391	TSS1500
C11orf74	0.384277	1.18675e-07	0.00150635	TSS1500
C12orf66	0.348901	1.81523e-06	0.0230407	TSS1500
C14orf132	-0.369368	3.89852e-07	0.0049484	TSS1500
C15orf52	-0.368368	4.21337e-07	0.00534803	TSS1500
C16orf74	-0.368679	4.1129e-07	0.0052205	TSS1500
C16orf89	0.436139	1.16288e-09	1.47604e-05	TSS1500
C1orf106	-0.400866	2.94208e-08	0.000373439	TSS1500
C1orf116	-0.461762	8.71841e-11	1.10663e-06	TSS1500
C1orf198	-0.368409	4.20006e-07	0.00533113	TSS1500
C1orf210	-0.528423	3.432e-14	4.35624e-10	TSS1500
C1R	0.651852	0	0	TSS1500
C20orf194	-0.598743	1.07335e-18	1.3624e-14	TSS1500
C2CD4A	-0.439637	8.2681e-10	1.04947e-05	TSS1500
C3orf14	-0.578572	2.71884e-17	3.45103e-13	TSS1500
C3orf52	-0.449339	3.14479e-10	3.99168e-06	TSS1500
C3orf67	-0.373664	2.78426e-07	0.00353407	TSS1500
C4BPA	-0.396407	4.31264e-08	0.000547404	TSS1500
C5	-0.370435	3.58737e-07	0.00455345	TSS1500
C5orf24	0.423318	3.92931e-09	4.98748e-05	TSS1500
C6orf223	-0.543387	4.61147e-15	5.85334e-11	TSS1500
C8orf48	-0.534693	1.4981e-14	1.90154e-10	TSS1500
CA13	-0.387057	9.4439e-08	0.00119871	TSS1500
CABP4	0.423529	3.8529e-09	4.89049e-05	TSS1500
CACNB2	-0.642353	4.29023e-22	5.44559e-18	TSS1500
CACNB3	-0.382897	1.32817e-07	0.00168584	TSS1500
CADM1	-0.461042	9.40479e-11	1.19375e-06	TSS1500
CALHM3	-0.427113	2.75494e-09	3.49684e-05	TSS1500
CAMK2A	0.350866	1.57323e-06	0.0199691	TSS1500
CAMK2N1	-0.383318	1.28338e-07	0.001629	TSS1500
CAND1	-0.489375	4.15756e-12	5.27719e-08	TSS1500
CAND2	-0.429415	2.21621e-09	2.81303e-05	TSS1500
CAPN14	0.411495	1.1554e-08	0.000146656	TSS1500
CAPN2	-0.662479	7.4359e-24	9.43839e-20	TSS1500
CAPN5	-0.386876	9.58656e-08	0.00121682	TSS1500
CAPN8	-0.539383	7.96829e-15	1.01142e-10	TSS1500
CAPN9	-0.664043	5.35505e-24	6.79716e-20	TSS1500
CAPS	-0.474922	2.11494e-11	2.6845e-07	TSS1500
CARD10	-0.41978	5.44994e-09	6.91761e-05	TSS1500
CARD14	-0.355644	1.10652e-06	0.0140451	TSS1500
CARS2	0.43596	1.18321e-09	1.50185e-05	TSS1500
CASP1	0.371162	3.38909e-07	0.00430177	TSS1500
CASP10	-0.488834	4.42451e-12	5.61603e-08	TSS1500
CASP6	-0.356399	1.04616e-06	0.013279	TSS1500
CASP8	-0.650665	8.34159e-23	1.0588e-18	TSS1500
CASZ1	-0.361172	7.31135e-07	0.0092803	TSS1500
CAV1	-0.671791	1.02248e-24	1.29783e-20	TSS1500
CBLC	-0.751464	1.30132e-33	1.65177e-29	TSS1500
CCBE1	-0.405226	2.01314e-08	0.000255528	TSS1500
CCDC106	-0.569645	1.05996e-16	1.34541e-12	TSS1500
CCDC114	-0.392804	5.85022e-08	0.000742568	TSS1500
CCDC153	-0.425564	3.18639e-09	4.04448e-05	TSS1500
CCDC24	-0.474896	2.12101e-11	2.6922e-07	TSS1500
CCDC3	-0.340612	3.28444e-06	0.0416895	TSS1500
CCDC86	-0.354611	1.19462e-06	0.0151633	TSS1500
CCDC89	-0.50998	3.56962e-13	4.53091e-09	TSS1500
CCDC91	0.512037	2.76668e-13	3.51174e-09	TSS1500
CCL11	0.34093	3.2114e-06	0.0407623	TSS1500
CCL2	0.376038	2.30664e-07	0.00292781	TSS1500
CCL4L2	-0.406668	1.77358e-08	0.00022512	TSS1500
CCNC	0.349966	1.68e-06	0.0213243	TSS1500
CCND2	-0.440075	7.91997e-10	1.00528e-05	TSS1500
CCR1	-0.40178	2.71839e-08	0.000345045	TSS1500
CCR3	0.419563	5.56016e-09	7.0575e-05	TSS1500
CCR7	-0.436604	1.11157e-09	1.41092e-05	TSS1500
CCR8	-0.410227	1.29398e-08	0.000164244	TSS1500
CCRL2	-0.568517	1.25515e-16	1.59316e-12	TSS1500
CD109	-0.475301	2.02852e-11	2.5748e-07	TSS1500
CD151	-0.545205	3.58901e-15	4.55553e-11	TSS1500
CD163	0.416203	7.55781e-09	9.59312e-05	TSS1500
CD19	-0.424259	3.59982e-09	4.56925e-05	TSS1500
CD1C	0.558308	4.44089e-16	5.63682e-12	TSS1500
CD1D	0.536337	1.19904e-14	1.52194e-10	TSS1500
CD1E	0.413869	9.3357e-09	0.000118498	TSS1500
CD248	-0.624755	1.16999e-20	1.48506e-16	TSS1500
CD27	-0.410999	1.20788e-08	0.000153316	TSS1500
CD28	-0.715839	2.94454e-29	3.73751e-25	TSS1500
CD33	0.460976	9.47027e-11	1.20206e-06	TSS1500
CD34	-0.547475	2.61882e-15	3.32407e-11	TSS1500
CD40	-0.666568	3.13888e-24	3.98418e-20	TSS1500
CD48	-0.431868	1.75453e-09	2.22703e-05	TSS1500
CD5	-0.460512	9.94378e-11	1.26216e-06	TSS1500
CD58	-0.55367	1.09461e-15	1.38939e-11	TSS1500
CD69	-0.458962	1.16952e-10	1.48448e-06	TSS1500
CD74	-0.570707	9.03584e-17	1.14692e-12	TSS1500
CD8A	-0.511765	2.86303e-13	3.63404e-09	TSS1500
CD9	-0.507793	4.66858e-13	5.92583e-09	TSS1500
CD93	-0.471425	3.09986e-11	3.93465e-07	TSS1500
CDC42	-0.365532	5.24395e-07	0.00665615	TSS1500
CDC42BPG	-0.371824	3.21784e-07	0.0040844	TSS1500
CDC42EP1	-0.56668	1.65063e-16	2.09514e-12	TSS1500
CDC42EP5	-0.370565	3.5513e-07	0.00450766	TSS1500
CDC73	0.427061	2.76843e-09	3.51397e-05	TSS1500
CDCA7	-0.610553	1.45242e-19	1.84356e-15	TSS1500
CDCA7L	-0.760557	7.63192e-35	9.68719e-31	TSS1500
CDCP1	-0.341596	3.0638e-06	0.0388888	TSS1500
CDH2	-0.392054	6.23094e-08	0.000790893	TSS1500
CDK18	-0.492089	3.03705e-12	3.85493e-08	TSS1500
CDK5R2	-0.397984	3.76951e-08	0.000478464	TSS1500
CDO1	-0.66409	5.30214e-24	6.73001e-20	TSS1500
CDR2L	-0.536044	1.25026e-14	1.58695e-10	TSS1500
CEACAM4	0.60985	0	0	TSS1500
CEBPE	-0.439419	8.44649e-10	1.07211e-05	TSS1500
CECR2	0.40537	1.9878e-08	0.000252311	TSS1500
CEL	-0.40133	2.82638e-08	0.000358752	TSS1500
CELSR1	-0.340017	3.42485e-06	0.0434716	TSS1500
CENPM	-0.549638	1.93525e-15	2.45641e-11	TSS1500
CEP120	-0.340338	3.34848e-06	0.0425022	TSS1500
CEP68	0.472114	2.87597e-11	3.65046e-07	TSS1500
CERKL	-0.466215	5.43512e-11	6.8988e-07	TSS1500
CFLAR	-0.602399	5.83044e-19	7.40058e-15	TSS1500
CFTR	-0.525404	5.08461e-14	6.4539e-10	TSS1500
CHD5	0.355671	1.10433e-06	0.0140173	TSS1500
CHD7	-0.351101	1.5465e-06	0.0196297	TSS1500
CHGA	-0.411757	1.12868e-08	0.000143264	TSS1500
CHL1	-0.384517	1.16372e-07	0.00147711	TSS1500
CHMP4C	-0.459277	1.13159e-10	1.43633e-06	TSS1500
CHPT1	-0.492232	2.98679e-12	3.79114e-08	TSS1500
CHRAC1	-0.364923	5.49492e-07	0.0069747	TSS1500
CHRM4	0.375432	2.42054e-07	0.00307239	TSS1500
CHRNA1	-0.362293	6.71555e-07	0.00852404	TSS1500
CHST15	0.629653	0	0	TSS1500
CHST2	-0.391172	6.70891e-08	0.000851562	TSS1500
CHST3	-0.394317	5.14924e-08	0.000653593	TSS1500
CHST5	-0.467031	4.98058e-11	6.32185e-07	TSS1500
CITED4	-0.446203	4.31242e-10	5.47375e-06	TSS1500
CKMT2	-0.520506	9.54234e-14	1.21121e-09	TSS1500
CLDN1	-0.564935	2.1378e-16	2.7135e-12	TSS1500
CLDN10	-0.638752	8.58655e-22	1.08989e-17	TSS1500
CLDN15	-0.425864	3.09803e-09	3.93233e-05	TSS1500
CLDN18	-0.35871	8.80176e-07	0.0111721	TSS1500
CLDN4	-0.46444	6.56716e-11	8.33569e-07	TSS1500
CLDN7	-0.387213	9.32342e-08	0.00118342	TSS1500
CLEC2B	-0.358254	9.10798e-07	0.0115608	TSS1500
CLEC4E	0.401267	2.84178e-08	0.000360708	TSS1500
CLIC1	-0.492797	2.79695e-12	3.55017e-08	TSS1500
CLIP3	-0.659755	1.31112e-23	1.66421e-19	TSS1500
CLIP4	-0.632275	2.9238e-21	3.71118e-17	TSS1500
CLK2	-0.407387	1.66454e-08	0.00021128	TSS1500
CLMN	-0.397658	3.87595e-08	0.000491974	TSS1500
CLN6	-0.357591	9.57127e-07	0.0121488	TSS1500
CLPS	-0.665669	3.79888e-24	4.82192e-20	TSS1500
CLPTM1L	-0.401807	2.71193e-08	0.000344226	TSS1500
CLPX	-0.429259	2.24925e-09	2.85497e-05	TSS1500
CLSTN2	-0.539464	7.88104e-15	1.00034e-10	TSS1500
CLTA	-0.377851	1.99595e-07	0.00253347	TSS1500
CMTM3	-0.376458	2.23077e-07	0.00283152	TSS1500
CNIH4	0.363665	6.0495e-07	0.00767863	TSS1500
CNNM1	0.427606	2.62992e-09	3.33815e-05	TSS1500
CNR1	0.403969	2.24703e-08	0.000285215	TSS1500
CNTD2	-0.412039	1.10054e-08	0.000139691	TSS1500
CNTN1	-0.357829	9.40259e-07	0.0119347	TSS1500
COL15A1	-0.431752	1.77411e-09	2.25188e-05	TSS1500
COL16A1	-0.423822	3.74945e-09	4.75918e-05	TSS1500
COL1A2	-0.505466	6.19909e-13	7.86851e-09	TSS1500
COL23A1	-0.470623	3.38177e-11	4.29248e-07	TSS1500
COL25A1	-0.441628	6.79688e-10	8.62728e-06	TSS1500
COL3A1	-0.456213	1.55628e-10	1.97538e-06	TSS1500
COL7A1	-0.347153	2.05995e-06	0.026147	TSS1500
COPZ2	-0.459804	1.07091e-10	1.3593e-06	TSS1500
COX6C	-0.406858	1.74405e-08	0.000221372	TSS1500
CPA1	-0.352083	1.43922e-06	0.018268	TSS1500
CPA3	0.353817	1.2668e-06	0.0160795	TSS1500
CPAMD8	-0.355901	1.08565e-06	0.0137801	TSS1500
CPE	-0.644632	2.75161e-22	3.49261e-18	TSS1500
CPNE8	-0.506934	5.185e-13	6.58132e-09	TSS1500
CPZ	0.341074	3.17894e-06	0.0403503	TSS1500
CRABP2	-0.362975	6.37616e-07	0.00809326	TSS1500
CRB3	-0.573824	5.6358e-17	7.15352e-13	TSS1500
CREB3L1	-0.618635	3.51852e-20	4.46606e-16	TSS1500
CRIP1	-0.433823	1.45439e-09	1.84606e-05	TSS1500
CRMP1	-0.394215	5.19404e-08	0.00065928	TSS1500
CSF3R	-0.439063	8.74607e-10	1.11014e-05	TSS1500
CSNK1E	-0.390443	7.12994e-08	0.000905003	TSS1500
CSPG4	-0.363631	6.0655e-07	0.00769894	TSS1500
CSTA	-0.358879	8.69091e-07	0.0110314	TSS1500
CTAGE5	-0.344779	2.44296e-06	0.0310085	TSS1500
CTDSP1	-0.479266	1.30746e-11	1.65956e-07	TSS1500
CTF1	-0.565905	1.85192e-16	2.35064e-12	TSS1500
CTRB1	-0.353763	1.27188e-06	0.0161439	TSS1500
CTRL	-0.639188	7.89887e-22	1.0026e-17	TSS1500
CTSK	-0.563922	2.48223e-16	3.1507e-12	TSS1500
CTSZ	-0.45112	2.62489e-10	3.33178e-06	TSS1500
CUZD1	-0.651827	6.6072e-23	8.38652e-19	TSS1500
CXCL5	-0.518631	1.21105e-13	1.53719e-09	TSS1500
CXCR5	-0.524195	5.94507e-14	7.54608e-10	TSS1500
CXorf21	0.342054	2.96594e-06	0.0376467	TSS1500
CYB5R2	-0.423833	3.74545e-09	4.7541e-05	TSS1500
CYBA	-0.394723	4.9755e-08	0.00063154	TSS1500
CYP2C9	0.399404	3.33713e-08	0.000423582	TSS1500
CYP4F12	-0.535319	1.3778e-14	1.74884e-10	TSS1500
CYP51A1	-0.354183	1.23299e-06	0.0156503	TSS1500
CYTH4	-0.561603	3.48791e-16	4.4272e-12	TSS1500
CYTIP	-0.579545	2.33822e-17	2.9679e-13	TSS1500
DAB2IP	-0.389079	7.98769e-08	0.00101388	TSS1500
DAZAP1	-0.356088	1.07066e-06	0.0135899	TSS1500
DCUN1D5	-0.407606	1.63273e-08	0.000207242	TSS1500
DCX	-0.34747	2.01341e-06	0.0255562	TSS1500
DDAH2	-0.358863	8.70165e-07	0.011045	TSS1500
DDO	-0.441407	6.94719e-10	8.81806e-06	TSS1500
DDR1	-0.573386	6.02335e-17	7.64544e-13	TSS1500
DDX54	-0.414834	8.55605e-09	0.000108602	TSS1500
DEF6	-0.503769	7.6131e-13	9.66331e-09	TSS1500
DEFB1	0.409199	1.41783e-08	0.000179965	TSS1500
DEK	0.348456	1.87481e-06	0.0237969	TSS1500
DENND1B	-0.389226	7.89114e-08	0.00100162	TSS1500
DENND4A	-0.379464	1.75362e-07	0.00222587	TSS1500
DFNA5	-0.412892	1.01936e-08	0.000129387	TSS1500
DGUOK	-0.376247	2.26857e-07	0.0028795	TSS1500
DHCR24	-0.622196	1.85945e-20	2.3602e-16	TSS1500
DHRS11	-0.501655	9.81786e-13	1.24618e-08	TSS1500
DHRS3	-0.49772	1.56893e-12	1.99144e-08	TSS1500
DHRS9	-0.389724	7.57068e-08	0.000960946	TSS1500
DIRAS3	-0.412529	1.05315e-08	0.000133676	TSS1500
DMGDH	-0.427097	2.75892e-09	3.5019e-05	TSS1500
DMKN	0.428609	2.39216e-09	3.03637e-05	TSS1500
DNAH11	-0.380765	1.579e-07	0.00200423	TSS1500
DNAH14	-0.52319	6.76674e-14	8.58902e-10	TSS1500
DNAH9	-0.381497	1.4881e-07	0.00188884	TSS1500
DNAI1	-0.389864	7.48293e-08	0.000949808	TSS1500
DNAJA4	-0.482995	8.60553e-12	1.0923e-07	TSS1500
DNAJC5B	0.552302	1.33227e-15	1.69105e-11	TSS1500
DNALI1	-0.463217	7.47659e-11	9.49003e-07	TSS1500
DOCK10	-0.439968	8.00384e-10	1.01593e-05	TSS1500
DOCK2	-0.386726	9.70521e-08	0.00123188	TSS1500
DOCK5	-0.501274	1.0276e-12	1.30433e-08	TSS1500
DOK2	-0.506785	5.28026e-13	6.70224e-09	TSS1500
DOK3	-0.616225	5.39332e-20	6.84574e-16	TSS1500
DOK7	-0.438302	9.42156e-10	1.19588e-05	TSS1500
DPCR1	-0.42636	2.95706e-09	3.75339e-05	TSS1500
DPEP2	-0.414229	9.03689e-09	0.000114705	TSS1500
DPP6	-0.49964	1.24909e-12	1.58547e-08	TSS1500
DPY19L1	-0.367179	4.61933e-07	0.00586332	TSS1500
DPY19L2	-0.451423	2.54518e-10	3.23059e-06	TSS1500
DPY19L4	0.361993	6.87059e-07	0.00872083	TSS1500
DRD1	-0.440742	7.41763e-10	9.41519e-06	TSS1500
DRP2	-0.363336	6.20359e-07	0.00787421	TSS1500
DSEL	-0.352768	1.36853e-06	0.0173707	TSS1500
DST	-0.356859	1.01092e-06	0.0128316	TSS1500
DTNA	0.485	6.85785e-12	8.70467e-08	TSS1500
DTX3	-0.450414	2.82007e-10	3.57952e-06	TSS1500
DUOXA1	-0.470432	3.45252e-11	4.38228e-07	TSS1500
DUSP23	-0.557866	6.00017e-16	7.61602e-12	TSS1500
DUSP26	0.453239	2.11396e-10	2.68325e-06	TSS1500
DUSP5	-0.517758	1.35261e-13	1.71687e-09	TSS1500
DYNC1I2	0.341439	3.09799e-06	0.0393228	TSS1500
DYSF	-0.422338	4.30376e-09	5.46276e-05	TSS1500
DZIP1	-0.368712	4.10247e-07	0.00520727	TSS1500
DZIP1L	-0.375261	2.45355e-07	0.00311429	TSS1500
EBF1	-0.360513	7.68516e-07	0.00975477	TSS1500
EBF3	-0.398435	3.62678e-08	0.000460347	TSS1500
ECH1	-0.36847	4.18016e-07	0.00530588	TSS1500
ECHDC3	-0.439966	8.00491e-10	1.01606e-05	TSS1500
EDAR	0.403494	2.34207e-08	0.00029728	TSS1500
EDN1	-0.346773	2.1171e-06	0.0268724	TSS1500
EDNRA	-0.502306	9.07972e-13	1.15249e-08	TSS1500
EDNRB	-0.497188	1.67073e-12	2.12065e-08	TSS1500
EFNA2	-0.390933	6.84423e-08	0.000868739	TSS1500
EFNA3	-0.583797	1.20258e-17	1.52644e-13	TSS1500
EFS	-0.377023	2.13261e-07	0.00270692	TSS1500
EHHADH	-0.352532	1.39251e-06	0.0176751	TSS1500
EIF2AK1	-0.524262	5.89375e-14	7.48094e-10	TSS1500
EIF3M	-0.38488	1.12961e-07	0.00143381	TSS1500
EIF5A2	-0.341337	3.1205e-06	0.0396085	TSS1500
ELMO1	-0.628234	6.18835e-21	7.85487e-17	TSS1500
ELMO3	-0.431035	1.8998e-09	2.41141e-05	TSS1500
ELOVL4	-0.404514	2.14263e-08	0.000271965	TSS1500
EML1	-0.495943	1.93491e-12	2.45598e-08	TSS1500
EMP3	-0.44217	6.44296e-10	8.17805e-06	TSS1500
ENG	-0.458923	1.17424e-10	1.49047e-06	TSS1500
ENPP5	-0.421382	4.70205e-09	5.96831e-05	TSS1500
ENTPD2	-0.379997	1.67991e-07	0.00213231	TSS1500
EOMES	-0.366703	4.79197e-07	0.00608245	TSS1500
EPB41L3	-0.533986	1.64622e-14	2.08954e-10	TSS1500
EPCAM	-0.489897	3.91475e-12	4.96899e-08	TSS1500
EPDR1	0.533762	1.68754e-14	2.14199e-10	TSS1500
EPHA1	-0.343823	2.61555e-06	0.0331992	TSS1500
EPHA2	-0.568194	1.31737e-16	1.67213e-12	TSS1500
EPHB4	-0.500916	1.07265e-12	1.36151e-08	TSS1500
EPHX1	-0.393103	5.70485e-08	0.000724116	TSS1500
EPHX3	-0.410989	1.20893e-08	0.00015345	TSS1500
EPHX4	-0.537916	9.7178e-15	1.23348e-10	TSS1500
EPS8L2	-0.531024	2.43846e-14	3.09514e-10	TSS1500
ERBB2	-0.701343	1.13503e-27	1.4407e-23	TSS1500
EREG	-0.477008	1.6803e-11	2.1328e-07	TSS1500
ERG	-0.350842	1.57603e-06	0.0200046	TSS1500
ESPL1	-0.435157	1.27892e-09	1.62333e-05	TSS1500
ESRP2	-0.399468	3.31876e-08	0.00042125	TSS1500
ETV7	-0.485643	6.37409e-12	8.09063e-08	TSS1500
EVC2	-0.518079	1.29882e-13	1.6486e-09	TSS1500
EXOC5	-0.414155	9.09744e-09	0.000115474	TSS1500
EXPH5	-0.513617	2.27441e-13	2.88691e-09	TSS1500
EXT1	-0.491845	3.12437e-12	3.96577e-08	TSS1500
EYA2	0.382993	1.31788e-07	0.00167278	TSS1500
EYA4	-0.399286	3.37105e-08	0.000427888	TSS1500
F10	0.391314	6.62943e-08	0.000841474	TSS1500
F11R	-0.645308	2.4107e-22	3.05991e-18	TSS1500
FAAH	-0.471414	3.10345e-11	3.9392e-07	TSS1500
FADS1	-0.436048	1.17315e-09	1.48908e-05	TSS1500
FADS2	-0.561634	3.47192e-16	4.40691e-12	TSS1500
FAIM3	-0.555825	8.04724e-16	1.02144e-11	TSS1500
FAM109B	-0.489468	4.11311e-12	5.22078e-08	TSS1500
FAM110C	-0.464328	6.6458e-11	8.43551e-07	TSS1500
FAM126A	-0.474628	2.18436e-11	2.77261e-07	TSS1500
FAM127C	-0.566895	1.59863e-16	2.02914e-12	TSS1500
FAM129B	-0.375745	2.36107e-07	0.00299691	TSS1500
FAM129C	-0.501853	9.58697e-13	1.21687e-08	TSS1500
FAM150A	-0.340347	3.34628e-06	0.0424743	TSS1500
FAM162B	-0.34577	2.27546e-06	0.0288824	TSS1500
FAM171B	-0.568078	1.34029e-16	1.70123e-12	TSS1500
FAM174A	-0.58292	1.38043e-17	1.75218e-13	TSS1500
FAM174B	-0.341916	2.99517e-06	0.0380177	TSS1500
FAM177B	-0.469325	3.89153e-11	4.93952e-07	TSS1500
FAM3A	-0.366978	4.69149e-07	0.00595491	TSS1500
FAM3B	-0.411661	1.1384e-08	0.000144497	TSS1500
FAM3D	-0.702259	9.07033e-28	1.1513e-23	TSS1500
FAM50B	-0.469981	3.62538e-11	4.60169e-07	TSS1500
FAM83A	-0.589016	5.24652e-18	6.65941e-14	TSS1500
FAM83E	-0.48987	3.92674e-12	4.98421e-08	TSS1500
FAM90A1	-0.406444	1.80893e-08	0.000229608	TSS1500
FAM92A1	-0.45281	2.209e-10	2.80388e-06	TSS1500
FANCA	-0.368964	4.02273e-07	0.00510605	TSS1500
FAR2	0.374645	2.57636e-07	0.00327017	TSS1500
FAS	-0.53592	1.27113e-14	1.61344e-10	TSS1500
FBLIM1	-0.529242	3.08285e-14	3.91306e-10	TSS1500
FBP1	-0.532167	2.09633e-14	2.66087e-10	TSS1500
FBXL2	-0.410454	1.26799e-08	0.000160947	TSS1500
FBXL22	-0.435884	1.19197e-09	1.51297e-05	TSS1500
FBXL7	-0.494382	2.32419e-12	2.95009e-08	TSS1500
FBXO17	-0.379239	1.7856e-07	0.00226646	TSS1500
FCER1G	-0.492802	2.79504e-12	3.54775e-08	TSS1500
FCN3	-0.451489	2.52795e-10	3.20873e-06	TSS1500
FERMT3	-0.645946	2.12669e-22	2.69941e-18	TSS1500
FES	-0.384908	1.12701e-07	0.00143052	TSS1500
FEZ1	-0.406209	1.84658e-08	0.000234386	TSS1500
FGF11	-0.499322	1.29731e-12	1.64667e-08	TSS1500
FGF12	-0.549073	2.0948e-15	2.65893e-11	TSS1500
FGF2	-0.56107	3.7699e-16	4.78513e-12	TSS1500
FGF20	-0.353394	1.30695e-06	0.0165891	TSS1500
FGF7	0.496081	1.90381e-12	2.41651e-08	TSS1500
FGFR1	-0.351608	1.49013e-06	0.0189142	TSS1500
FGFR1OP2	-0.377905	1.98745e-07	0.00252268	TSS1500
FGFR4	-0.401448	2.7977e-08	0.000355112	TSS1500
FGFRL1	-0.469928	3.64633e-11	4.62829e-07	TSS1500
FGL2	-0.398287	3.67302e-08	0.000466216	TSS1500
FHL3	-0.464088	6.81779e-11	8.65383e-07	TSS1500
FHL5	0.365553	5.23555e-07	0.00664548	TSS1500
FIGN	-0.357874	9.37092e-07	0.0118945	TSS1500
FITM1	-0.492581	2.86792e-12	3.64025e-08	TSS1500
FLT4	-0.439512	8.37024e-10	1.06243e-05	TSS1500
FMN2	-0.433426	1.511e-09	1.91791e-05	TSS1500
FMNL1	-0.448307	3.49048e-10	4.43046e-06	TSS1500
FN3K	-0.339949	3.44143e-06	0.0436821	TSS1500
FOXD4L1	0.346773	2.11711e-06	0.0268725	TSS1500
FOXJ1	-0.507071	5.09947e-13	6.47276e-09	TSS1500
FOXL1	-0.441258	7.0495e-10	8.94794e-06	TSS1500
FOXP4	-0.522909	7.01601e-14	8.90542e-10	TSS1500
FPR3	0.383315	1.28368e-07	0.00162937	TSS1500
FRG1B	-0.449668	3.04185e-10	3.86102e-06	TSS1500
FSCN1	-0.518942	1.16428e-13	1.47783e-09	TSS1500
FSTL1	-0.48269	8.90697e-12	1.13056e-07	TSS1500
FUT2	-0.510626	3.29621e-13	4.18388e-09	TSS1500
FUT6	0.348474	1.87239e-06	0.0237662	TSS1500
FUT7	-0.459562	1.09845e-10	1.39426e-06	TSS1500
FYN	-0.58397	1.17025e-17	1.4854e-13	TSS1500
FZD10	-0.434908	1.31001e-09	1.6628e-05	TSS1500
FZD2	-0.48581	6.25431e-12	7.9386e-08	TSS1500
G0S2	-0.367601	4.47119e-07	0.00567528	TSS1500
GABRP	-0.615557	6.06636e-20	7.70003e-16	TSS1500
GALNT14	-0.35703	9.98108e-07	0.012669	TSS1500
GALNT3	-0.435146	1.28025e-09	1.62503e-05	TSS1500
GAPT	-0.563514	2.63566e-16	3.34544e-12	TSS1500
GAS2	-0.456573	1.49935e-10	1.90312e-06	TSS1500
GATA3	-0.359849	8.07941e-07	0.0102552	TSS1500
GATM	-0.441572	6.83505e-10	8.67573e-06	TSS1500
GBGT1	-0.420781	4.97047e-09	6.30901e-05	TSS1500
GCOM1	-0.436536	1.11898e-09	1.42032e-05	TSS1500
GDPD3	-0.49201	3.0651e-12	3.89053e-08	TSS1500
GFRA1	-0.420977	4.88119e-09	6.1957e-05	TSS1500
GIMAP8	-0.483191	8.41757e-12	1.06844e-07	TSS1500
GINS1	-0.354817	1.17655e-06	0.0149339	TSS1500
GIPC1	-0.376603	2.20528e-07	0.00279916	TSS1500
GIPC2	-0.477996	1.50599e-11	1.91155e-07	TSS1500
GIPR	-0.492454	2.91083e-12	3.69472e-08	TSS1500
GJC1	-0.395372	4.70902e-08	0.000597716	TSS1500
GJC2	-0.386663	9.75611e-08	0.00123834	TSS1500
GLIS2	0.387603	9.02789e-08	0.00114591	TSS1500
GLRB	-0.533	1.87717e-14	2.38269e-10	TSS1500
GLRX	-0.464691	6.39408e-11	8.11601e-07	TSS1500
GLT8D2	-0.537425	1.03834e-14	1.31797e-10	TSS1500
GNAI1	-0.47405	2.3274e-11	2.95417e-07	TSS1500
GNG11	-0.493271	2.64636e-12	3.35902e-08	TSS1500
GNG12	-0.359385	8.36656e-07	0.0106197	TSS1500
GNG7	-0.432848	1.59724e-09	2.02738e-05	TSS1500
GNGT2	-0.348761	1.83379e-06	0.0232763	TSS1500
GNPNAT1	-0.403273	2.38763e-08	0.000303061	TSS1500
GOLGA3	0.385465	1.07667e-07	0.00136662	TSS1500
GOSR1	0.363428	6.16004e-07	0.00781894	TSS1500
GPM6B	-0.343604	2.65662e-06	0.0337205	TSS1500
GPR132	-0.712797	6.45695e-29	8.19581e-25	TSS1500
GPR153	-0.372647	3.01642e-07	0.00382874	TSS1500
GPR35	0.627288	0	0	TSS1500
GPRASP1	-0.681612	1.16503e-25	1.47877e-21	TSS1500
GPRASP2	-0.548814	2.17198e-15	2.75689e-11	TSS1500
GPRC5C	-0.456175	1.56246e-10	1.98323e-06	TSS1500
GPT	-0.588948	5.30404e-18	6.73241e-14	TSS1500
GPX2	-0.508823	4.11511e-13	5.22331e-09	TSS1500
GPX7	-0.65354	4.67752e-23	5.93718e-19	TSS1500
GPX8	-0.491732	3.16537e-12	4.01781e-08	TSS1500
GRAMD2	-0.412056	1.09887e-08	0.000139479	TSS1500
GRB7	-0.516458	1.59338e-13	2.02248e-09	TSS1500
GREB1	0.361259	7.26374e-07	0.00921986	TSS1500
GRIA2	-0.344351	2.51881e-06	0.0319712	TSS1500
GRIK5	0.435566	1.22925e-09	1.56029e-05	TSS1500
GRIN2A	-0.340346	3.34638e-06	0.0424756	TSS1500
GRIP1	0.341236	3.14285e-06	0.0398922	TSS1500
GRM1	-0.364326	5.75193e-07	0.00730093	TSS1500
GSTM2	-0.368664	4.11777e-07	0.00522669	TSS1500
GSTM5	-0.474386	2.24326e-11	2.84737e-07	TSS1500
GSTP1	-0.360534	7.67275e-07	0.00973902	TSS1500
GTF3C6	-0.339597	3.52764e-06	0.0447764	TSS1500
GUCY1A3	-0.399766	3.23476e-08	0.000410588	TSS1500
GUCY1B3	0.430599	1.98033e-09	2.51363e-05	TSS1500
GYPC	-0.579117	2.49882e-17	3.17176e-13	TSS1500
GYPE	0.418175	6.31442e-09	8.0149e-05	TSS1500
GZMA	-0.398783	3.51986e-08	0.000446776	TSS1500
H1F0	-0.529016	3.17543e-14	4.03057e-10	TSS1500
HABP2	-0.341449	3.09581e-06	0.0392951	TSS1500
HAND2	-0.440678	7.46407e-10	9.47414e-06	TSS1500
HAVCR2	-0.465939	5.59788e-11	7.10539e-07	TSS1500
HCK	-0.460516	9.93884e-11	1.26154e-06	TSS1500
HCN4	0.36101	7.40177e-07	0.00939506	TSS1500
HDC	0.367888	4.37289e-07	0.00555051	TSS1500
HDGFRP3	-0.434325	1.38585e-09	1.75906e-05	TSS1500
HDLBP	-0.432774	1.60861e-09	2.0418e-05	TSS1500
HES2	-0.363468	6.14136e-07	0.00779523	TSS1500
HHIPL1	-0.504604	6.88169e-13	8.73493e-09	TSS1500
HHLA2	-0.368379	4.2097e-07	0.00534337	TSS1500
HIAT1	-0.468932	4.06011e-11	5.1535e-07	TSS1500
HIST1H3E	-0.405113	2.03308e-08	0.000258058	TSS1500
HK1	-0.619742	2.88828e-20	3.66609e-16	TSS1500
HK3	-0.377991	1.97379e-07	0.00250533	TSS1500
HLA-B	-0.555161	8.84937e-16	1.12325e-11	TSS1500
HLA-DMA	-0.40524	2.01055e-08	0.0002552	TSS1500
HLA-DMB	-0.667085	2.81208e-24	3.56937e-20	TSS1500
HLA-DOA	0.528095	3.59712e-14	4.56583e-10	TSS1500
HLA-DPB1	0.488249	4.73221e-12	6.0066e-08	TSS1500
HLA-DQB1	0.433799	1.45776e-09	1.85033e-05	TSS1500
HLA-DQB2	0.384271	1.18732e-07	0.00150707	TSS1500
HLA-DRB5	0.363047	6.34166e-07	0.00804947	TSS1500
HMGA1	-0.517712	1.36039e-13	1.72674e-09	TSS1500
HN1	-0.559672	4.62045e-16	5.86474e-12	TSS1500
HNF1A	-0.568116	1.33269e-16	1.69158e-12	TSS1500
HNF1B	-0.467486	4.74365e-11	6.02112e-07	TSS1500
HNF4A	-0.411482	1.15684e-08	0.000146838	TSS1500
HNMT	-0.583309	1.29858e-17	1.64829e-13	TSS1500
HOMER3	-0.521272	8.65353e-14	1.09839e-09	TSS1500
HOXB2	-0.342796	2.81382e-06	0.0357158	TSS1500
HOXB4	-0.36036	7.77438e-07	0.00986802	TSS1500
HOXB6	0.378198	1.94124e-07	0.00246401	TSS1500
HOXB9	0.458314	1.25128e-10	1.58825e-06	TSS1500
HOXC6	0.520154	9.99201e-14	1.26829e-09	TSS1500
HOXC8	0.459577	1.09671e-10	1.39206e-06	TSS1500
HOXD1	-0.379368	1.76715e-07	0.00224305	TSS1500
HOXD8	-0.467317	4.83023e-11	6.13101e-07	TSS1500
HRASLS2	-0.601806	6.44044e-19	8.17486e-15	TSS1500
HRH1	-0.549723	1.9122e-15	2.42716e-11	TSS1500
HS3ST3A1	-0.353741	1.2739e-06	0.0161697	TSS1500
HSD17B2	-0.496733	1.76301e-12	2.23779e-08	TSS1500
HSD17B7P2	-0.408911	1.45455e-08	0.000184626	TSS1500
HSPG2	-0.487523	5.14326e-12	6.52835e-08	TSS1500
HUNK	-0.428625	2.38839e-09	3.03158e-05	TSS1500
HVCN1	-0.345817	2.26788e-06	0.0287862	TSS1500
IBTK	0.394581	5.03548e-08	0.000639153	TSS1500
ICA1	-0.552797	1.23918e-15	1.57289e-11	TSS1500
ID3	-0.547419	2.63936e-15	3.35014e-11	TSS1500
ID4	-0.61584	5.77176e-20	7.32609e-16	TSS1500
IDO1	-0.415069	8.37616e-09	0.000106319	TSS1500
IER5	-0.531212	2.37874e-14	3.01934e-10	TSS1500
IFFO1	-0.430184	2.06012e-09	2.61491e-05	TSS1500
IFI16	0.581395	0	0	TSS1500
IFI30	-0.480386	1.15379e-11	1.4645e-07	TSS1500
IFIT2	-0.403566	2.32738e-08	0.000295415	TSS1500
IFITM1	-0.399621	3.27546e-08	0.000415755	TSS1500
IGDCC4	-0.455473	1.68e-10	2.13242e-06	TSS1500
IGF2BP2	-0.416813	7.14984e-09	9.07529e-05	TSS1500
IGF2BP3	-0.382913	1.32649e-07	0.00168372	TSS1500
IGF2R	0.346749	2.12085e-06	0.0269199	TSS1500
IGFBP6	-0.381681	1.46604e-07	0.00186085	TSS1500
IGFBP7	-0.343753	2.6287e-06	0.0333661	TSS1500
IGSF9	-0.643991	3.11919e-22	3.95919e-18	TSS1500
IKBKE	-0.398379	3.64406e-08	0.000462541	TSS1500
IL10	-0.503086	8.2663e-13	1.04924e-08	TSS1500
IL1R1	-0.452635	2.24881e-10	2.85441e-06	TSS1500
IL1RAP	-0.396327	4.34225e-08	0.000551162	TSS1500
IL1RN	-0.34493	2.41664e-06	0.0306745	TSS1500
IL22RA1	-0.499424	1.28167e-12	1.62683e-08	TSS1500
IL23A	-0.382864	1.33178e-07	0.00169043	TSS1500
IL2RB	-0.472471	2.76603e-11	3.51092e-07	TSS1500
IL2RG	-0.525012	5.34988e-14	6.79061e-10	TSS1500
IL4I1	-0.468697	4.1646e-11	5.28612e-07	TSS1500
IL4R	-0.488195	4.76159e-12	6.04389e-08	TSS1500
IL7	-0.400606	3.00879e-08	0.000381905	TSS1500
IMPAD1	-0.402013	2.664e-08	0.000338142	TSS1500
INA	-0.351939	1.45444e-06	0.0184612	TSS1500
INADL	-0.359948	8.01948e-07	0.0101791	TSS1500
INCENP	0.367708	4.4342e-07	0.00562833	TSS1500
INF2	-0.366024	5.04954e-07	0.00640938	TSS1500
INPP1	-0.602044	6.18892e-19	7.85559e-15	TSS1500
INPP5D	-0.695703	4.43151e-27	5.62491e-23	TSS1500
INPP5J	-0.608095	2.21761e-19	2.81482e-15	TSS1500
IPW	0.564589	2.22045e-16	2.81841e-12	TSS1500
IQCA1	-0.463103	7.56776e-11	9.60576e-07	TSS1500
IRAK3	-0.479836	1.22682e-11	1.55721e-07	TSS1500
IRF1	-0.430514	1.99643e-09	2.53406e-05	TSS1500
IRF5	-0.417475	6.7311e-09	8.54379e-05	TSS1500
IRX2	-0.404546	2.13661e-08	0.0002712	TSS1500
ISG20	-0.445634	4.56516e-10	5.79455e-06	TSS1500
ISLR	-0.472381	2.79351e-11	3.5458e-07	TSS1500
ITFG2	-0.35084	1.57627e-06	0.0200076	TSS1500
ITGA2	-0.418335	6.22263e-09	7.89839e-05	TSS1500
ITGA4	-0.552117	1.36449e-15	1.73194e-11	TSS1500
ITGB4	-0.372141	3.13876e-07	0.00398403	TSS1500
ITGB5	-0.451402	2.55058e-10	3.23745e-06	TSS1500
ITIH5	-0.358371	9.02845e-07	0.0114598	TSS1500
ITPKB	-0.470679	3.36127e-11	4.26646e-07	TSS1500
ITPRIPL1	-0.469669	3.74957e-11	4.75933e-07	TSS1500
IYD	0.396079	4.43471e-08	0.000562897	TSS1500
JAK1	0.358264	9.10116e-07	0.0115521	TSS1500
JAK3	-0.713259	5.73443e-29	7.27872e-25	TSS1500
JAKMIP2	-0.490075	3.83512e-12	4.86791e-08	TSS1500
JPH1	-0.345981	2.2412e-06	0.0284475	TSS1500
JPH2	-0.386267	1.00795e-07	0.00127939	TSS1500
JPH3	-0.367609	4.46837e-07	0.00567171	TSS1500
KANK2	-0.451692	2.47611e-10	3.14292e-06	TSS1500
KBTBD11	-0.359866	8.0694e-07	0.0102425	TSS1500
KBTBD12	0.363718	6.02517e-07	0.00764775	TSS1500
KCNA1	-0.438129	9.58255e-10	1.21631e-05	TSS1500
KCNA5	-0.37182	3.2188e-07	0.00408563	TSS1500
KCNE3	-0.655285	3.28312e-23	4.16726e-19	TSS1500
KCNJ13	-0.387078	9.42776e-08	0.00119667	TSS1500
KCNJ8	-0.44203	6.53252e-10	8.29173e-06	TSS1500
KCNK5	-0.578948	2.56531e-17	3.25614e-13	TSS1500
KCNMA1	-0.475211	2.04888e-11	2.60065e-07	TSS1500
KCNMB3	-0.401602	2.76056e-08	0.000350398	TSS1500
KCNQ1OT1	-0.383235	1.29207e-07	0.00164003	TSS1500
KCNT2	-0.413082	1.00214e-08	0.000127201	TSS1500
KCTD15	-0.455585	1.66067e-10	2.10789e-06	TSS1500
KDELR3	-0.568077	1.34054e-16	1.70154e-12	TSS1500
KDM5A	0.36433	5.75018e-07	0.0072987	TSS1500
KDM5B	0.340173	3.38756e-06	0.0429983	TSS1500
KDR	-0.477122	1.65914e-11	2.10595e-07	TSS1500
KHDC1	-0.47786	1.52879e-11	1.94049e-07	TSS1500
KIAA1522	-0.5811	1.83564e-17	2.32997e-13	TSS1500
KIAA1683	0.380906	1.56102e-07	0.00198141	TSS1500
KIAA2013	-0.386477	9.90713e-08	0.00125751	TSS1500
KIF7	-0.607461	2.47193e-19	3.13762e-15	TSS1500
KL	-0.391172	6.70893e-08	0.000851564	TSS1500
KLHDC7A	-0.463837	7.00125e-11	8.88669e-07	TSS1500
KLHL14	-0.442216	6.41332e-10	8.14042e-06	TSS1500
KLHL3	-0.457088	1.42138e-10	1.80416e-06	TSS1500
KLHL38	-0.338921	3.69904e-06	0.0469519	TSS1500
KLHL6	-0.728206	1.08556e-30	1.3779e-26	TSS1500
KLK7	-0.345289	2.35536e-06	0.0298966	TSS1500
KRBA1	-0.581238	1.79647e-17	2.28025e-13	TSS1500
KRT15	-0.4728	2.66854e-11	3.38718e-07	TSS1500
KRT18	-0.601439	6.84856e-19	8.69288e-15	TSS1500
KRT19	-0.582812	1.40415e-17	1.78229e-13	TSS1500
KRT7	-0.353688	1.27887e-06	0.0162327	TSS1500
L3MBTL3	0.39878	3.52097e-08	0.000446917	TSS1500
L3MBTL4	-0.553621	1.10225e-15	1.39908e-11	TSS1500
LAD1	-0.587982	6.19088e-18	7.85808e-14	TSS1500
LAMB3	-0.626841	7.99439e-21	1.01473e-16	TSS1500
LAMC1	-0.394512	5.06522e-08	0.000642928	TSS1500
LAMC2	-0.353263	1.31956e-06	0.0167492	TSS1500
LAPTM5	-0.352037	1.44408e-06	0.0183297	TSS1500
LARP1B	-0.366685	4.79875e-07	0.00609105	TSS1500
LASP1	-0.457022	1.4311e-10	1.8165e-06	TSS1500
LAT	-0.653756	4.4779e-23	5.6838e-19	TSS1500
LAT2	0.344719	2.45348e-06	0.031142	TSS1500
LATS2	-0.469404	3.85843e-11	4.8975e-07	TSS1500
LAYN	-0.404546	2.13656e-08	0.000271194	TSS1500
LBH	-0.385637	1.06154e-07	0.00134741	TSS1500
LBX2	-0.369512	3.85512e-07	0.0048933	TSS1500
LCK	-0.348266	1.90081e-06	0.0241269	TSS1500
LCN2	0.465607	5.79989e-11	7.36181e-07	TSS1500
LCP1	-0.592643	2.92161e-18	3.7084e-14	TSS1500
LDHA	-0.640554	6.07421e-22	7.70999e-18	TSS1500
LDHB	-0.592635	2.92548e-18	3.71332e-14	TSS1500
LDOC1	-0.575955	4.06911e-17	5.16493e-13	TSS1500
LDOC1L	-0.45931	1.12773e-10	1.43143e-06	TSS1500
LEAP2	-0.343194	2.73542e-06	0.0347207	TSS1500
LEFTY1	-0.493303	2.63643e-12	3.34642e-08	TSS1500
LFNG	-0.399528	3.30182e-08	0.0004191	TSS1500
LGALS1	-0.361987	6.87358e-07	0.00872463	TSS1500
LGALS3BP	-0.380081	1.66854e-07	0.00211788	TSS1500
LGALS4	-0.517432	1.40936e-13	1.7889e-09	TSS1500
LGALS9C	0.495672	1.99751e-12	2.53544e-08	TSS1500
LGR4	-0.504925	6.61949e-13	8.40212e-09	TSS1500
LIF	-0.401184	2.86216e-08	0.000363294	TSS1500
LILRA1	0.398626	3.56773e-08	0.000452851	TSS1500
LILRA6	0.352481	1.39768e-06	0.0177408	TSS1500
LIMD2	-0.511785	2.85596e-13	3.62506e-09	TSS1500
LIPC	-0.519747	1.05117e-13	1.33425e-09	TSS1500
LIPH	-0.369553	3.84289e-07	0.00487779	TSS1500
LMO3	-0.606376	2.97475e-19	3.77585e-15	TSS1500
LMO4	-0.467122	4.93244e-11	6.26075e-07	TSS1500
LMO7	-0.505959	5.83863e-13	7.41097e-09	TSS1500
LOC115110	0.487583	5.10747e-12	6.48291e-08	TSS1500
LOC283070	0.342623	2.84877e-06	0.0361594	TSS1500
LOC389332	-0.419726	5.47703e-09	6.95199e-05	TSS1500
LOC399815	-0.366015	5.05272e-07	0.00641341	TSS1500
LOC400043	0.400944	2.92221e-08	0.000370916	TSS1500
LOC401463	-0.348668	1.84622e-06	0.0234341	TSS1500
LOC441666	0.444084	5.32854e-10	6.76352e-06	TSS1500
LOC93622	-0.524949	5.39327e-14	6.84568e-10	TSS1500
LPAR1	0.433238	1.53856e-09	1.9529e-05	TSS1500
LPGAT1	-0.383071	1.3095e-07	0.00166215	TSS1500
LPIN3	-0.413248	9.87278e-09	0.000125315	TSS1500
LRCH2	-0.400191	3.11845e-08	0.000395824	TSS1500
LRFN5	-0.367628	4.46192e-07	0.00566352	TSS1500
LRG1	-0.696919	3.31283e-27	4.20497e-23	TSS1500
LRP12	-0.360963	7.42804e-07	0.00942841	TSS1500
LRP5	-0.365757	5.15412e-07	0.00654213	TSS1500
LRRC17	-0.564628	2.23688e-16	2.83928e-12	TSS1500
LRRC34	-0.393072	5.71983e-08	0.000726018	TSS1500
LRRC40	-0.378432	1.90514e-07	0.00241819	TSS1500
LRRC55	-0.349826	1.69728e-06	0.0215436	TSS1500
LRRC61	-0.457248	1.39792e-10	1.77438e-06	TSS1500
LRRC66	-0.475684	1.94478e-11	2.4685e-07	TSS1500
LRRC8E	-0.698616	2.20145e-27	2.7943e-23	TSS1500
LRRK2	-0.339744	3.49126e-06	0.0443146	TSS1500
LRRN1	-0.539564	7.77432e-15	9.86794e-11	TSS1500
LRRN2	0.396674	4.21555e-08	0.00053508	TSS1500
LRRN3	-0.543565	4.49986e-15	5.71167e-11	TSS1500
LRRTM1	-0.513786	2.22703e-13	2.82677e-09	TSS1500
LST1	-0.5225	7.39408e-14	9.3853e-10	TSS1500
LTA	-0.457298	1.39079e-10	1.76533e-06	TSS1500
LTBR	-0.387332	9.23216e-08	0.00117184	TSS1500
LXN	0.358407	9.00424e-07	0.0114291	TSS1500
LY6E	-0.355915	1.08445e-06	0.0137649	TSS1500
LY75	-0.650126	9.2906e-23	1.17926e-18	TSS1500
LYL1	-0.467694	4.63883e-11	5.88807e-07	TSS1500
LYPD1	-0.437798	9.89659e-10	1.25617e-05	TSS1500
LYPD3	-0.474668	2.17487e-11	2.76056e-07	TSS1500
LYSMD2	-0.435588	1.2266e-09	1.55692e-05	TSS1500
LYSMD3	-0.339053	3.66488e-06	0.0465183	TSS1500
MAGEH1	-0.447338	3.84824e-10	4.88458e-06	TSS1500
MAL	-0.41681	7.15195e-09	9.07797e-05	TSS1500
MAL2	-0.340571	3.29396e-06	0.0418102	TSS1500
MAP1A	-0.483167	8.43965e-12	1.07124e-07	TSS1500
MAP7	-0.394096	5.24651e-08	0.00066594	TSS1500
MAPK13	-0.360319	7.79808e-07	0.0098981	TSS1500
MAPK15	-0.346087	2.22425e-06	0.0282324	TSS1500
MARCKSL1	-0.534188	1.60255e-14	2.03412e-10	TSS1500
MARK1	-0.353474	1.2992e-06	0.0164908	TSS1500
MARVELD1	-0.518226	1.27492e-13	1.61826e-09	TSS1500
MARVELD3	-0.39492	4.89296e-08	0.000621064	TSS1500
MAST3	0.426351	2.95959e-09	3.75661e-05	TSS1500
MAT2B	-0.45499	1.76579e-10	2.24132e-06	TSS1500
MATN4	-0.49996	1.20235e-12	1.52614e-08	TSS1500
MBNL1	-0.351752	1.4745e-06	0.0187158	TSS1500
MBOAT2	-0.361075	7.36505e-07	0.00934846	TSS1500
MCAM	-0.415056	8.38651e-09	0.00010645	TSS1500
MCM5	-0.385976	1.03241e-07	0.00131043	TSS1500
MCOLN3	-0.339185	3.63108e-06	0.0460893	TSS1500
MDP1	-0.5412	6.22268e-15	7.89845e-11	TSS1500
MECR	-0.342833	2.80655e-06	0.0356236	TSS1500
MED12L	-0.397349	3.97986e-08	0.000505163	TSS1500
MED25	-0.348627	1.85173e-06	0.023504	TSS1500
MEF2C	-0.348616	1.85309e-06	0.0235213	TSS1500
MEIS3P1	-0.380637	1.59536e-07	0.00202499	TSS1500
METRNL	-0.488133	4.79581e-12	6.08732e-08	TSS1500
MFAP4	-0.392713	5.89512e-08	0.000748268	TSS1500
MFSD2A	-0.500955	1.06756e-12	1.35505e-08	TSS1500
MFSD7	-0.648338	1.32616e-22	1.68329e-18	TSS1500
MGST1	-0.343752	2.62877e-06	0.033367	TSS1500
MGST2	-0.405138	2.02874e-08	0.000257508	TSS1500
MIA	-0.551382	1.51388e-15	1.92156e-11	TSS1500
MICA	-0.451413	2.5477e-10	3.2338e-06	TSS1500
MICB	-0.370173	3.66157e-07	0.00464763	TSS1500
MID1IP1	-0.433621	1.48294e-09	1.88229e-05	TSS1500
MIF	-0.363046	6.34178e-07	0.00804962	TSS1500
MIR155HG	-0.510714	3.26043e-13	4.13846e-09	TSS1500
MLKL	-0.363468	6.14115e-07	0.00779496	TSS1500
MLPH	-0.490606	3.60688e-12	4.57821e-08	TSS1500
MMD	0.390073	7.35388e-08	0.000933428	TSS1500
MMEL1	0.36854	4.15736e-07	0.00527694	TSS1500
MMP14	-0.410338	1.2812e-08	0.000162623	TSS1500
MMP28	-0.537164	1.07544e-14	1.36506e-10	TSS1500
MMP7	0.375818	2.34746e-07	0.00297963	TSS1500
MMP9	-0.388603	8.31019e-08	0.00105481	TSS1500
MNDA	0.375166	2.47209e-07	0.00313783	TSS1500
MOCOS	-0.35886	8.70306e-07	0.0110468	TSS1500
MPEG1	-0.381739	1.45927e-07	0.00185225	TSS1500
MPG	-0.375272	2.45143e-07	0.0031116	TSS1500
MPZL1	-0.412744	1.03304e-08	0.000131124	TSS1500
MRFAP1L1	-0.362554	6.58391e-07	0.00835696	TSS1500
MRGPRF	-0.359848	8.08032e-07	0.0102563	TSS1500
MRPL48	-0.39328	5.62038e-08	0.000713395	TSS1500
MRPL52	-0.371155	3.39096e-07	0.00430415	TSS1500
MS4A7	0.343151	2.74376e-06	0.0348265	TSS1500
MSH5	-0.34559	2.30505e-06	0.0292581	TSS1500
MSLN	-0.420575	5.06567e-09	6.42986e-05	TSS1500
MSR1	0.36681	4.7527e-07	0.0060326	TSS1500
MSRB3	-0.585068	9.83968e-18	1.24895e-13	TSS1500
MST1R	-0.797965	1.49114e-40	1.89271e-36	TSS1500
MT1L	-0.392638	5.93268e-08	0.000753035	TSS1500
MT1M	-0.384634	1.15255e-07	0.00146293	TSS1500
MT3	-0.353454	1.30114e-06	0.0165153	TSS1500
MTMR6	0.376732	2.18271e-07	0.00277052	TSS1500
MTRF1L	-0.356907	1.00729e-06	0.0127855	TSS1500
MTUS2	0.3952	4.77838e-08	0.00060652	TSS1500
MUC15	-0.377224	2.09866e-07	0.00266383	TSS1500
MUC16	0.58889	0	0	TSS1500
MUC4	0.480023	1.20157e-11	1.52516e-07	TSS1500
MVP	-0.458596	1.215e-10	1.54219e-06	TSS1500
MYADM	-0.392291	6.10788e-08	0.000775273	TSS1500
MYEF2	-0.3767	2.18831e-07	0.00277762	TSS1500
MYL9	-0.385338	1.08797e-07	0.00138097	TSS1500
MYO1C	-0.505354	6.28369e-13	7.97589e-09	TSS1500
MYO1G	-0.735627	1.37125e-31	1.74053e-27	TSS1500
MYT1	-0.35545	1.12262e-06	0.0142494	TSS1500
MYT1L	-0.389665	7.60772e-08	0.000965648	TSS1500
MZF1	-0.385576	1.06688e-07	0.00135418	TSS1500
NAGS	-0.488224	4.74569e-12	6.02371e-08	TSS1500
NALCN	-0.341641	3.05406e-06	0.0387652	TSS1500
NAP1L3	-0.386128	1.01958e-07	0.00129415	TSS1500
NAPSB	-0.384783	1.13857e-07	0.00144519	TSS1500
NBL1	-0.480882	1.09135e-11	1.38525e-07	TSS1500
NBPF15	-0.358416	8.99787e-07	0.011421	TSS1500
NCAM2	-0.342441	2.88579e-06	0.0366294	TSS1500
NCAPH	-0.358943	8.64902e-07	0.0109782	TSS1500
NCF1B	0.456006	1.59001e-10	2.0182e-06	TSS1500
NCKAP1L	-0.555675	8.22172e-16	1.04358e-11	TSS1500
NDNL2	-0.451669	2.48212e-10	3.15055e-06	TSS1500
NEBL	-0.402508	2.55199e-08	0.000323925	TSS1500
NEDD4	-0.344127	2.5595e-06	0.0324878	TSS1500
NEDD4L	-0.53263	1.97168e-14	2.50266e-10	TSS1500
NEFH	-0.428719	2.3674e-09	3.00494e-05	TSS1500
NEFM	-0.424864	3.4021e-09	4.31828e-05	TSS1500
NEK1	-0.398987	3.45891e-08	0.000439039	TSS1500
NET1	-0.367176	4.62045e-07	0.00586473	TSS1500
NETO2	-0.381271	1.5156e-07	0.00192375	TSS1500
NEU1	-0.632964	2.56976e-21	3.2618e-17	TSS1500
NFATC1	-0.403761	2.28812e-08	0.000290431	TSS1500
NFE2L3	-0.472215	2.84434e-11	3.61031e-07	TSS1500
NFIB	-0.398135	3.72118e-08	0.00047233	TSS1500
NGEF	0.464549	6.49167e-11	8.23988e-07	TSS1500
NINJ1	-0.377162	2.109e-07	0.00267696	TSS1500
NINL	-0.354958	1.16427e-06	0.0147781	TSS1500
NIPBL	-0.380375	1.62953e-07	0.00206837	TSS1500
NLGN1	-0.510069	3.5306e-13	4.48139e-09	TSS1500
NLGN4X	-0.36835	4.21912e-07	0.00535533	TSS1500
NLRC3	-0.623579	1.44842e-20	1.83848e-16	TSS1500
NLRC5	-0.519626	1.06746e-13	1.35492e-09	TSS1500
NLRP1	-0.599456	9.53539e-19	1.21033e-14	TSS1500
NLRP2	-0.400135	3.1337e-08	0.000397761	TSS1500
NMI	-0.603103	5.17945e-19	6.57427e-15	TSS1500
NMT2	-0.366718	4.78644e-07	0.00607543	TSS1500
NOL12	-0.442328	6.34275e-10	8.05086e-06	TSS1500
NOSTRIN	-0.459125	1.14974e-10	1.45936e-06	TSS1500
NOTCH2	0.347235	2.04783e-06	0.0259931	TSS1500
NOVA1	-0.500334	1.14982e-12	1.45946e-08	TSS1500
NOX4	-0.444839	4.94276e-10	6.27384e-06	TSS1500
NOXO1	-0.409919	1.32991e-08	0.000168806	TSS1500
NPAS3	-0.434292	1.39024e-09	1.76463e-05	TSS1500
NPC1L1	-0.556739	7.05797e-16	8.95868e-12	TSS1500
NPTX2	-0.351097	1.54689e-06	0.0196347	TSS1500
NPTXR	0.342702	2.83275e-06	0.0359562	TSS1500
NQO1	-0.416713	7.21526e-09	9.15833e-05	TSS1500
NR0B2	-0.541836	5.70462e-15	7.24088e-11	TSS1500
NR1I2	-0.472296	2.81931e-11	3.57855e-07	TSS1500
NR2F6	-0.509994	3.56355e-13	4.52321e-09	TSS1500
NR3C1	-0.511515	2.95301e-13	3.74825e-09	TSS1500
NRARP	-0.371233	3.37042e-07	0.00427807	TSS1500
NRG3	-0.388455	8.41239e-08	0.00106778	TSS1500
NRL	-0.42433	3.57602e-09	4.53904e-05	TSS1500
NRN1	-0.363634	6.06394e-07	0.00769696	TSS1500
NRXN3	-0.383491	1.26542e-07	0.0016062	TSS1500
NT5C2	-0.367021	4.67604e-07	0.00593529	TSS1500
NT5E	-0.487083	5.40887e-12	6.86548e-08	TSS1500
NTF4	-0.356851	1.01153e-06	0.0128393	TSS1500
NUMB	-0.385101	1.10929e-07	0.00140802	TSS1500
OAF	-0.475969	1.88474e-11	2.39231e-07	TSS1500
OAS2	-0.554954	9.11489e-16	1.15695e-11	TSS1500
OAZ1	-0.382819	1.33661e-07	0.00169655	TSS1500
OCIAD2	-0.469109	3.98354e-11	5.05631e-07	TSS1500
OLFM1	0.400933	2.92495e-08	0.000371264	TSS1500
OLR1	0.350757	1.5858e-06	0.0201285	TSS1500
OPLAH	-0.624143	1.3076e-20	1.65974e-16	TSS1500
OSBPL2	-0.388915	8.09766e-08	0.00102784	TSS1500
OTUB2	-0.380277	1.64246e-07	0.00208477	TSS1500
OTX1	-0.436296	1.14534e-09	1.45377e-05	TSS1500
P2RY2	-0.674915	5.17063e-25	6.56309e-21	TSS1500
PABPC4L	-0.427757	2.59267e-09	3.29087e-05	TSS1500
PADI1	0.44042	7.65581e-10	9.71752e-06	TSS1500
PADI2	-0.361741	7.00298e-07	0.00888888	TSS1500
PAF1	0.375615	2.38565e-07	0.0030281	TSS1500
PAIP2B	-0.468903	4.07312e-11	5.17002e-07	TSS1500
PALLD	-0.349324	1.76036e-06	0.0223442	TSS1500
PALM	-0.366623	4.82181e-07	0.00612033	TSS1500
PARD6B	-0.540996	6.39766e-15	8.12055e-11	TSS1500
PARM1	-0.404466	2.15158e-08	0.0002731	TSS1500
PARP15	0.407862	1.59618e-08	0.000202603	TSS1500
PARP6	-0.643359	3.52809e-22	4.47821e-18	TSS1500
PARVA	-0.453085	2.14757e-10	2.72592e-06	TSS1500
PARVB	-0.393813	5.37339e-08	0.000682044	TSS1500
PATL2	-0.502604	8.75996e-13	1.1119e-08	TSS1500
PCBP3	0.573675	0	0	TSS1500
PCDH10	-0.502058	9.35374e-13	1.18727e-08	TSS1500
PCDH17	-0.513632	2.27028e-13	2.88166e-09	TSS1500
PCDHA5	-0.491853	3.12122e-12	3.96177e-08	TSS1500
PCDHAC1	-0.375112	2.48281e-07	0.00315143	TSS1500
PCDHB11	-0.360921	7.4516e-07	0.00945832	TSS1500
PCDHB15	-0.34469	2.45862e-06	0.0312073	TSS1500
PCDHB3	-0.427035	2.77524e-09	3.52261e-05	TSS1500
PCDHB6	-0.395009	4.85648e-08	0.000616433	TSS1500
PCDHGB4	-0.34678	2.11603e-06	0.0268587	TSS1500
PCDHGB5	-0.538859	8.55455e-15	1.08583e-10	TSS1500
PCDHGB6	-0.384484	1.16682e-07	0.00148104	TSS1500
PCLO	-0.365565	5.23087e-07	0.00663955	TSS1500
PCMT1	-0.431671	1.78777e-09	2.26922e-05	TSS1500
PCMTD2	0.35674	1.01989e-06	0.0129455	TSS1500
PCSK9	-0.549709	1.91598e-15	2.43195e-11	TSS1500
PDCD4	-0.477679	1.55984e-11	1.97991e-07	TSS1500
PDE10A	-0.487266	5.29645e-12	6.72279e-08	TSS1500
PDE3A	-0.390441	7.13116e-08	0.000905158	TSS1500
PDGFRB	-0.398023	3.75688e-08	0.00047686	TSS1500
PDLIM4	-0.605525	3.43817e-19	4.36407e-15	TSS1500
PDZK1	-0.445601	4.58039e-10	5.81389e-06	TSS1500
PDZK1IP1	-0.701349	1.1334e-27	1.43863e-23	TSS1500
PDZRN3	-0.345188	2.37247e-06	0.0301138	TSS1500
PECAM1	-0.369535	3.84807e-07	0.00488435	TSS1500
PEMT	-0.444333	5.19815e-10	6.59801e-06	TSS1500
PF4	-0.421804	4.52192e-09	5.73967e-05	TSS1500
PGBD1	-0.385901	1.03881e-07	0.00131856	TSS1500
PGC	-0.436878	1.0824e-09	1.37388e-05	TSS1500
PGR	0.483601	8.03624e-12	1.02004e-07	TSS1500
PHF11	-0.422361	4.29471e-09	5.45128e-05	TSS1500
PHGR1	-0.579054	2.52339e-17	3.20295e-13	TSS1500
PHLDA2	-0.345649	2.29526e-06	0.0291337	TSS1500
PHLDB1	-0.33888	3.70968e-06	0.0470869	TSS1500
PHYHD1	-0.422155	4.37745e-09	5.55629e-05	TSS1500
PHYHIPL	-0.485206	6.6991e-12	8.50317e-08	TSS1500
PICK1	-0.348118	1.92126e-06	0.0243865	TSS1500
PIK3C2B	-0.345287	2.35572e-06	0.0299011	TSS1500
PIK3CD	-0.70716	2.69286e-28	3.41805e-24	TSS1500
PITX1	-0.449412	3.12164e-10	3.9623e-06	TSS1500
PKIA	-0.584807	1.02544e-17	1.30159e-13	TSS1500
PKP1	-0.426794	2.83882e-09	3.60332e-05	TSS1500
PKP3	-0.630181	4.31762e-21	5.48035e-17	TSS1500
PLA2G2A	-0.512848	2.50283e-13	3.17684e-09	TSS1500
PLAGL1	-0.502796	8.55994e-13	1.08651e-08	TSS1500
PLAU	-0.523979	6.11359e-14	7.75998e-10	TSS1500
PLAUR	-0.485098	6.7816e-12	8.60788e-08	TSS1500
PLBD1	-0.699966	1.58755e-27	2.01508e-23	TSS1500
PLBD2	0.388847	8.14308e-08	0.0010336	TSS1500
PLCB2	-0.583833	1.19586e-17	1.51791e-13	TSS1500
PLEK2	-0.529778	2.87335e-14	3.64715e-10	TSS1500
PLEKHA4	-0.364681	5.59746e-07	0.00710485	TSS1500
PLEKHG6	-0.579665	2.2952e-17	2.9133e-13	TSS1500
PLEKHH3	-0.392934	5.78674e-08	0.000734511	TSS1500
PLIN2	-0.352944	1.35093e-06	0.0171474	TSS1500
PLIN3	-0.41104	1.20342e-08	0.00015275	TSS1500
PLRG1	-0.404138	2.21412e-08	0.000281038	TSS1500
PLS1	-0.3546	1.19554e-06	0.0151749	TSS1500
PLXNA1	-0.453155	2.13227e-10	2.70649e-06	TSS1500
PLXNB1	-0.565963	1.83593e-16	2.33035e-12	TSS1500
PM20D1	-0.35971	8.16474e-07	0.0103635	TSS1500
PMEPA1	-0.526219	4.57485e-14	5.80686e-10	TSS1500
PNMAL1	-0.449872	2.97964e-10	3.78206e-06	TSS1500
PODN	-0.47407	2.32234e-11	2.94774e-07	TSS1500
POLR2J	-0.356681	1.02437e-06	0.0130023	TSS1500
POLR3H	-0.349292	1.76445e-06	0.0223961	TSS1500
POPDC3	-0.355505	1.11803e-06	0.0141911	TSS1500
POU2AF1	-0.475556	1.97242e-11	2.50359e-07	TSS1500
POU6F1	0.416709	7.21794e-09	9.16173e-05	TSS1500
PP14571	-0.616485	5.15076e-20	6.53785e-16	TSS1500
PPM1E	-0.35915	8.51567e-07	0.0108089	TSS1500
PPP1R14C	-0.402756	2.49759e-08	0.000317019	TSS1500
PPP1R14D	-0.548708	2.20469e-15	2.79841e-11	TSS1500
PPP1R16B	-0.704849	4.79007e-28	6.08004e-24	TSS1500
PPP1R3D	-0.686188	4.11248e-26	5.21997e-22	TSS1500
PPP1R9A	-0.37916	1.79709e-07	0.00228105	TSS1500
PPP2R2C	0.34017	3.38825e-06	0.043007	TSS1500
PRDM8	0.446254	4.29066e-10	5.44613e-06	TSS1500
PREX2	-0.368313	4.23135e-07	0.00537086	TSS1500
PRKAA2	-0.395223	4.76897e-08	0.000605326	TSS1500
PRKCB	-0.388235	8.56759e-08	0.00108748	TSS1500
PRKCDBP	-0.367224	4.60334e-07	0.00584301	TSS1500
PRKCH	0.449124	3.21408e-10	4.07963e-06	TSS1500
PRKY	-0.582161	1.55502e-17	1.97378e-13	TSS1500
PRLR	-0.360206	7.86493e-07	0.00998296	TSS1500
PROM1	-0.416677	7.23877e-09	9.18817e-05	TSS1500
PRPH2	0.348387	1.88422e-06	0.0239164	TSS1500
PRR15L	-0.348777	1.83159e-06	0.0232484	TSS1500
PRRT1	-0.378024	1.96854e-07	0.00249867	TSS1500
PRRT2	-0.364348	5.74189e-07	0.00728818	TSS1500
PSAT1	-0.402196	2.62189e-08	0.000332796	TSS1500
PSCA	-0.467923	4.52623e-11	5.74514e-07	TSS1500
PSMB2	-0.34715	2.06042e-06	0.0261529	TSS1500
PSMD5	-0.440491	7.60298e-10	9.65047e-06	TSS1500
PSTPIP1	-0.384191	1.19509e-07	0.00151693	TSS1500
PTER	-0.465723	5.72882e-11	7.2716e-07	TSS1500
PTGFR	-0.357489	9.64431e-07	0.0122415	TSS1500
PTGIR	-0.399763	3.23569e-08	0.000410706	TSS1500
PTGIS	-0.363037	6.3461e-07	0.0080551	TSS1500
PTGR2	-0.350829	1.57754e-06	0.0200237	TSS1500
PTP4A2	-0.419953	5.36391e-09	6.80841e-05	TSS1500
PTPN6	-0.404506	2.14416e-08	0.000272158	TSS1500
PTPN7	-0.699693	1.69625e-27	2.15305e-23	TSS1500
PTPRCAP	-0.778904	1.66769e-37	2.1168e-33	TSS1500
PTPRH	-0.475343	2.01926e-11	2.56304e-07	TSS1500
PVRL3	-0.386652	9.7653e-08	0.00123951	TSS1500
PXK	0.421764	4.53891e-09	5.76124e-05	TSS1500
PYCARD	-0.502912	8.44163e-13	1.0715e-08	TSS1500
PYHIN1	0.374803	2.54436e-07	0.00322956	TSS1500
QSOX1	0.347151	2.06031e-06	0.0261515	TSS1500
RAB11FIP3	0.465735	5.72129e-11	7.26203e-07	TSS1500
RAB26	-0.386753	9.68423e-08	0.00122922	TSS1500
RAB32	-0.431898	1.74946e-09	2.22059e-05	TSS1500
RAB34	-0.710298	1.22135e-28	1.55025e-24	TSS1500
RAB38	-0.480154	1.184e-11	1.50285e-07	TSS1500
RAC2	-0.498571	1.41839e-12	1.80037e-08	TSS1500
RADIL	-0.399013	3.45127e-08	0.00043807	TSS1500
RAG1	0.4446	5.06168e-10	6.42478e-06	TSS1500
RALBP1	-0.35459	1.19643e-06	0.0151863	TSS1500
RAMP3	0.38731	9.24905e-08	0.00117398	TSS1500
RANBP17	-0.626442	8.60036e-21	1.09164e-16	TSS1500
RAP1GAP2	0.570309	0	0	TSS1500
RARRES3	-0.656326	2.65478e-23	3.36971e-19	TSS1500
RASAL1	-0.481404	1.02928e-11	1.30646e-07	TSS1500
RASEF	-0.463431	7.30921e-11	9.27758e-07	TSS1500
RASGRF2	-0.404499	2.14543e-08	0.00027232	TSS1500
RASGRP3	0.438194	9.52122e-10	1.20853e-05	TSS1500
RASSF10	-0.375408	2.42506e-07	0.00307813	TSS1500
RASSF2	-0.423255	3.9527e-09	5.01716e-05	TSS1500
RASSF5	-0.411521	1.15279e-08	0.000146324	TSS1500
RASSF6	-0.405548	1.9571e-08	0.000248415	TSS1500
RB1	0.34555	2.31175e-06	0.0293431	TSS1500
RBM45	0.364524	5.66542e-07	0.00719112	TSS1500
RBM47	-0.499459	1.27632e-12	1.62004e-08	TSS1500
RBM7	0.407693	1.62017e-08	0.000205648	TSS1500
RBP1	-0.428656	2.38146e-09	3.02279e-05	TSS1500
RBP7	0.424055	3.6689e-09	4.65693e-05	TSS1500
RBPMS2	-0.354992	1.16138e-06	0.0147413	TSS1500
RCSD1	-0.77372	9.97898e-37	1.26663e-32	TSS1500
RDH16	-0.377349	2.07772e-07	0.00263724	TSS1500
RDX	-0.44083	7.35315e-10	9.33336e-06	TSS1500
REEP2	-0.392271	6.11824e-08	0.000776588	TSS1500
REEP3	-0.345189	2.37233e-06	0.030112	TSS1500
REG4	-0.530165	2.73084e-14	3.46625e-10	TSS1500
RET	-0.377761	2.01045e-07	0.00255186	TSS1500
RFNG	-0.367001	4.68328e-07	0.00594449	TSS1500
RFPL1S	0.384578	1.15783e-07	0.00146964	TSS1500
RFTN1	-0.429141	2.27456e-09	2.8871e-05	TSS1500
RFTN2	0.353092	1.33631e-06	0.0169617	TSS1500
RFX8	-0.428211	2.48377e-09	3.15265e-05	TSS1500
RGMA	-0.345027	2.39995e-06	0.0304625	TSS1500
RGS17	-0.440175	7.84227e-10	9.95419e-06	TSS1500
RHBDL2	-0.401393	2.81095e-08	0.000356794	TSS1500
RHOBTB3	-0.346741	2.12205e-06	0.0269352	TSS1500
RHOH	-0.722782	4.71907e-30	5.98992e-26	TSS1500
RHPN2	-0.552733	1.25044e-15	1.58719e-11	TSS1500
RIC8A	-0.350064	1.66801e-06	0.0211721	TSS1500
RIMBP2	0.639142	0	0	TSS1500
RIMS2	-0.426374	2.95313e-09	3.7484e-05	TSS1500
RIOK2	-0.339217	3.62303e-06	0.0459871	TSS1500
RIOK3	-0.542524	5.19193e-15	6.59012e-11	TSS1500
RIPK3	-0.453628	2.03126e-10	2.57828e-06	TSS1500
RND3	0.516632	1.55875e-13	1.97853e-09	TSS1500
RNF135	-0.496646	1.7812e-12	2.26088e-08	TSS1500
RNF145	-0.366917	4.71358e-07	0.00598294	TSS1500
RNF146	-0.394727	4.97385e-08	0.000631331	TSS1500
RNF165	-0.429436	2.21178e-09	2.80741e-05	TSS1500
RNF180	-0.394187	5.20615e-08	0.000660816	TSS1500
RNF186	-0.429678	2.16153e-09	2.74363e-05	TSS1500
RNF39	-0.663194	6.40121e-24	8.12505e-20	TSS1500
RNLS	-0.49736	1.6371e-12	2.07796e-08	TSS1500
RORA	-0.38943	7.75848e-08	0.000984784	TSS1500
RORB	-0.354588	1.1966e-06	0.0151885	TSS1500
RPH3AL	-0.696389	3.76175e-27	4.77478e-23	TSS1500
RPL39L	-0.401511	2.78241e-08	0.000353171	TSS1500
RPP25	-0.489947	3.89222e-12	4.9404e-08	TSS1500
RRAD	-0.36772	4.43023e-07	0.00562329	TSS1500
RRAS2	-0.413566	9.59383e-09	0.000121774	TSS1500
RTKN	-0.404443	2.15588e-08	0.000273646	TSS1500
RTTN	-0.379043	1.81404e-07	0.00230257	TSS1500
RUSC1	-0.399776	3.23197e-08	0.000410234	TSS1500
RXFP4	-0.47802	1.50194e-11	1.90642e-07	TSS1500
RYR2	-0.379665	1.72549e-07	0.00219016	TSS1500
RYR3	-0.513231	2.38647e-13	3.02915e-09	TSS1500
S100A10	-0.603546	4.8062e-19	6.10051e-15	TSS1500
S100A11	-0.747889	3.83816e-33	4.87178e-29	TSS1500
S100A14	-0.40348	2.34502e-08	0.000297653	TSS1500
S100A16	-0.477934	1.51635e-11	1.92471e-07	TSS1500
S100A2	-0.467523	4.72472e-11	5.99708e-07	TSS1500
S100A5	-0.366049	5.0396e-07	0.00639677	TSS1500
S100A6	-0.666296	3.32601e-24	4.2217e-20	TSS1500
S100P	-0.640438	6.2115e-22	7.88426e-18	TSS1500
S1PR3	-0.46264	7.9474e-11	1.00876e-06	TSS1500
SALL4	-0.378038	1.96626e-07	0.00249577	TSS1500
SAMD13	-0.419756	5.46204e-09	6.93297e-05	TSS1500
SAMHD1	0.399925	3.19076e-08	0.000405003	TSS1500
SASH3	-0.742428	1.93474e-32	2.45576e-28	TSS1500
SATB1	-0.355925	1.08366e-06	0.0137548	TSS1500
SBNO2	-0.389523	7.69862e-08	0.000977186	TSS1500
SCAMP5	-0.417542	6.69031e-09	8.49201e-05	TSS1500
SCARA5	0.449671	3.04102e-10	3.85997e-06	TSS1500
SCARF1	-0.45613	1.56974e-10	1.99247e-06	TSS1500
SCG5	-0.501738	9.72043e-13	1.23381e-08	TSS1500
SCML4	-0.460818	9.62889e-11	1.22219e-06	TSS1500
SCN4A	0.507853	4.63407e-13	5.88203e-09	TSS1500
SCN9A	-0.362288	6.71833e-07	0.00852758	TSS1500
SCNN1A	-0.56931	1.11463e-16	1.4148e-12	TSS1500
SDC1	-0.700971	1.24298e-27	1.57771e-23	TSS1500
SDC4	-0.609898	1.6264e-19	2.06439e-15	TSS1500
SDCBP2	-0.546766	2.89027e-15	3.66862e-11	TSS1500
SECTM1	-0.490232	3.76629e-12	4.78055e-08	TSS1500
SELE	0.433798	1.45794e-09	1.85057e-05	TSS1500
SEMA4G	-0.410288	1.28694e-08	0.000163352	TSS1500
SEMA6D	-0.353968	1.25272e-06	0.0159008	TSS1500
SERINC1	-0.35115	1.54093e-06	0.019559	TSS1500
SERP2	-0.38893	8.08728e-08	0.00102652	TSS1500
SERPINB2	0.413574	9.58755e-09	0.000121695	TSS1500
SERPING1	0.473286	2.53046e-11	3.21192e-07	TSS1500
SEZ6	-0.551674	1.45265e-15	1.84385e-11	TSS1500
SEZ6L	-0.339518	3.54719e-06	0.0450245	TSS1500
SFMBT2	-0.408147	1.55646e-08	0.000197562	TSS1500
SFN	-0.630256	4.25794e-21	5.40461e-17	TSS1500
SFRP1	-0.412124	1.09215e-08	0.000138626	TSS1500
SFRP5	-0.456731	1.47502e-10	1.87224e-06	TSS1500
SFTA2	-0.403404	2.36059e-08	0.000299629	TSS1500
SFXN3	0.476105	1.85651e-11	2.35647e-07	TSS1500
SH2D3A	-0.348196	1.91036e-06	0.0242482	TSS1500
SH2D4A	-0.620078	2.72017e-20	3.45272e-16	TSS1500
SH3BGRL3	-0.481579	1.0093e-11	1.2811e-07	TSS1500
SH3BP1	-0.607822	2.32368e-19	2.94945e-15	TSS1500
SHANK2	0.481173	1.05636e-11	1.34083e-07	TSS1500
SHANK3	-0.407916	1.58855e-08	0.000201634	TSS1500
SHC2	-0.341418	3.10269e-06	0.0393825	TSS1500
SHCBP1	-0.438214	9.50332e-10	1.20626e-05	TSS1500
SHISA9	-0.343298	2.71531e-06	0.0344655	TSS1500
SIGLEC14	0.34741	2.02204e-06	0.0256657	TSS1500
SIGLEC5	0.612005	0	0	TSS1500
SIRPB1	0.342064	2.96384e-06	0.03762	TSS1500
SIRPG	0.443138	5.85347e-10	7.42981e-06	TSS1500
SIRT7	-0.515332	1.83563e-13	2.32996e-09	TSS1500
SKAP1	-0.354061	1.24417e-06	0.0157923	TSS1500
SLAMF1	-0.551447	1.49999e-15	1.90394e-11	TSS1500
SLAMF8	-0.572783	6.60177e-17	8.37962e-13	TSS1500
SLC12A4	-0.52329	6.68107e-14	8.48028e-10	TSS1500
SLC15A2	-0.427415	2.67773e-09	3.39884e-05	TSS1500
SLC15A4	-0.539998	7.32922e-15	9.30298e-11	TSS1500
SLC16A1	-0.731358	4.54631e-31	5.77063e-27	TSS1500
SLC16A3	-0.373588	2.80092e-07	0.00355521	TSS1500
SLC16A5	-0.503948	7.45038e-13	9.45676e-09	TSS1500
SLC23A1	-0.339266	3.61042e-06	0.045827	TSS1500
SLC25A30	0.353696	1.2781e-06	0.016223	TSS1500
SLC25A42	0.347736	1.97508e-06	0.0250697	TSS1500
SLC26A10	0.345579	2.30681e-06	0.0292804	TSS1500
SLC26A11	0.494756	2.22444e-12	2.82349e-08	TSS1500
SLC27A4	-0.401653	2.74843e-08	0.000348858	TSS1500
SLC2A10	-0.403439	2.35345e-08	0.000298724	TSS1500
SLC2A5	0.342048	2.96736e-06	0.0376647	TSS1500
SLC30A9	-0.347099	2.06798e-06	0.0262489	TSS1500
SLC34A2	-0.46316	7.52253e-11	9.54834e-07	TSS1500
SLC35C1	-0.454063	1.94253e-10	2.46565e-06	TSS1500
SLC38A11	-0.349873	1.69148e-06	0.02147	TSS1500
SLC39A11	-0.59704	1.4227e-18	1.80584e-14	TSS1500
SLC39A4	-0.606389	2.96819e-19	3.76753e-15	TSS1500
SLC44A4	-0.54967	1.92658e-15	2.44541e-11	TSS1500
SLC45A3	-0.396543	4.2629e-08	0.000541089	TSS1500
SLC46A3	-0.690528	1.50449e-26	1.90965e-22	TSS1500
SLC7A14	0.355185	1.14484e-06	0.0145314	TSS1500
SLC7A2	-0.508866	4.09377e-13	5.19622e-09	TSS1500
SLC8A3	0.377824	2.00033e-07	0.00253901	TSS1500
SLCO3A1	-0.49992	1.20811e-12	1.53345e-08	TSS1500
SLFN11	-0.500436	1.1359e-12	1.4418e-08	TSS1500
SLFN12	-0.505943	5.84993e-13	7.42532e-09	TSS1500
SLFN13	0.399242	3.384e-08	0.000429531	TSS1500
SLIT1	0.390925	6.84876e-08	0.000869313	TSS1500
SLIT2	-0.345654	2.29452e-06	0.0291244	TSS1500
SLIT3	-0.460061	1.04251e-10	1.32326e-06	TSS1500
SLPI	-0.624722	1.17695e-20	1.49391e-16	TSS1500
SMAP2	0.400775	2.96516e-08	0.000376367	TSS1500
SMARCA5	-0.362678	6.52216e-07	0.00827858	TSS1500
SMO	-0.501593	9.89098e-13	1.25546e-08	TSS1500
SMOC1	-0.48094	1.08432e-11	1.37633e-07	TSS1500
SMOC2	-0.416661	7.24944e-09	9.20172e-05	TSS1500
SNAP91	-0.417827	6.51833e-09	8.27371e-05	TSS1500
SNCA	-0.577709	3.10692e-17	3.94361e-13	TSS1500
SNCG	-0.340247	3.36981e-06	0.042773	TSS1500
SNHG11	-0.370023	3.70449e-07	0.00470211	TSS1500
SNRPD1	-0.431327	1.84763e-09	2.3452e-05	TSS1500
SNTB1	-0.466487	5.27981e-11	6.70166e-07	TSS1500
SNX21	-0.338353	3.84909e-06	0.0488566	TSS1500
SNX33	-0.469924	3.64756e-11	4.62984e-07	TSS1500
SORBS2	-0.35826	9.10382e-07	0.0115555	TSS1500
SORCS1	-0.545636	3.38112e-15	4.29166e-11	TSS1500
SOX15	-0.706585	3.10924e-28	3.94656e-24	TSS1500
SOX17	-0.46107	9.37697e-11	1.19022e-06	TSS1500
SOX7	-0.403305	2.38099e-08	0.00030222	TSS1500
SOX9	-0.55662	7.17972e-16	9.11322e-12	TSS1500
SP140	0.3918	6.36513e-08	0.000807926	TSS1500
SP140L	-0.621618	2.06364e-20	2.61938e-16	TSS1500
SPACA4	0.439899	8.05775e-10	1.02277e-05	TSS1500
SPAG5	-0.457908	1.30528e-10	1.65679e-06	TSS1500
SPAG6	-0.514791	1.96426e-13	2.49323e-09	TSS1500
SPATA12	-0.410329	1.28227e-08	0.000162759	TSS1500
SPCS3	-0.525867	4.78842e-14	6.07795e-10	TSS1500
SPEF2	-0.436837	1.08668e-09	1.37932e-05	TSS1500
SPESP1	-0.593818	2.4131e-18	3.06295e-14	TSS1500
SPINT1	-0.379579	1.7374e-07	0.00220529	TSS1500
SPIRE2	-0.416918	7.08174e-09	8.98885e-05	TSS1500
SPON2	-0.509626	3.72852e-13	4.73261e-09	TSS1500
SRC	-0.600585	7.90051e-19	1.00281e-14	TSS1500
SRD5A3	-0.502259	9.13147e-13	1.15906e-08	TSS1500
SRGN	-0.47468	2.17187e-11	2.75676e-07	TSS1500
SRPK3	-0.414965	8.45525e-09	0.000107323	TSS1500
SSH3	-0.468758	4.13721e-11	5.25136e-07	TSS1500
SSTR1	-0.343079	2.75783e-06	0.0350052	TSS1500
ST14	-0.520861	9.11999e-14	1.1576e-09	TSS1500
ST6GAL1	-0.496161	1.88596e-12	2.39384e-08	TSS1500
ST8SIA1	-0.347594	1.99546e-06	0.0253283	TSS1500
ST8SIA4	-0.548598	2.23873e-15	2.84162e-11	TSS1500
STAT6	-0.426336	2.96384e-09	3.762e-05	TSS1500
STBD1	-0.351064	1.55061e-06	0.0196819	TSS1500
STC2	-0.359121	8.53437e-07	0.0108327	TSS1500
STK10	0.360291	7.81501e-07	0.00991959	TSS1500
STK24	-0.438236	9.48256e-10	1.20362e-05	TSS1500
STK3	-0.353739	1.27413e-06	0.0161725	TSS1500
STK31	-0.576169	3.93757e-17	4.99796e-13	TSS1500
STMN3	-0.340377	3.33917e-06	0.042384	TSS1500
STX6	-0.484894	6.94072e-12	8.80986e-08	TSS1500
STXBP3	-0.38264	1.35623e-07	0.00172146	TSS1500
STXBP5L	-0.36037	7.7683e-07	0.0098603	TSS1500
SULT1C2	-0.631728	3.23836e-21	4.11046e-17	TSS1500
SULT1C4	-0.359818	8.09831e-07	0.0102792	TSS1500
SULT2B1	-0.442608	6.16928e-10	7.83067e-06	TSS1500
SULT4A1	-0.477148	1.65431e-11	2.09981e-07	TSS1500
SUSD3	-0.421671	4.57796e-09	5.8108e-05	TSS1500
SYN2	-0.395099	4.81942e-08	0.000611729	TSS1500
SYNE1	0.4062	1.84818e-08	0.00023459	TSS1500
SYT13	0.434897	1.31138e-09	1.66454e-05	TSS1500
SYT3	-0.508959	4.04726e-13	5.13718e-09	TSS1500
SYTL1	-0.380081	1.66863e-07	0.00211799	TSS1500
SYTL3	-0.485166	6.72943e-12	8.54167e-08	TSS1500
TACSTD2	-0.755108	4.23909e-34	5.38068e-30	TSS1500
TAF3	0.345154	2.37822e-06	0.0301867	TSS1500
TAL1	-0.462619	7.96542e-11	1.01105e-06	TSS1500
TANC1	-0.452234	2.34299e-10	2.97396e-06	TSS1500
TBC1D10C	-0.659991	1.24851e-23	1.58473e-19	TSS1500
TBC1D17	-0.381493	1.4886e-07	0.00188948	TSS1500
TBX15	0.516214	1.64313e-13	2.08563e-09	TSS1500
TBX18	-0.450195	2.88357e-10	3.66011e-06	TSS1500
TBX19	-0.376665	2.1944e-07	0.00278535	TSS1500
TCEAL2	-0.339128	3.64574e-06	0.0462754	TSS1500
TCTEX1D1	-0.53197	2.15189e-14	2.7314e-10	TSS1500
TEX14	-0.35371	1.27682e-06	0.0162067	TSS1500
TFAP2C	-0.445392	4.67692e-10	5.93641e-06	TSS1500
TFF1	-0.422052	4.41939e-09	5.60954e-05	TSS1500
TFF3	-0.600842	7.56857e-19	9.60679e-15	TSS1500
TFPI2	-0.395458	4.67478e-08	0.00059337	TSS1500
TGIF1	-0.525503	5.02001e-14	6.37189e-10	TSS1500
TGIF2	-0.425775	3.1238e-09	3.96504e-05	TSS1500
THSD7A	-0.358463	8.96639e-07	0.011381	TSS1500
THSD7B	0.435529	1.23367e-09	1.5659e-05	TSS1500
TIAM1	-0.442509	6.22994e-10	7.90766e-06	TSS1500
TIE1	-0.569097	1.15084e-16	1.46077e-12	TSS1500
TIGIT	0.385757	1.05116e-07	0.00133424	TSS1500
TIMP2	-0.352979	1.34752e-06	0.0171041	TSS1500
TINAGL1	-0.542017	5.56512e-15	7.06381e-11	TSS1500
TK1	-0.448794	3.32293e-10	4.2178e-06	TSS1500
TLE2	0.499395	1.28608e-12	1.63242e-08	TSS1500
TLR3	-0.402675	2.51513e-08	0.000319245	TSS1500
TLX1	0.380776	1.57752e-07	0.00200234	TSS1500
TM4SF1	-0.607481	2.46323e-19	3.12658e-15	TSS1500
TM9SF4	-0.464758	6.34878e-11	8.0585e-07	TSS1500
TMBIM1	-0.373631	2.79146e-07	0.00354321	TSS1500
TMC4	-0.417443	6.75069e-09	8.56866e-05	TSS1500
TMC5	-0.66447	4.89425e-24	6.21227e-20	TSS1500
TMC8	-0.605231	3.61391e-19	4.58714e-15	TSS1500
TMCC2	0.389873	7.47707e-08	0.000949065	TSS1500
TMED5	-0.366428	4.89473e-07	0.00621288	TSS1500
TMEM105	-0.48117	1.05672e-11	1.3413e-07	TSS1500
TMEM120A	-0.35763	9.54325e-07	0.0121133	TSS1500
TMEM123	-0.477142	1.65558e-11	2.10143e-07	TSS1500
TMEM132B	0.418686	6.02595e-09	7.64874e-05	TSS1500
TMEM132D	-0.441559	6.84374e-10	8.68675e-06	TSS1500
TMEM145	-0.343699	2.63887e-06	0.0334952	TSS1500
TMEM154	-0.506517	5.45535e-13	6.92447e-09	TSS1500
TMEM163	-0.396183	4.39551e-08	0.000557922	TSS1500
TMEM168	-0.725255	2.42531e-30	3.07845e-26	TSS1500
TMEM171	-0.525052	5.32179e-14	6.75495e-10	TSS1500
TMEM176B	-0.615365	6.27541e-20	7.96538e-16	TSS1500
TMEM19	-0.338865	3.71349e-06	0.0471353	TSS1500
TMEM194B	-0.40504	2.04612e-08	0.000259715	TSS1500
TMEM196	-0.432503	1.65103e-09	2.09565e-05	TSS1500
TMEM2	-0.341403	3.10592e-06	0.0394234	TSS1500
TMEM200C	0.388097	8.66619e-08	0.0011	TSS1500
TMEM204	-0.535121	1.41482e-14	1.79584e-10	TSS1500
TMEM216	-0.344139	2.55724e-06	0.032459	TSS1500
TMEM41A	-0.34948	1.74046e-06	0.0220917	TSS1500
TMEM63C	0.587465	0	0	TSS1500
TMEM71	-0.545299	3.54256e-15	4.49658e-11	TSS1500
TMEM86B	-0.423271	3.94655e-09	5.00936e-05	TSS1500
TMEM88	-0.431695	1.78372e-09	2.26408e-05	TSS1500
TMEM91	-0.343392	2.69717e-06	0.0342352	TSS1500
TMPRSS2	-0.570334	9.5577e-17	1.21316e-12	TSS1500
TMPRSS4	-0.424443	3.53832e-09	4.49119e-05	TSS1500
TMPRSS5	-0.541888	5.66371e-15	7.18894e-11	TSS1500
TNFAIP2	-0.445556	4.60111e-10	5.84019e-06	TSS1500
TNFRSF10A	-0.545263	3.56011e-15	4.51885e-11	TSS1500
TNFRSF10B	-0.39873	3.53616e-08	0.000448845	TSS1500
TNFRSF19	-0.379588	1.73623e-07	0.0022038	TSS1500
TNFRSF6B	-0.342277	2.91947e-06	0.0370568	TSS1500
TNFRSF8	0.39575	4.56041e-08	0.000578853	TSS1500
TNFSF8	-0.431315	1.84958e-09	2.34767e-05	TSS1500
TNNT2	-0.348231	1.90561e-06	0.0241879	TSS1500
TNS3	-0.344295	2.529e-06	0.0321006	TSS1500
TNXB	0.388145	8.63175e-08	0.00109563	TSS1500
TOM1L1	-0.353234	1.32239e-06	0.0167851	TSS1500
TOX2	-0.392215	6.14696e-08	0.000780234	TSS1500
TP73	0.436248	1.15071e-09	1.4606e-05	TSS1500
TPBG	-0.417567	6.67497e-09	8.47255e-05	TSS1500
TPD52	-0.361054	7.37701e-07	0.00936364	TSS1500
TPD52L1	-0.42252	4.2318e-09	5.37142e-05	TSS1500
TRAF2	-0.352573	1.38832e-06	0.017622	TSS1500
TRAF4	-0.365961	5.07379e-07	0.00644016	TSS1500
TRAPPC5	-0.417215	6.8924e-09	8.74852e-05	TSS1500
TRIL	-0.4709	3.28152e-11	4.16524e-07	TSS1500
TRIM10	0.375337	2.43885e-07	0.00309563	TSS1500
TRIM15	-0.351011	1.55673e-06	0.0197596	TSS1500
TRIM22	-0.543888	4.30445e-15	5.46364e-11	TSS1500
TRIM31	-0.42263	4.18887e-09	5.31694e-05	TSS1500
TRIM5	0.39133	6.62055e-08	0.000840347	TSS1500
TRIM69	-0.363435	6.15657e-07	0.00781454	TSS1500
TRIP10	-0.639208	7.86765e-22	9.9864e-18	TSS1500
TRIP6	-0.515323	1.83771e-13	2.33261e-09	TSS1500
TRMT61A	-0.387193	9.33853e-08	0.00118534	TSS1500
TRO	0.449733	3.02188e-10	3.83568e-06	TSS1500
TRPM2	-0.409553	1.374e-08	0.000174401	TSS1500
TRPT1	-0.344125	2.55985e-06	0.0324922	TSS1500
TRPV2	-0.488398	4.65189e-12	5.90465e-08	TSS1500
TSHZ3	-0.394884	4.9079e-08	0.000622959	TSS1500
TSKU	-0.407986	1.57872e-08	0.000200387	TSS1500
TSPAN14	-0.396072	4.43715e-08	0.000563208	TSS1500
TSPAN15	-0.446517	4.17892e-10	5.3043e-06	TSS1500
TSPAN18	0.350985	1.55962e-06	0.0197962	TSS1500
TSPAN2	-0.438506	9.23634e-10	1.17237e-05	TSS1500
TSPO	-0.593318	2.61788e-18	3.32288e-14	TSS1500
TSTD1	-0.370907	3.45741e-07	0.0043885	TSS1500
TTC28	-0.466719	5.15027e-11	6.53724e-07	TSS1500
TUBB2A	-0.437139	1.05531e-09	1.3395e-05	TSS1500
TUBB6	-0.369401	3.88839e-07	0.00493554	TSS1500
TWF1	-0.386619	9.7914e-08	0.00124282	TSS1500
TXLNB	-0.443977	5.38559e-10	6.83592e-06	TSS1500
TYRO3	-0.445323	4.70952e-10	5.97779e-06	TSS1500
UBA7	-0.454867	1.78835e-10	2.26995e-06	TSS1500
UBB	-0.529111	3.13634e-14	3.98095e-10	TSS1500
UBE2M	-0.356401	1.04597e-06	0.0132765	TSS1500
UCHL1	-0.46244	8.11681e-11	1.03027e-06	TSS1500
UCN3	-0.406635	1.7787e-08	0.00022577	TSS1500
UGT1A10	0.507044	5.11591e-13	6.49362e-09	TSS1500
UGT1A6	-0.518046	1.30426e-13	1.6555e-09	TSS1500
ULBP1	-0.360983	7.41687e-07	0.00941423	TSS1500
UPK1B	-0.649486	1.05562e-22	1.33989e-18	TSS1500
USP21	-0.34124	3.14201e-06	0.0398816	TSS1500
USP25	0.410409	1.27312e-08	0.000161597	TSS1500
USP44	-0.527105	4.0764e-14	5.17418e-10	TSS1500
VANGL1	-0.558158	5.75256e-16	7.30173e-12	TSS1500
VANGL2	-0.456228	1.55387e-10	1.97232e-06	TSS1500
VASH1	-0.394307	5.15371e-08	0.00065416	TSS1500
VASN	-0.389746	7.55652e-08	0.000959149	TSS1500
VAT1L	-0.447464	3.79987e-10	4.82317e-06	TSS1500
VAV3	-0.413076	1.00269e-08	0.000127272	TSS1500
VCAN	-0.394257	5.17538e-08	0.000656911	TSS1500
VEGFC	-0.415828	7.81922e-09	9.92494e-05	TSS1500
VILL	-0.732929	2.93293e-31	3.72277e-27	TSS1500
VIPR2	-0.348935	1.81074e-06	0.0229837	TSS1500
VLDLR	-0.378604	1.87908e-07	0.00238512	TSS1500
VPS37A	-0.423527	3.85377e-09	4.89159e-05	TSS1500
VSIG2	-0.549336	2.01901e-15	2.56273e-11	TSS1500
VWA3B	-0.400668	2.99283e-08	0.00037988	TSS1500
WAS	-0.455748	1.63295e-10	2.0727e-06	TSS1500
WASF3	-0.381694	1.4645e-07	0.00185889	TSS1500
WBSCR27	-0.414659	8.69293e-09	0.000110339	TSS1500
WDFY4	-0.662672	7.14206e-24	9.06542e-20	TSS1500
WDR17	-0.426246	2.98883e-09	3.79372e-05	TSS1500
WDR5	-0.41541	8.12131e-09	0.000103084	TSS1500
WDR66	-0.369097	3.98152e-07	0.00505375	TSS1500
WDR90	-0.381025	1.54607e-07	0.00196243	TSS1500
WFDC3	-0.420133	5.27595e-09	6.69676e-05	TSS1500
WIPF1	-0.590077	4.42397e-18	5.61534e-14	TSS1500
WNK3	-0.557699	6.14641e-16	7.80163e-12	TSS1500
WNK4	-0.420547	5.07879e-09	6.44651e-05	TSS1500
WNT10A	-0.376008	2.31215e-07	0.00293482	TSS1500
WNT16	0.365991	5.06229e-07	0.00642557	TSS1500
WNT7A	-0.349403	1.75026e-06	0.0222161	TSS1500
WT1	-0.366927	4.7099e-07	0.00597828	TSS1500
WWC2	-0.46448	6.53955e-11	8.30065e-07	TSS1500
XK	-0.387688	8.96452e-08	0.00113787	TSS1500
XKR6	-0.503432	7.92926e-13	1.00646e-08	TSS1500
XPNPEP1	-0.42668	2.86944e-09	3.64219e-05	TSS1500
XYLB	-0.357784	9.43437e-07	0.0119751	TSS1500
YIPF4	-0.415543	8.02413e-09	0.00010185	TSS1500
YIPF5	0.391235	6.67345e-08	0.000847061	TSS1500
YOD1	-0.540535	6.81247e-15	8.64707e-11	TSS1500
ZAK	-0.430882	1.92767e-09	2.44679e-05	TSS1500
ZAP70	-0.475142	2.06449e-11	2.62045e-07	TSS1500
ZBTB8A	0.362398	6.66218e-07	0.0084563	TSS1500
ZC3H12A	-0.423511	3.85942e-09	4.89876e-05	TSS1500
ZC3H13	-0.489292	4.19749e-12	5.32788e-08	TSS1500
ZDBF2	-0.544092	4.1852e-15	5.31228e-11	TSS1500
ZDHHC3	-0.451172	2.61107e-10	3.31423e-06	TSS1500
ZFAND2B	-0.343113	2.75115e-06	0.0349203	TSS1500
ZFHX4	-0.395457	4.67551e-08	0.000593462	TSS1500
ZFP28	-0.72698	1.51819e-30	1.92704e-26	TSS1500
ZFP30	-0.473869	2.37401e-11	3.01333e-07	TSS1500
ZFP36L1	-0.411134	1.19338e-08	0.000151476	TSS1500
ZFP37	-0.398844	3.50149e-08	0.000444445	TSS1500
ZFP82	-0.808366	2.33581e-42	2.96485e-38	TSS1500
ZG16B	0.369317	3.91386e-07	0.00496786	TSS1500
ZGPAT	-0.402451	2.56451e-08	0.000325513	TSS1500
ZIK1	-0.714676	3.98077e-29	5.0528e-25	TSS1500
ZNF132	-0.722613	4.93757e-30	6.26726e-26	TSS1500
ZNF134	-0.614026	7.93782e-20	1.00755e-15	TSS1500
ZNF136	-0.4175	6.71554e-09	8.52404e-05	TSS1500
ZNF141	-0.420895	4.91823e-09	6.24271e-05	TSS1500
ZNF154	-0.611669	1.19714e-19	1.51952e-15	TSS1500
ZNF160	-0.416403	7.42185e-09	9.42055e-05	TSS1500
ZNF175	-0.474977	2.10213e-11	2.66823e-07	TSS1500
ZNF215	-0.520085	1.00693e-13	1.27809e-09	TSS1500
ZNF229	0.360496	7.69457e-07	0.00976672	TSS1500
ZNF256	-0.795254	4.23356e-40	5.37366e-36	TSS1500
ZNF287	-0.455989	1.59275e-10	2.02168e-06	TSS1500
ZNF300	-0.477791	1.5405e-11	1.95535e-07	TSS1500
ZNF304	-0.539216	8.15018e-15	1.0345e-10	TSS1500
ZNF311	-0.358718	8.79668e-07	0.0111656	TSS1500
ZNF329	0.371459	3.31138e-07	0.00420314	TSS1500
ZNF334	0.378623	1.87618e-07	0.00238143	TSS1500
ZNF345	-0.675902	4.16145e-25	5.28212e-21	TSS1500
ZNF347	-0.692555	9.34947e-27	1.18673e-22	TSS1500
ZNF354C	-0.387553	9.06511e-08	0.00115063	TSS1500
ZNF407	0.521361	8.57092e-14	1.08791e-09	TSS1500
ZNF416	-0.397227	4.02159e-08	0.00051046	TSS1500
ZNF418	-0.683942	6.87196e-26	8.72258e-22	TSS1500
ZNF419	0.349356	1.75619e-06	0.0222913	TSS1500
ZNF420	-0.366637	4.81654e-07	0.00611364	TSS1500
ZNF433	-0.498051	1.5085e-12	1.91474e-08	TSS1500
ZNF439	0.456787	1.46643e-10	1.86134e-06	TSS1500
ZNF454	-0.514454	2.04889e-13	2.60066e-09	TSS1500
ZNF461	-0.662573	7.29077e-24	9.25418e-20	TSS1500
ZNF469	0.340847	3.23035e-06	0.0410028	TSS1500
ZNF470	-0.612358	1.06194e-19	1.34792e-15	TSS1500
ZNF471	-0.653909	4.34159e-23	5.51078e-19	TSS1500
ZNF480	-0.525431	5.06733e-14	6.43197e-10	TSS1500
ZNF502	0.369762	3.7808e-07	0.00479897	TSS1500
ZNF512B	-0.409775	1.34708e-08	0.000170985	TSS1500
ZNF516	0.473301	2.52638e-11	3.20673e-07	TSS1500
ZNF518B	-0.359324	8.40494e-07	0.0106684	TSS1500
ZNF525	-0.373748	2.76576e-07	0.00351058	TSS1500
ZNF528	-0.608941	1.91772e-19	2.43416e-15	TSS1500
ZNF529	-0.525733	4.87229e-14	6.1844e-10	TSS1500
ZNF543	-0.627045	7.70026e-21	9.77394e-17	TSS1500
ZNF547	-0.366451	4.88608e-07	0.0062019	TSS1500
ZNF549	0.534748	1.4877e-14	1.88834e-10	TSS1500
ZNF551	-0.491724	3.16839e-12	4.02164e-08	TSS1500
ZNF555	-0.387032	9.46387e-08	0.00120125	TSS1500
ZNF564	-0.356765	1.01803e-06	0.0129218	TSS1500
ZNF567	-0.354269	1.22519e-06	0.0155513	TSS1500
ZNF570	-0.488974	4.354e-12	5.52653e-08	TSS1500
ZNF571	-0.658087	1.84993e-23	2.34812e-19	TSS1500
ZNF577	-0.388375	8.46846e-08	0.0010749	TSS1500
ZNF578	-0.594361	2.20844e-18	2.80317e-14	TSS1500
ZNF582	-0.641473	5.08725e-22	6.45725e-18	TSS1500
ZNF583	-0.534462	1.54505e-14	1.96113e-10	TSS1500
ZNF585A	-0.3825	1.37176e-07	0.00174117	TSS1500
ZNF597	-0.461504	8.95866e-11	1.13712e-06	TSS1500
ZNF599	-0.404961	2.06031e-08	0.000261516	TSS1500
ZNF608	-0.466483	5.28157e-11	6.7039e-07	TSS1500
ZNF613	-0.539566	7.77285e-15	9.86608e-11	TSS1500
ZNF614	-0.538239	9.30249e-15	1.18077e-10	TSS1500
ZNF615	-0.444908	4.90881e-10	6.23075e-06	TSS1500
ZNF625	-0.449637	3.05148e-10	3.87325e-06	TSS1500
ZNF654	0.395989	4.46886e-08	0.000567232	TSS1500
ZNF655	-0.402827	2.48207e-08	0.000315049	TSS1500
ZNF660	-0.350111	1.66231e-06	0.0210997	TSS1500
ZNF662	0.34327	2.7207e-06	0.0345339	TSS1500
ZNF667	-0.70009	1.54059e-27	1.95547e-23	TSS1500
ZNF671	-0.60127	7.04566e-19	8.94306e-15	TSS1500
ZNF672	-0.362861	6.43191e-07	0.00816403	TSS1500
ZNF677	-0.749163	2.61599e-33	3.32048e-29	TSS1500
ZNF682	-0.440276	7.76555e-10	9.85681e-06	TSS1500
ZNF695	-0.476806	1.71812e-11	2.18081e-07	TSS1500
ZNF701	-0.562397	3.10554e-16	3.94186e-12	TSS1500
ZNF702P	-0.602214	6.01401e-19	7.63358e-15	TSS1500
ZNF703	-0.410538	1.25861e-08	0.000159755	TSS1500
ZNF71	0.38254	1.36738e-07	0.00173561	TSS1500
ZNF750	-0.547688	2.54216e-15	3.22676e-11	TSS1500
ZNF75A	-0.409847	1.33849e-08	0.000169895	TSS1500
ZNF780A	-0.380465	1.61768e-07	0.00205332	TSS1500
ZNF781	-0.368428	4.19362e-07	0.00532297	TSS1500
ZNF790	-0.481906	9.72902e-12	1.2349e-07	TSS1500
ZNF793	-0.707634	2.3915e-28	3.03553e-24	TSS1500
ZNF8	-0.406603	1.78373e-08	0.000226409	TSS1500
ZNF813	-0.547799	2.50323e-15	3.17735e-11	TSS1500
ZNF829	-0.394782	4.95083e-08	0.000628409	TSS1500
ZNF83	-0.357084	9.94085e-07	0.0126179	TSS1500
ZNF835	0.347581	1.99727e-06	0.0253514	TSS1500
ZNF844	-0.394732	4.97169e-08	0.000631057	TSS1500
ZNF853	-0.465959	5.58636e-11	7.09076e-07	TSS1500
ZNF879	-0.512172	2.72201e-13	3.45505e-09	TSS1500
ZP3	-0.393179	5.66844e-08	0.000719495	TSS1500
ZRSR2	-0.380752	1.58064e-07	0.00200631	TSS1500
ZSCAN1	-0.406038	1.87465e-08	0.000237949	TSS1500
ZSCAN12	-0.351871	1.46177e-06	0.0185542	TSS1500
ZSCAN18	-0.600733	7.70788e-19	9.78361e-15	TSS1500
AADAC	-0.372187	3.12751e-07	0.00123193	1stExon
ABCC91	0.516733	1.53877e-13	6.06121e-10	1stExon
ACOT4	0.322436	1.13701e-05	0.0447867	1stExon
ACSS31	-0.437848	9.8485e-10	3.87932e-06	1stExon
ADAMTS51	-0.480085	1.19329e-11	4.70037e-08	1stExon
ADCY11	-0.488182	4.76884e-12	1.87845e-08	1stExon
ADCY3	-0.446183	4.3214e-10	1.7022e-06	1stExon
ADCY41	-0.360572	7.65087e-07	0.00301368	1stExon
ADCY5	-0.36699	4.68721e-07	0.00184629	1stExon
ADRA2A	-0.513494	2.30947e-13	9.09699e-10	1stExon
ADRA2C	-0.369099	3.98084e-07	0.00156805	1stExon
ALDH7A1	-0.622737	1.6867e-20	6.64392e-17	1stExon
ALK	-0.436241	1.1514e-09	4.53537e-06	1stExon
ALOX5AP	-0.408945	1.45023e-08	5.71246e-05	1stExon
ALPK3	-0.661587	8.95978e-24	3.52926e-20	1stExon
ALS2CR111	-0.364068	5.86644e-07	0.00231079	1stExon
AMBP1	-0.322367	1.14221e-05	0.0449918	1stExon
ANXA131	-0.420703	5.00612e-09	1.97191e-05	1stExon
APOBEC21	-0.435241	1.26853e-09	4.99675e-06	1stExon
AQP1	-0.769267	4.46971e-36	1.76062e-32	1stExon
AQP51	-0.620997	2.30708e-20	9.0876e-17	1stExon
ARHGAP4	-0.453282	2.10469e-10	8.29038e-07	1stExon
ARHGEF6	-0.445471	4.64019e-10	1.82777e-06	1stExon
ARL14	-0.500778	1.09049e-12	4.29545e-09	1stExon
ARL4C1	-0.442593	6.17885e-10	2.43385e-06	1stExon
ASB16	-0.327515	8.1002e-06	0.0319067	1stExon
ASB21	-0.459223	1.13808e-10	4.48289e-07	1stExon
ASCL1	-0.385777	1.04939e-07	0.000413355	1stExon
ASCL2	-0.434508	1.36162e-09	5.3634e-06	1stExon
ASTN1	-0.49063	3.59688e-12	1.41681e-08	1stExon
ATP8A2	-0.333994	5.20948e-06	0.0205201	1stExon
B4GALNT41	-0.418338	6.22084e-09	2.45039e-05	1stExon
BCL2A1	-0.354617	1.1941e-06	0.00470357	1stExon
BCL2L10	-0.459402	1.11692e-10	4.39954e-07	1stExon
BCL2L151	-0.348793	1.82958e-06	0.0072067	1stExon
BCR	-0.34446	2.49923e-06	0.00984445	1stExon
BHLHE221	-0.35861	8.86827e-07	0.00349321	1stExon
BHLHE41	-0.340548	3.29919e-06	0.0129955	1stExon
BICD1	-0.3265	8.67247e-06	0.0341609	1stExon
BIN21	-0.625944	9.41949e-21	3.71034e-17	1stExon
BLNK1	-0.390886	6.871e-08	0.000270649	1stExon
BMP31	-0.379932	1.6887e-07	0.000665177	1stExon
BST21	-0.733998	2.17231e-31	8.55673e-28	1stExon
C15orf59	0.385198	1.10055e-07	0.000433508	1stExon
C1orf1061	-0.488304	4.70243e-12	1.85229e-08	1stExon
C1orf226	0.368349	4.21949e-07	0.00166206	1stExon
C1orf229	-0.350368	1.63147e-06	0.00642637	1stExon
C1RL	-0.597229	1.37898e-18	5.43182e-15	1stExon
C2orf54	-0.511236	3.05699e-13	1.20415e-09	1stExon
C5orf49	-0.328197	7.73635e-06	0.0304735	1stExon
C6orf141	-0.345252	2.36166e-06	0.00930256	1stExon
C8orf481	0.410679	1.24284e-08	4.89556e-05	1stExon
C9orf163	-0.488434	4.63274e-12	1.82484e-08	1stExon
CA9	-0.653346	4.86462e-23	1.91617e-19	1stExon
CABP41	0.410164	1.3013e-08	5.12581e-05	1stExon
CACNA1B	-0.517945	1.32092e-13	5.20312e-10	1stExon
CACNG4	-0.353154	1.33019e-06	0.00523963	1stExon
CADM11	-0.337125	4.1935e-06	0.0165182	1stExon
CALHM31	-0.459125	1.14978e-10	4.52897e-07	1stExon
CAND21	-0.380761	1.57943e-07	0.000622136	1stExon
CAPN81	-0.711054	1.00784e-28	3.9699e-25	1stExon
CAPN91	-0.567154	1.53818e-16	6.05891e-13	1stExon
CARD101	-0.338122	3.91185e-06	0.0154088	1stExon
CARD6	-0.640059	6.68145e-22	2.63182e-18	1stExon
CAV2	-0.425056	3.34142e-09	1.31619e-05	1stExon
CBLC1	-0.411892	1.11511e-08	4.3924e-05	1stExon
CBLN1	-0.463141	7.53719e-11	2.9689e-07	1stExon
CBR1	-0.437174	1.05166e-09	4.14248e-06	1stExon
CCBE11	-0.441696	6.7513e-10	2.65934e-06	1stExon
CCDC144B	-0.476034	1.87111e-11	7.37031e-08	1stExon
CCDC8	-0.481564	1.01098e-11	3.98224e-08	1stExon
CCDC891	-0.62674	8.14308e-21	3.20756e-17	1stExon
CCND21	-0.410165	1.30107e-08	5.12492e-05	1stExon
CCNI2	-0.601093	7.25759e-19	2.85876e-15	1stExon
CCS	-0.385561	1.06825e-07	0.000420783	1stExon
CD164L2	-0.417289	6.8466e-09	2.69688e-05	1stExon
CD3D	-0.420937	4.89921e-09	1.9298e-05	1stExon
CD401	-0.689123	2.08723e-26	8.22159e-23	1stExon
CD40LG	-0.342256	2.92377e-06	0.0115167	1stExon
CD46	0.325237	9.4381e-06	0.0371767	1stExon
CD481	-0.464837	6.2958e-11	2.47992e-07	1stExon
CD79B	-0.626291	8.84138e-21	3.48262e-17	1stExon
CDC42BPA	-0.429138	2.27532e-09	8.96248e-06	1stExon
CDC731	0.489049	4.31655e-12	1.70029e-08	1stExon
CDO11	-0.627617	6.933e-21	2.73091e-17	1stExon
CDX1	-0.379554	1.741e-07	0.000685781	1stExon
CELSR3	0.388446	8.41885e-08	0.000331618	1stExon
CHRNB1	-0.509579	3.74997e-13	1.47711e-09	1stExon
CIITA	-0.45526	1.71726e-10	6.76429e-07	1stExon
CISD3	-0.324983	9.59975e-06	0.0378134	1stExon
CLDN151	-0.457316	1.3882e-10	5.46811e-07	1stExon
CLDN23	-0.542164	5.45435e-15	2.14847e-11	1stExon
CLDN3	-0.38117	1.52812e-07	0.000601925	1stExon
CLDN41	-0.471198	3.17709e-11	1.25146e-07	1stExon
CLDN71	-0.442504	6.23299e-10	2.45518e-06	1stExon
CLEC11A	-0.346646	2.13653e-06	0.00841579	1stExon
CLEC14A	-0.52435	5.8275e-14	2.29545e-10	1stExon
CLIC6	-0.497281	1.65255e-12	6.50941e-09	1stExon
CLRN3	-0.518793	1.18653e-13	4.67376e-10	1stExon
CLSTN21	-0.344097	2.56496e-06	0.0101034	1stExon
CNNM11	-0.498929	1.3593e-12	5.35427e-09	1stExon
CNNM4	-0.532823	1.92168e-14	7.56951e-11	1stExon
CNRIP1	-0.468	4.48891e-11	1.76818e-07	1stExon
COMMD6	0.329722	6.97732e-06	0.0274837	1stExon
CPEB4	-0.343318	2.71139e-06	0.0106802	1stExon
CPNE81	-0.513673	2.25863e-13	8.89673e-10	1stExon
CRMP11	-0.611509	1.23072e-19	4.8478e-16	1stExon
CRYBG3	0.527704	3.77476e-14	1.48688e-10	1stExon
CSNK1D	-0.357126	9.90944e-07	0.00390333	1stExon
CST4	0.34238	2.89837e-06	0.0114167	1stExon
CTLA4	-0.32095	1.25413e-05	0.0494002	1stExon
CTSZ1	-0.532693	1.9552e-14	7.70153e-11	1stExon
CXCL51	-0.466469	5.28986e-11	2.08367e-07	1stExon
CXorf36	-0.396121	4.41878e-08	0.000174056	1stExon
CYP2B6	-0.373073	2.91706e-07	0.00114903	1stExon
CYP2U1	-0.415961	7.72546e-09	3.04306e-05	1stExon
CYP2W1	-0.404184	2.20519e-08	8.68623e-05	1stExon
CYP3A5	-0.486717	5.6394e-12	2.22136e-08	1stExon
CYP7B1	-0.381219	1.52202e-07	0.000599522	1stExon
CYSLTR2	0.37527	2.45181e-07	0.000965767	1stExon
CYTIP1	-0.648808	1.20804e-22	4.75846e-19	1stExon
DACT2	-0.418314	6.23438e-09	2.45572e-05	1stExon
DAPP1	-0.440073	7.92198e-10	3.12047e-06	1stExon
DBR1	-0.335595	4.66381e-06	0.0183707	1stExon
DCLK2	-0.372027	3.1671e-07	0.00124752	1stExon
DCTN3	-0.336134	4.49294e-06	0.0176977	1stExon
DDI2	0.324757	9.74533e-06	0.0383869	1stExon
DDX43	-0.724467	3.001e-30	1.1821e-26	1stExon
DEF61	-0.354442	1.20964e-06	0.00476475	1stExon
DENND2D	-0.492067	3.04475e-12	1.19933e-08	1stExon
DHCR241	-0.476169	1.84346e-11	7.26139e-08	1stExon
DKK1	-0.327063	8.35086e-06	0.032894	1stExon
DLEC1	-0.384632	1.15276e-07	0.000454072	1stExon
DMRTA1	-0.484619	7.16124e-12	2.82081e-08	1stExon
DNAH91	-0.359581	8.24426e-07	0.00324741	1stExon
DNALI11	-0.673638	6.83892e-25	2.69385e-21	1stExon
DNM3	-0.322939	1.09973e-05	0.0433184	1stExon
DOK21	-0.415682	7.92348e-09	3.12106e-05	1stExon
DPYD	-0.429154	2.2718e-09	8.9486e-06	1stExon
DPYS	-0.417119	6.95358e-09	2.73902e-05	1stExon
DSC3	-0.425532	3.19586e-09	1.25885e-05	1stExon
DSG3	-0.434752	1.32983e-09	5.23822e-06	1stExon
DTX1	-0.363607	6.07651e-07	0.00239354	1stExon
DUSP51	-0.371937	3.18942e-07	0.00125631	1stExon
ECSCR	-0.346034	2.23268e-06	0.00879454	1stExon
EFHB	-0.335904	4.56517e-06	0.0179822	1stExon
EGLN3	-0.395509	4.65489e-08	0.000183356	1stExon
EHBP1L1	-0.458924	1.17416e-10	4.62503e-07	1stExon
EHD3	-0.437044	1.06507e-09	4.19531e-06	1stExon
EID2	-0.395629	4.60737e-08	0.000181484	1stExon
ELL2	-0.51493	1.93031e-13	7.60351e-10	1stExon
ELMO31	-0.599409	9.61101e-19	3.78578e-15	1stExon
ELOVL41	-0.439896	8.06044e-10	3.17501e-06	1stExon
EMILIN1	-0.571353	8.19618e-17	3.22847e-13	1stExon
ENPEP	-0.373473	2.82649e-07	0.00111336	1stExon
EOMES1	-0.346777	2.11648e-06	0.00833683	1stExon
EPDR11	-0.671611	1.06315e-24	4.18777e-21	1stExon
EPHA5	-0.344095	2.56529e-06	0.0101047	1stExon
EPHA6	-0.341338	3.12014e-06	0.0122902	1stExon
EPPK1	0.500016	1.19438e-12	4.70465e-09	1stExon
ERN2	-0.374343	2.63869e-07	0.00103938	1stExon
F8	-0.3548	1.17801e-06	0.00464019	1stExon
FADS21	-0.543732	4.39811e-15	1.73242e-11	1stExon
FAM107B	0.411105	1.1965e-08	4.71301e-05	1stExon
FAM110C1	-0.480885	1.09099e-11	4.2974e-08	1stExon
FAM124B	-0.556037	7.8062e-16	3.07486e-12	1stExon
FAM155A	-0.32304	1.09241e-05	0.0430299	1stExon
FAM46B	-0.385321	1.08945e-07	0.000429134	1stExon
FAM78A	-0.793421	8.4955e-40	3.34638e-36	1stExon
FAM83A1	-0.470831	3.30627e-11	1.30234e-07	1stExon
FAM83E1	-0.683707	7.2487e-26	2.85526e-22	1stExon
FAM83F	-0.645041	2.54014e-22	1.00056e-18	1stExon
FAT4	-0.381285	1.51387e-07	0.000596315	1stExon
FBXL14	0.401602	2.76045e-08	0.000108734	1stExon
FER1L5	-0.39476	4.95981e-08	0.000195367	1stExon
FFAR2	-0.32188	1.17956e-05	0.0464629	1stExon
FGF21	-0.377169	2.1079e-07	0.000830302	1stExon
FGL21	-0.378499	1.89507e-07	0.000746467	1stExon
FIGNL2	-0.342239	2.92736e-06	0.0115309	1stExon
FITM11	-0.590072	4.42718e-18	1.74387e-14	1stExon
FLNC	-0.368504	4.16901e-07	0.00164217	1stExon
FMN1	-0.413903	9.30665e-09	3.66589e-05	1stExon
FMN21	-0.578537	2.73363e-17	1.07678e-13	1stExon
FRZB	-0.418992	5.85904e-09	2.30787e-05	1stExon
FTCD	-0.568632	1.23387e-16	4.86023e-13	1stExon
FUT4	-0.510878	3.19529e-13	1.25862e-09	1stExon
FZD1	-0.330921	6.43071e-06	0.0253306	1stExon
FZD8	-0.389578	7.66334e-08	0.000301859	1stExon
GALNT4	-0.416232	7.53771e-09	2.9691e-05	1stExon
GAS7	-0.405049	2.04464e-08	8.05382e-05	1stExon
GBA3	-0.326997	8.38756e-06	0.0330386	1stExon
GCKR	-0.522786	7.12797e-14	2.80771e-10	1stExon
GDF15	-0.485465	6.50463e-12	2.56217e-08	1stExon
GDF6	-0.323657	1.0486e-05	0.0413043	1stExon
GDF9	-0.392291	6.10785e-08	0.000240588	1stExon
GGT7	-0.329299	7.18042e-06	0.0282837	1stExon
GIPC21	-0.415175	8.29604e-09	3.26781e-05	1stExon
GJD2	-0.358316	9.06587e-07	0.00357105	1stExon
GLB1L2	-0.529586	2.94671e-14	1.16071e-10	1stExon
GLDC	-0.320844	1.26292e-05	0.0497466	1stExon
GLI2	0.534463	1.55431e-14	6.12244e-11	1stExon
GNA15	-0.514391	2.06501e-13	8.13406e-10	1stExon
GPC6	-0.35815	9.17902e-07	0.00361562	1stExon
GPR137B	-0.390693	6.98306e-08	0.000275063	1stExon
GPR351	0.522062	7.81597e-14	3.07871e-10	1stExon
GPR37	-0.459758	1.07611e-10	4.23881e-07	1stExon
GPR39	-0.36735	4.55883e-07	0.00179572	1stExon
GPRC5D	0.372603	3.02686e-07	0.00119228	1stExon
GPT1	-0.630759	3.87881e-21	1.52786e-17	1stExon
GPX1	-0.362347	6.68815e-07	0.00263446	1stExon
GPX21	-0.441678	6.76356e-10	2.66417e-06	1stExon
GPX71	-0.367176	4.62032e-07	0.00181994	1stExon
GRIK3	-0.374375	2.632e-07	0.00103675	1stExon
GRM6	-0.404364	2.17087e-08	8.55104e-05	1stExon
GSPT2	-0.323706	1.04514e-05	0.0411682	1stExon
GSTM21	-0.34413	2.55899e-06	0.0100799	1stExon
GSTT1	-0.502226	9.16702e-13	3.61089e-09	1stExon
GUCY2C	-0.685912	4.38125e-26	1.72577e-22	1stExon
H1F01	-0.587166	7.05136e-18	2.77753e-14	1stExon
HAAO	-0.375059	2.4933e-07	0.000982112	1stExon
HDGFRP31	-0.520402	9.67063e-14	3.80926e-10	1stExon
HEBP1	-0.5697	1.05126e-16	4.14093e-13	1stExon
HEPACAM2	-0.469746	3.71847e-11	1.4647e-07	1stExon
HLA-DMA1	-0.580453	2.03053e-17	7.99825e-14	1stExon
HLA-DOA1	-0.399325	3.35983e-08	0.000132344	1stExon
HLA-DPA1	-0.520341	9.74568e-14	3.83882e-10	1stExon
HLA-DPB11	-0.506159	5.69865e-13	2.2447e-09	1stExon
HLA-DRA	-0.38668	9.74218e-08	0.000383745	1stExon
HLA-DRB1	-0.402844	2.4784e-08	9.76243e-05	1stExon
HMGCLL1	-0.462805	7.81019e-11	3.07644e-07	1stExon
HMGCS2	-0.646215	2.01699e-22	7.94494e-19	1stExon
HNF1A1	-0.67543	4.61751e-25	1.81884e-21	1stExon
HNF1B1	-0.52242	7.47049e-14	2.94263e-10	1stExon
HOXA7	-0.408808	1.46787e-08	5.78195e-05	1stExon
HOXB21	-0.459042	1.1598e-10	4.56846e-07	1stExon
HOXB5	0.35903	8.59264e-07	0.00338464	1stExon
HOXD11	-0.444211	5.26151e-10	2.07251e-06	1stExon
HOXD81	-0.412961	1.01313e-08	3.99073e-05	1stExon
HPDL	-0.372906	2.95558e-07	0.0011642	1stExon
HS3ST3B1	-0.327858	7.91514e-06	0.0311778	1stExon
HSPA2	-0.50934	3.8619e-13	1.5212e-09	1stExon
HSPB2	-0.509947	3.58425e-13	1.41184e-09	1stExon
HSPB9	-0.603897	4.52965e-19	1.78423e-15	1stExon
ID1	-0.364545	5.65602e-07	0.00222791	1stExon
ID41	-0.488469	4.61439e-12	1.81761e-08	1stExon
IER3	-0.468762	4.13546e-11	1.62896e-07	1stExon
IFFO11	-0.620121	2.69937e-20	1.06328e-16	1stExon
IFITM11	-0.700161	1.51389e-27	5.96323e-24	1stExon
IFITM2	-0.559709	4.59551e-16	1.81017e-12	1stExon
IFITM3	-0.36479	5.55128e-07	0.00218665	1stExon
IL2RG1	-0.505876	5.8977e-13	2.3231e-09	1stExon
INA1	-0.567966	1.36286e-16	5.3683e-13	1stExon
ING5	-0.373235	2.87992e-07	0.0011344	1stExon
INPP5D1	-0.636981	1.20379e-21	4.74171e-18	1stExon
IQCA11	-0.569537	1.07735e-16	4.24368e-13	1stExon
IQSEC3	-0.53346	1.7657e-14	6.95508e-11	1stExon
IRAK31	-0.364647	5.61229e-07	0.00221068	1stExon
IRS1	-0.561823	3.37766e-16	1.33046e-12	1stExon
IRS2	-0.34356	2.66499e-06	0.0104974	1stExon
ITGA10	-0.361307	7.237e-07	0.00285065	1stExon
ITGA41	-0.380852	1.56784e-07	0.000617572	1stExon
ITGA8	-0.35744	9.68007e-07	0.00381298	1stExon
ITGAL	-0.40878	1.47156e-08	5.79648e-05	1stExon
JAM2	-0.440661	7.47652e-10	2.945e-06	1stExon
JAM3	-0.353645	1.28293e-06	0.00505344	1stExon
JPH31	-0.347103	2.06736e-06	0.00814333	1stExon
KCNA3	-0.606873	2.73315e-19	1.07659e-15	1stExon
KCNH1	-0.329977	6.85757e-06	0.027012	1stExon
KCNK16	-0.446617	4.13739e-10	1.62972e-06	1stExon
KCNK7	-0.346378	2.17825e-06	0.00858014	1stExon
KCNMA11	-0.487359	5.24052e-12	2.06424e-08	1stExon
KCNN2	-0.396699	4.20661e-08	0.000165698	1stExon
KCNT21	-0.354108	1.23983e-06	0.00488367	1stExon
KCTD14	-0.589984	4.49069e-18	1.76888e-14	1stExon
KDR1	-0.4974	1.62951e-12	6.41865e-09	1stExon
KIAA20131	-0.325034	9.56651e-06	0.0376825	1stExon
KIF26B	-0.364587	5.63826e-07	0.00222091	1stExon
KIF3C	-0.474712	2.16445e-11	8.52577e-08	1stExon
KIF5A	-0.427206	2.73092e-09	1.07571e-05	1stExon
KIF5C	-0.42876	2.35822e-09	9.28902e-06	1stExon
KL1	-0.481545	1.01319e-11	3.99096e-08	1stExon
KLHL61	-0.810367	1.01978e-42	4.01693e-39	1stExon
KPNA7	-0.472433	2.77771e-11	1.09414e-07	1stExon
KRR1	-0.355497	1.11872e-06	0.00440666	1stExon
KRT151	0.538435	9.10383e-15	3.586e-11	1stExon
KRT71	-0.618714	3.46926e-20	1.36654e-16	1stExon
KRTAP5-1	0.389019	8.02783e-08	0.000316216	1stExon
KRTCAP3	-0.483605	8.03219e-12	3.16388e-08	1stExon
LCP2	-0.652894	5.33028e-23	2.0996e-19	1stExon
LDHD	-0.327491	8.11364e-06	0.0319596	1stExon
LDOC11	-0.572378	7.01982e-17	2.76511e-13	1stExon
LENG9	-0.339256	3.61306e-06	0.0142319	1stExon
LGALS41	-0.617611	4.22092e-20	1.66262e-16	1stExon
LIMD1	-0.449755	3.01507e-10	1.18764e-06	1stExon
LIX1L	-0.457647	1.34118e-10	5.2829e-07	1stExon
LONRF2	-0.431971	1.73726e-09	6.84306e-06	1stExon
LRCH21	-0.385036	1.11525e-07	0.000439298	1stExon
LRP121	-0.372566	3.0357e-07	0.00119576	1stExon
LRRC10B	-0.458376	1.2432e-10	4.89696e-07	1stExon
LRRC31	-0.521221	8.71093e-14	3.43124e-10	1stExon
LRRC661	-0.460686	9.76369e-11	3.84592e-07	1stExon
LTB	-0.772752	1.38661e-36	5.46186e-33	1stExon
LTC4S	-0.397485	3.9337e-08	0.000154948	1stExon
LY6K	-0.589703	4.69833e-18	1.85067e-14	1stExon
LY86	-0.686834	3.54437e-26	1.39613e-22	1stExon
LY96	-0.469692	3.74027e-11	1.47329e-07	1stExon
LYPD31	-0.414179	9.07813e-09	3.57588e-05	1stExon
LYZ	-0.468334	4.3304e-11	1.70574e-07	1stExon
MAB21L2	-0.741676	2.40991e-32	9.49265e-29	1stExon
MAF	-0.420195	5.24589e-09	2.06636e-05	1stExon
MAFB	-0.428769	2.3561e-09	9.28069e-06	1stExon
MAGEE1	-0.465176	6.07252e-11	2.39196e-07	1stExon
MAGEH11	-0.367743	4.42226e-07	0.00174193	1stExon
MAN1C1	-0.343778	2.62388e-06	0.0103355	1stExon
MAP4K1	-0.578891	2.58794e-17	1.01939e-13	1stExon
MAP6	-0.333279	5.47227e-06	0.0215553	1stExon
MED12L1	-0.327213	8.26665e-06	0.0325623	1stExon
MED27	-0.482134	9.4821e-12	3.735e-08	1stExon
MESDC1	-0.357836	9.39774e-07	0.00370177	1stExon
METTL14	-0.42058	5.06315e-09	1.99437e-05	1stExon
MEX3A	-0.325156	9.48913e-06	0.0373777	1stExon
MFSD6L	-0.421241	4.76366e-09	1.87641e-05	1stExon
MFSD71	-0.378087	1.95867e-07	0.000771522	1stExon
MIOX	-0.552292	1.33117e-15	5.24348e-12	1stExon
MPEG11	-0.460398	1.00633e-10	3.96392e-07	1stExon
MR1	-0.338885	3.70825e-06	0.0146068	1stExon
MST1R1	-0.699732	1.68052e-27	6.61957e-24	1stExon
MTDH	0.347345	2.03161e-06	0.00800251	1stExon
MUC5B	-0.630505	4.06569e-21	1.60147e-17	1stExon
MYEF21	-0.434228	1.39876e-09	5.5097e-06	1stExon
MYOF	-0.630433	4.12063e-21	1.62312e-17	1stExon
NACAD	-0.360616	7.62515e-07	0.00300355	1stExon
NAGS1	-0.497914	1.53334e-12	6.03984e-09	1stExon
NANOS3	-0.428943	2.31756e-09	9.12887e-06	1stExon
NAP1L31	-0.43522	1.27104e-09	5.00663e-06	1stExon
NAT8B	-0.408826	1.46558e-08	5.77292e-05	1stExon
NCKAP1L1	-0.675105	4.95902e-25	1.95336e-21	1stExon
NDN	-0.373363	2.85106e-07	0.00112303	1stExon
NEFH1	-0.475379	2.01125e-11	7.92229e-08	1stExon
NEFL	-0.373554	2.8085e-07	0.00110627	1stExon
NEU11	-0.691699	1.14359e-26	4.5046e-23	1stExon
NFE2L31	-0.341783	3.02344e-06	0.0119093	1stExon
NKAPL	-0.403656	2.30928e-08	9.09626e-05	1stExon
NLRP12	-0.326171	8.86623e-06	0.0349241	1stExon
NOVA11	-0.544475	3.97e-15	1.56378e-11	1stExon
NOXO11	-0.47658	1.76168e-11	6.93925e-08	1stExon
NPC1L11	-0.70728	2.61365e-28	1.02952e-24	1stExon
NPTX21	-0.344847	2.43105e-06	0.00957592	1stExon
NPTXR1	-0.329614	7.02855e-06	0.0276855	1stExon
NR0B1	-0.409446	1.38714e-08	5.46395e-05	1stExon
NR0B21	-0.629801	4.63349e-21	1.82513e-17	1stExon
NR2F61	-0.547999	2.43419e-15	9.58829e-12	1stExon
NRG1	-0.383199	1.29592e-07	0.000510462	1stExon
NRG31	-0.415582	7.99576e-09	3.14953e-05	1stExon
NUP160	0.419835	5.42271e-09	2.136e-05	1stExon
NUPR1	-0.602075	6.15617e-19	2.42491e-15	1stExon
NXF3	-0.433409	1.51352e-09	5.96175e-06	1stExon
OAS1	-0.490908	3.48289e-12	1.37191e-08	1stExon
OAS21	-0.499996	1.19724e-12	4.71592e-09	1stExon
OLFM2	-0.359649	8.20212e-07	0.00323081	1stExon
OLFM4	-0.348288	1.89766e-06	0.00747488	1stExon
ONECUT2	-0.443267	5.77957e-10	2.27657e-06	1stExon
OSBP2	-0.470104	3.57753e-11	1.40919e-07	1stExon
PALM3	0.484542	7.224e-12	2.84553e-08	1stExon
PARL	-0.342046	2.96769e-06	0.0116897	1stExon
PARP151	-0.448071	3.57445e-10	1.40798e-06	1stExon
PARP8	-0.372459	3.06129e-07	0.00120584	1stExon
PBX4	-0.447026	3.97093e-10	1.56415e-06	1stExon
PCDH101	-0.564962	2.12917e-16	8.38678e-13	1stExon
PCDH171	-0.595891	1.7188e-18	6.77035e-15	1stExon
PCDH7	-0.470641	3.37532e-11	1.32954e-07	1stExon
PCDHA1	-0.347317	2.0357e-06	0.00801864	1stExon
PCDHA2	-0.379467	1.75317e-07	0.000690572	1stExon
PCDHA3	-0.517815	1.34278e-13	5.2892e-10	1stExon
PCDHA6	-0.487583	5.10776e-12	2.01195e-08	1stExon
PCDHAC2	-0.346937	2.09227e-06	0.00824146	1stExon
PCDHB111	-0.450616	2.76291e-10	1.08831e-06	1stExon
PCDHB31	-0.570295	9.61432e-17	3.78708e-13	1stExon
PCDHB4	-0.454025	1.95009e-10	7.6814e-07	1stExon
PCDHB5	-0.41645	7.39012e-09	2.91097e-05	1stExon
PCDHB61	-0.400201	3.11588e-08	0.000122734	1stExon
PCDHB9	0.343294	2.71606e-06	0.0106986	1stExon
PCDHGA2	-0.39638	4.32257e-08	0.000170266	1stExon
PCLO1	-0.513742	2.23918e-13	8.82014e-10	1stExon
PCSK1	-0.588168	6.00888e-18	2.3669e-14	1stExon
PCSK2	-0.356961	1.00324e-06	0.00395175	1stExon
PDE3A1	-0.415527	8.03611e-09	3.16542e-05	1stExon
PDZRN31	-0.345476	2.32397e-06	0.00915412	1stExon
PF41	-0.396298	4.35285e-08	0.000171459	1stExon
PGGT1B	0.373363	2.85101e-07	0.00112301	1stExon
PGR1	-0.328521	7.56901e-06	0.0298143	1stExon
PHB2	0.352794	1.36596e-06	0.0053805	1stExon
PHF3	0.416448	7.39158e-09	2.91154e-05	1stExon
PIAS1	0.343128	2.74822e-06	0.0108252	1stExon
PKD2	-0.469682	3.74464e-11	1.47501e-07	1stExon
PLK1	-0.414836	8.55478e-09	3.36973e-05	1stExon
PLXNC1	-0.339624	3.52078e-06	0.0138684	1stExon
PM20D11	-0.335598	4.66305e-06	0.0183678	1stExon
POLI	-0.335424	4.71958e-06	0.0185904	1stExon
PON1	-0.330177	6.76507e-06	0.0266476	1stExon
PON3	-0.33317	5.51338e-06	0.0217172	1stExon
PPP1R14D1	-0.59883	1.05808e-18	4.16778e-15	1stExon
PPP1R3D1	-0.375503	2.40692e-07	0.000948084	1stExon
PPP1R3F	-0.364761	5.56334e-07	0.0021914	1stExon
PRDM5	-0.343409	2.69388e-06	0.0106112	1stExon
PREX1	-0.364933	5.49041e-07	0.00216267	1stExon
PRKAA21	-0.332643	5.71647e-06	0.0225172	1stExon
PRKAR2B	-0.323277	1.07536e-05	0.0423585	1stExon
PRKCB1	-0.547048	2.77932e-15	1.09477e-11	1stExon
PRKCDBP1	-0.34726	2.04416e-06	0.00805195	1stExon
PRKCH1	-0.326917	8.43295e-06	0.0332174	1stExon
PRKD1	-0.327119	8.31908e-06	0.0327688	1stExon
PROCR	-0.367817	4.39705e-07	0.001732	1stExon
PROM2	-0.519878	1.03379e-13	4.07209e-10	1stExon
PRSS12	-0.331121	6.34361e-06	0.0249875	1stExon
PRSS3	0.412543	1.05187e-08	4.14331e-05	1stExon
PTK6	-0.700289	1.46775e-27	5.78147e-24	1stExon
PYROXD2	-0.396285	4.35774e-08	0.000171651	1stExon
QPRT	-0.622334	1.81372e-20	7.14423e-17	1stExon
RAB11FIP31	-0.359667	8.19089e-07	0.00322639	1stExon
RAB39B	-0.333453	5.4072e-06	0.021299	1stExon
RAP1GAP21	0.344551	2.48313e-06	0.00978107	1stExon
RASSF101	-0.414763	8.61127e-09	3.39198e-05	1stExon
RASSF51	-0.363557	6.09993e-07	0.00240276	1stExon
RBM11	-0.378305	1.92464e-07	0.000758114	1stExon
RBMS3	-0.345189	2.37229e-06	0.00934443	1stExon
RBP5	-0.357909	9.34631e-07	0.00368151	1stExon
RELN	-0.345079	2.39103e-06	0.00941829	1stExon
RGAG4	-0.451211	2.60053e-10	1.02435e-06	1stExon
RGL3	-0.484816	7.00279e-12	2.7584e-08	1stExon
RHOD	-0.615352	6.28916e-20	2.4773e-16	1stExon
RHOF	-0.515551	1.78573e-13	7.03399e-10	1stExon
RHOJ	-0.453241	2.11363e-10	8.3256e-07	1stExon
RIBC2	-0.485678	6.34892e-12	2.50084e-08	1stExon
RIC3	-0.503912	7.48249e-13	2.94735e-09	1stExon
RIN1	-0.409636	1.36383e-08	5.37214e-05	1stExon
RIPK4	-0.330929	6.4273e-06	0.0253171	1stExon
RLN2	-0.394082	5.2525e-08	0.000206896	1stExon
RLTPR	-0.403536	2.33354e-08	9.19182e-05	1stExon
RNF1351	-0.53335	1.7917e-14	7.05752e-11	1stExon
RNF150	-0.369244	3.93614e-07	0.00155045	1stExon
RNF1651	-0.490057	3.8429e-12	1.51372e-08	1stExon
RNF212	-0.398533	3.59642e-08	0.000141663	1stExon
RNF391	-0.376205	2.2763e-07	0.000896635	1stExon
RNLS1	-0.503963	7.43644e-13	2.92921e-09	1stExon
RPP251	-0.569752	1.04307e-16	4.10866e-13	1stExon
[truncated: 5,883 more rows]
