# Supplementary material for: Genome-wide DNA methylation analysis reveals molecular subtypes of pancreatic cancer
Source: Oncotarget. 2017 Mar 7;8(17):28990–9012. doi: 10.18632/oncotarget.15993 (PMC5438707; doi:10.18632/oncotarget.15993)
Supplement: Supplementary file 18 [file oncotarget-08-28990-s018.xlsx]

## Sheet: Supplementary Table 16
Homeobox genes (Total 22 genes)						Epigenetic enzymes (Total 34 genes)
GeneSymbol	cor.value	rawp	Bonferroni	CpG.Anno		GeneSymbol	cor.value	rawp	Bonferroni	CpG.Anno
HHEX	-0.510991	3.15081e-13	4.20066e-09	TSSBody		ALKBH3	-0.695986	4.14193e-27	4.88624e-23	TSS200
HOXA1	0.445358	4.69286e-10	4.15975e-06	TSS3UTR		APOBEC1 -0.519727487354101	1.05374e-13	1.33751e-09	TSS1500
HOXA3	0.587322	0	0	TSS3UTR		BPTF	0.378247	1.93375e-07	0.00257807	TSSBody
HOXB4	-0.36036	7.77438e-07	0.00986802	TSS1500		CARM1	-0.342547	2.86404e-06	0.0381834	TSSBody
HOXB7	0.513277	2.37144e-13	2.10204e-09	TSS3UTR		CHD1	0.367409	4.53791e-07	0.00402241	TSS3UTR
HOXB9	0.458314	1.25128e-10	1.58825e-06	TSS1500		CHD5	0.355671	1.10433e-06	0.0140173	TSS1500
HOXC4	0.507499	4.84057e-13	4.91367e-09	TSS5UTR		CHD7	-0.351101	1.5465e-06	0.0196297	TSS1500
HOXC9	0.657321	0	0	TSS3UTR		EYA2	0.382993	1.31788e-07	0.00167278	TSS1500
HOXD1	-0.379368	1.76715e-07	0.00224305	TSS1500		EYA4	-0.399286	3.37105e-08	0.000427888	TSS1500
HOXD11	-0.444211	5.26151e-10	2.07251e-06	TSS1stExon		HDAC1	-0.337886	3.97669e-06	0.0352494	TSS3UTR
HOXD12	-0.341806	3.01856e-06	0.0356099	TSS200		HDAC11	-0.355951	1.08158e-06	0.0144196	TSSBody
HOXD13	-0.48517	6.72681e-12	6.82838e-08	TSS5UTR		HDAC5	-0.667953	2.33637e-24	2.07095e-20	TSS3UTR
HOXD8	-0.467317	4.83023e-11	6.13101e-07	TSS1500		HDAC7	-0.462095	8.41767e-11	1.12224e-06	TSSBody
IRX2	-0.404546	2.13661e-08	0.0002712	TSS1500		HDAC9	0.514716	1.98286e-13	2.64355e-09	TSSBody
MSX2	0.481702	9.95382e-12	8.82306e-08	TSS3UTR		IDH1	0.406413	1.81374e-08	0.00016077	TSS3UTR
PAX6	-0.39814	3.71948e-08	0.000495882	TSSBody		KDM5A	0.36433	5.75018e-07	0.0072987	TSS1500
PAX8	-0.649432	1.06696e-22	1.42247e-18	TSSBody		KDM5B	0.340173	3.38756e-06	0.0429983	TSS1500
PAX9	0.49256	2.87526e-12	2.54863e-08	TSS3UTR		KDM5C	-0.392792	5.85623e-08	0.000690859	TSS200
PRRX1	0.500915	1.07292e-12	9.51036e-09	TSS3UTR		KDM6A	0.42039	5.15273e-09	4.56738e-05	TSS3UTR
TGIF1	-0.525503	5.02001e-14	6.37189e-10	TSS1500		MECOM	-0.457494	1.36265e-10	1.60751e-06	TSS200
TGIF2	-0.425775	3.1238e-09	3.96504e-05	TSS1500		MGA	-0.565904	1.85225e-16	2.1851e-12	TSS200
ZEB2	-0.380739	1.58225e-07	0.00186659	TSS200		MGMT	0.462108	8.40674e-11	1.12079e-06	TSSBody
						NIPBL	-0.380375	1.62953e-07	0.00206837	TSS1500
						PRDM1	0.51796	1.31894e-13	1.16911e-09	TSS3UTR
						PRDM16	0.573253	0	0	TSS3UTR
						PRDM2	0.3462170986838 2.20355069524558e-06	0.0195323	TSS3UTR
						PRDM5	-0.343409	2.69388e-06	0.0106112	TSS1stExon
						PRDM6	0.377368	2.07464e-07	0.00183896	TSS3UTR
						PRDM8	0.446254	4.29066e-10	5.44613e-06	TSS1500
						SETD3	-0.358848	8.71095e-07	0.00884248	TSS5UTR
						SIRT7	-0.515332	1.83563e-13	2.32996e-09	TSS1500
						SMARCA5 -0.362677891997667	6.52216e-07	0.00827858	TSS1500
						TDG	-0.333296	5.46582e-06	0.0484491	TSS3UTR
						UHRF1	-0.65223	6.09335e-23	6.18536e-19	TSS5UTR
Histone protein and chromatin remodeler (Total 9 gene)
H1F0	-0.529016	3.17543e-14	4.03057e-10	TSS1500
H1F01	-0.587166	7.05136e-18	2.77753e-14	TSS1stExon
H1F02	-0.498899	1.36418e-12	1.20921e-08	TSS3UTR
H1FX	-0.343601	2.65726e-06	0.0313477	TSS200
H2AFX	-0.41261	1.04559e-08	0.000123348	TSS200
H2AFX	-0.41261	1.04559e-08	0.000123348	TSS200
H2AFY2	-0.480921	1.0866e-11	1.28186e-07	TSS200
H2AFY2	-0.480921	1.0866e-11	1.28186e-07	TSS200
H2AFY21 -0.43201287325863	1.73034e-09	1.75647e-05	TSS5UTR
H2AFY21 -0.43201287325863	1.73034e-09	1.75647e-05	TSS5UTR
HIST1H3D	-0.360138	7.90559e-07	0.0105397	TSSBody
HIST1H3E	-0.405113	2.03308e-08	0.000258058	TSS1500
Chromatin remodeler protein (Total 3 gene)
CHD8	0.400489	3.03942e-08	0.000308531	TSS5UTR
SMARCA5 -0.362677891997667	6.52216e-07	0.00827858	TSS1500
SMARCC2 -0.350681575238113	1.5946e-06	0.0141346	TSS3UTR
