# Supplementary material for: Genome-wide DNA methylation analysis reveals molecular subtypes of pancreatic cancer
Source: Oncotarget. 2017 Mar 7;8(17):28990–9012. doi: 10.18632/oncotarget.15993 (PMC5438707; doi:10.18632/oncotarget.15993)
Supplement: Supplementary file 19 [file oncotarget-08-28990-s019.xlsx]

## Sheet: Supplementary Table 17
HyperMethylated distal enhancer probes-gene pairs									Hypomethylated distal enhancer probes-gene pairs
Probe	GeneID	Symbol	Distance	Raw.p	Pe	log2FC_TvsN			Probe	GeneID	Symbol	Distance	Raw.p	Pe	log2FC_TvsN
cg20504791	ID3170	FOXA2	2623	1.0549e-12	0.00019998	2.26756			cg04462662	ID55625	ZDHHC7	25368	1.15309e-13	9.999e-05	0.366016
cg15482122	ID4857	NOVA1	2180435	1.80902e-12	0.00039996	-0.29742			cg09938443	ID55625	ZDHHC7	25273	1.72345e-13	9.999e-05	0.366016
cg00665374	ID154075	SAMD3	916299	4.17434e-12	0.00039996	-1.42907			cg05088820	ID8853	ASAP2	28711	2.02239e-13	9.999e-05	1.28385
cg03348397	ID64321	SOX17	580846	6.54827e-12	0.00079992	-1.09396			cg15059474	ID55971	BAIAP2L1	40243	3.52716e-13	0.00039996	1.89979
cg04145134	ID51466	EVL	740478	7.05574e-12	0.00349965	-1.4363			cg16685257	ID54854	FAM83E	125596	4.46891e-13	0.00039996	3.68437
cg07440398	ID51466	EVL	725184	8.18888e-12	0.00379962	-1.4363			cg04064032	ID6934	TCF7L2	47113	5.65627e-13	9.999e-05	0.315764
cg15936446	ID2690	GHR	386403	8.18888e-12	0.00129987	-0.757093			cg26107476	ID1999	ELF3	75208	5.65627e-13	0.00019998	2.36663
cg19691778	ID94241	TP53INP1	1196140	1.10152e-11	9.999e-05	-1.06508			cg05447102	ID688	KLF5	552025	6.11702e-13	0.00059994	2.48329
cg15508809	ID4857	NOVA1	2164348	1.47898e-11	0.00149985	-0.29742			cg16685257	ID171169	SPACA4	118901	6.61454e-13	0.00029997	2.15597
cg24005685	ID287	ANK2	2189358	1.59159e-11	0.00229977	-0.903785			cg04348305	ID5834	PYGB	2253	7.73161e-13	9.999e-05	1.33314
cg10149225	ID7694	ZNF135	49333	2.29312e-11	0.00259974	-1.05894			cg13591204	ID6461	SHB	5028	8.35758e-13	9.999e-05	0.626511
cg17757602	ID2690	GHR	386147	2.85094e-11	0.00219978	-0.757093			cg16685257	ID9266	CYTH2	18633	1.0549e-12	9.999e-05	0.416799
cg08173515	ID7594	ZNF43	361481	3.06484e-11	9.999e-05	-1.08713			cg13446584	ID1364	CLDN4	779760	1.33014e-12	9.999e-05	2.00285
cg13866527	ID64321	SOX17	2867	3.06484e-11	0.00169983	-1.09396			cg08476984	ID10276	NET1	99655	1.55156e-12	0.00019998	0.869605
cg11787346	ID64321	SOX17	2883	3.29442e-11	0.00189981	-1.09396			cg13313836	ID302	ANXA2	2901	1.80902e-12	9.999e-05	0.755773
cg02119792	ID54039	PCBP3	52864	3.5408e-11	0.00419958	-0.840033			cg16167060	ID79083	MLPH	2460107	1.80902e-12	0.00179982	3.55226
cg01150433	ID285195	SLC9A9	3574808	3.80516e-11	0.00529947	-1.21587			cg18563987	ID3691	ITGB4	21006	1.80902e-12	0.00039996	1.34945
cg01460202	ID23062	GGA2	184690	3.80516e-11	0.00049995	-0.926106			cg00895174	ID8399	PLA2G10	59093	1.95017e-12	0.00019998	3.4063
cg14979301	ID2690	GHR	428157	3.80516e-11	0.00289971	-0.757093			cg02531439	ID55971	BAIAP2L1	670798	1.95301e-12	0.00279972	1.89979
cg01735384	ID222698	NKAPL	376217	4.08748e-11	0.00039996	-1.05526			cg18173230	ID79083	MLPH	187408	2.10823e-12	0.00219978	3.55226
cg20504791	ID140828	LINC00261	3197	4.39306e-11	0.00029997	1.77146			cg21197336	ID93109	TMEM44	748936	2.10823e-12	0.00029997	0.226823
cg14568105	ID284406	ZFP82	373380	5.06947e-11	0.00339966	-1.07121			cg16461134	ID6768	ST14	3744950	2.65006e-12	0.00069993	0.682493
cg01366595	ID2690	GHR	386341	5.84735e-11	0.00359964	-0.757093			cg23460250	ID1364	CLDN4	21340	2.65006e-12	9.999e-05	2.00285
cg07160746	ID11142	PKIG	566329	5.84735e-11	0.00419958	-0.500997			cg06250720	ID10276	NET1	105435	3.32771e-12	0.00039996	0.869605
cg17757602	ID730	C7	2042514	5.84735e-11	0.00059994	-0.648214			cg01238435	ID5097	PCDH1	337751	3.5893e-12	0.00029997	1.71496
cg00991875	ID135138	PACRG	2047787	6.74151e-11	0.00049995	0.305709			cg10328768	ID27237	ARHGEF16	160821	3.871e-12	0.00149985	2.59641
cg08173515	ID7639	ZNF85	538060	8.33838e-11	9.999e-05	-0.766787			cg06234051	ID6662	SOX9	3380	4.17434e-12	9.999e-05	1.09445
cg23760687	ID10810	WASF3	1510104	8.94864e-11	0.0039996	-0.831303			cg01231543	ID80004	ESRP2	471611	4.50093e-12	0.00349965	0.805056
cg16256390	ID51466	EVL	725814	9.60247e-11	0.00969903	-1.4363			cg16681421	ID3691	ITGB4	140691	4.50093e-12	0.00059994	1.34945
cg23493016	ID282997	PDCD4-AS1	6189884	9.60247e-11	0.00219978	-0.804718			cg19674851	ID130340	AP1S3	18568	4.50093e-12	9.999e-05	0.818622
cg00400832	ID5166	PDK4	1424397	1.03029e-10	0.00019998	-0.363062			cg12620035	ID83451	ABHD11	94422	5.23096e-12	0.00059994	0.834669
cg27043010	ID51466	EVL	725770	1.03029e-10	0.00969903	-1.4363			cg12885484	ID5879	RAC1	297257	5.63827e-12	0.00189981	0.431898
cg11787346	ID114786	XKR4	647405	1.10866e-10	0.00149985	-0.212561			cg18735089	ID57154	SMURF1	2745	6.07661e-12	9.999e-05	0.350529
cg17168456	ID79656	BEND5	1475119	1.36385e-10	0.00029997	-1.16947			cg18842107	ID6934	TCF7L2	54092	6.07661e-12	0.00069993	0.315764
cg25136495	ID27239	GPR162	201244	1.36385e-10	0.00479952	-0.408251			cg21049501	ID6662	SOX9	3250	6.07661e-12	9.999e-05	1.09445
cg03816707	ID11142	PKIG	566108	1.4625e-10	0.00509949	-0.500997			cg08942191	ID58489	ABHD17C	258558	8.18888e-12	0.0049995	2.00828
cg05131483	ID23062	GGA2	184426	1.5681e-10	0.00109989	-0.926106			cg23946364	ID79083	MLPH	2458575	8.82046e-12	0.0069993	3.55226
cg08475379	ID23051	ZHX3	2530717	1.80211e-10	0.00189981	0.0424811			cg05264377	ID647024	C6orf132	83975	1.023e-11	0.00149985	1.73586
cg02428119	ID7694	ZNF135	49732	2.0701e-10	0.00519948	-1.05894			cg20152088	ID200058	FLJ23867	1449550	1.023e-11	0.00149985	2.15916
cg00100012	ID26051	PPP1R16B	131364	2.2183e-10	0.00619938	-1.55134			cg26400954	ID688	KLF5	2657933	1.023e-11	0.00379962	2.48329
cg18468354	ID161198	CLEC14A	1732058	2.2183e-10	0.00639936	-0.249636			cg00305740	ID171022	ABHD11-AS1	243298	1.18553e-11	0.00019998	2.90267
cg00229754	ID4692	NDN	1085851	2.37685e-10	0.00489951	-0.631024			cg17115419	ID10276	NET1	105412	1.18593e-11	0.0009999	0.869605
cg03457195	ID9936	CD302	1629439	2.37685e-10	0.00069993	-0.402473			cg18958693	ID79778	MICALL2	108491	1.18593e-11	0.00019998	0.118412
cg06610849	ID7694	ZNF135	49759	2.37685e-10	0.00559944	-1.05894			cg19473623	ID56913	C1GALT1	2623	1.18593e-11	9.999e-05	1.06213
cg00991875	ID5071	PARK2	1157677	2.54643e-10	0.00189981	-0.443733			cg19727499	ID54795	TRPM4	32275	1.18593e-11	0.00049995	0.999521
cg08086724	ID161198	CLEC14A	1752371	2.54643e-10	0.00669933	-0.249636			cg20899781	ID8853	ASAP2	358874	1.18593e-11	0.00169983	1.28385
cg13246235	ID100113407	TMEM170B	1211518	2.54643e-10	0.00439956	-1.21502			cg04462662	ID57707	TLDC1	481484	1.27666e-11	9.999e-05	0.484137
cg23493016	ID114815	SORCS1	2483688	2.54643e-10	0.00169983	-0.963957			cg05006942	ID1728	NQO1	15505	1.27666e-11	0.00109989	2.89942
cg13246235	ID221687	RNF182	1174698	2.7278e-10	0.00039996	-0.936655			cg08836861	ID1728	NQO1	2666	1.27666e-11	0.00109989	2.89942
cg04145134	ID10858	CYP46A1	453082	2.92176e-10	0.00069993	-0.25693			cg12620035	ID1364	CLDN4	2420	1.27666e-11	0.00069993	2.00285
cg18875371	ID4857	NOVA1	2177224	2.92176e-10	0.00479952	-0.29742			cg14528056	ID4582	MUC1	32075	1.27666e-11	0.00069993	3.15336
cg01796166	ID56967	C14orf132	1266074	3.12915e-10	0.0019998	-0.322928			cg00777445	ID8714	ABCC3	214097	1.37418e-11	0.00069993	0.526803
cg00505277	ID7694	ZNF135	49430	3.35088e-10	0.00609939	-1.05894			cg13876325	ID10626	TRIM16	602484	1.37418e-11	0.00019998	0.696957
cg17864046	ID5071	PARK2	3273506	3.58792e-10	0.00229977	-0.443733			cg15244778	ID2017	CTTN	1195974	1.37418e-11	0.00349965	0.705276
cg00854273	ID57690	TNRC6C	40561	3.84128e-10	0.00439956	-0.509492			cg18594054	ID5097	PCDH1	1365501	1.37418e-11	0.00029997	1.71496
cg04522045	ID11069	RAPGEF4	642200	4.11206e-10	0.00149985	-0.0487035			cg03099780	ID8428	STK24	1309866	1.47898e-11	0.00059994	0.23366
cg13122377	ID90485	ZNF835	500563	4.71062e-10	0.00449955	-0.984822			cg07778290	ID6337	SCNN1A	148265	1.47898e-11	9.999e-05	2.15211
cg25136495	ID25900	IFFO1	64468	4.71062e-10	0.00449955	-1.15157			cg09958560	ID6934	TCF7L2	138313	1.47898e-11	0.00139986	0.315764
cg27605748	ID2690	GHR	385745	4.71062e-10	0.00719928	-0.757093			cg14241894	ID79083	MLPH	2515763	1.47898e-11	0.00939906	3.55226
cg01150433	ID57088	PLSCR4	1173215	5.04095e-10	0.00029997	-0.272408			cg08070476	ID346389	MACC1	3369601	1.71257e-11	0.00019998	0.500244
cg10243301	ID7639	ZNF85	942516	5.04095e-10	9.999e-05	-0.766787			cg03326606	ID84612	PARD6B	2513	1.84255e-11	0.00059994	0.875544
cg16573755	ID11069	RAPGEF4	642187	5.04095e-10	0.00179982	-0.0487035			cg09643139	ID195814	SDR16C5	2513046	1.9815e-11	0.00039996	4.86045
cg20377305	ID5166	PDK4	1424742	5.04095e-10	0.00039996	-0.363062			cg14241894	ID55355	HJURP	1116076	1.98215e-11	0.00069993	0.933986
cg07440398	ID10858	CYP46A1	437788	5.39384e-10	0.00109989	-0.25693			cg08528486	ID79774	GRTP1	361029	2.1321e-11	0.00189981	1.03313
cg22582862	ID91120	ZNF682	12627	5.39384e-10	9.999e-05	-1.04613			cg09540738	ID7163	TPD52	87270	2.1321e-11	9.999e-05	0.825274
cg24903887	ID5802	PTPRS	705468	5.39384e-10	0.00139986	-0.289031			cg16100355	ID79774	GRTP1	361189	2.29312e-11	0.00209979	1.03313
cg26654934	ID222698	NKAPL	376155	5.39384e-10	0.00269973	-1.05526			cg25957300	ID6768	ST14	122586	2.46602e-11	0.00559944	0.682493
cg12456799	ID282997	PDCD4-AS1	6189626	5.77077e-10	0.00569943	-0.804718			cg27172175	ID2118	ETV4	112771	2.46602e-11	0.00169983	2.29862
cg12456799	ID114815	SORCS1	2483430	7.06226e-10	0.00249975	-0.963957			cg02049833	ID284996	RNF149	490567	2.65165e-11	0.00089991	0.0759995
cg19691778	ID10404	CPQ	499742	7.06226e-10	0.00229977	-0.253727			cg20151476	ID79778	MICALL2	108298	2.85094e-11	0.00039996	0.118412
cg13529733	ID54221	SNTG2	662640	7.29835e-10	0.00509949	-1.43898			cg05626664	ID3914	LAMB3	1430448	3.06484e-11	0.00169983	1.77869
cg04022561	ID4338	MOCS2	1732080	7.55233e-10	0.00209979	0.0565217			cg10954944	ID10644	IGF2BP2	1161302	3.29442e-11	0.0009999	0.668808
cg26509691	ID79770	TXNDC15	154056	7.55233e-10	0.00149985	0.0278385			cg11608390	ID94234	FOXQ1	709267	3.29442e-11	0.00489951	3.15576
cg03348397	ID114786	XKR4	1225368	7.81149e-10	0.00349965	-0.212561			cg04239078	ID3914	LAMB3	275094	3.5408e-11	0.00179982	1.77869
cg13012916	ID161198	CLEC14A	1751884	8.07549e-10	0.00979902	-0.249636			cg16233797	ID6382	SDC1	421659	3.5408e-11	0.00089991	1.92409
cg13246235	ID221692	PHACTR1	31436	8.63391e-10	0.00539946	-0.967454			cg11539857	ID94234	FOXQ1	876080	3.80516e-11	0.00539946	3.15576
cg19029181	ID116441	TM4SF18	1920723	8.63391e-10	9.999e-05	-0.935818			cg10094886	ID22874	PLEKHA6	74280	4.08879e-11	0.00039996	1.43148
cg08173515	ID199777	ZNF626	813126	9.22989e-10	0.00069993	-1.24518			cg16167060	ID55355	HJURP	1171732	4.08879e-11	0.0019998	0.933986
cg14689479	ID64321	SOX17	2043876	9.22989e-10	0.00639936	-1.09396			cg23460250	ID171022	ABHD11-AS1	74453	4.39166e-11	0.00149985	2.90267
cg00100012	ID23051	ZHX3	2530723	9.86588e-10	0.00409959	0.0424811			cg04100337	ID201266	SLC39A11	247923	4.39306e-11	0.00049995	0.737421
cg07851675	ID170690	ADAMTS16	2384902	1.05445e-09	9.999e-05	-0.0201393			cg25437886	ID64866	CDCP1	489431	4.39306e-11	0.00179982	1.76857
cg18075315	ID1240	CMKLR1	1726046	1.05445e-09	0.00479952	-1.37159			cg01238435	ID153769	SH3RF2	3720429	5.06786e-11	0.00229977	2.37554
cg26686732	ID3170	FOXA2	2364	1.05445e-09	0.00989901	2.26756			cg14671011	ID5307	PITX1	174458	5.06786e-11	0.00329967	5.55696
cg26686732	ID140828	LINC00261	3456	1.20408e-09	0.00249975	1.77146			cg24527751	ID3655	ITGA6	1414193	5.06947e-11	9.999e-05	1.15915
cg10397765	ID6252	RTN1	775551	1.28646e-09	0.00239976	-1.28184			cg09874659	ID4008	LMO7	1681971	5.44485e-11	0.00089991	1.31157
cg16256390	ID10858	CYP46A1	438418	1.28646e-09	0.00149985	-0.25693			cg24935896	ID55765	C1orf106	567543	5.44485e-11	0.00919908	2.1227
cg04166812	ID6252	RTN1	784493	1.37432e-09	0.00239976	-1.28184			cg02977443	ID200879	LIPH	746554	5.84735e-11	0.00339966	2.57028
cg07750560	ID342926	ZNF677	195968	1.37432e-09	0.00109989	-0.596054			cg14241894	ID54600	UGT1A9	1222763	6.0122e-11	0.00039996	3.96506
cg01554437	ID6039	RNASE6	157787	1.46802e-09	0.00749925	-1.61182			cg00108282	ID11033	ADAP1	99862	6.27889e-11	0.00679932	1.41742
cg04281464	ID6547	SLC8A3	532050	1.78797e-09	0.00829917	0.107367			cg23460250	ID83451	ABHD11	70661	6.27889e-11	0.00409959	0.834669
cg06500337	ID5071	PARK2	1157811	1.78797e-09	0.00519948	-0.443733			cg01238435	ID153768	PRELID2	3619203	6.74151e-11	0.00179982	0.996408
cg13246235	ID54898	ELOVL2	1705353	1.90899e-09	0.00079992	-0.376783			cg21560697	ID8853	ASAP2	707989	6.74151e-11	0.00629937	1.28385
cg06832449	ID6935	ZEB1	3459918	2.03798e-09	0.00609939	-0.541092			cg27588093	ID27237	ARHGEF16	94733	6.74151e-11	0.00969903	2.59641
cg12093371	ID664	BNIP3	3456119	2.32188e-09	0.00119988	-0.1422			cg12620035	ID171022	ABHD11-AS1	98214	7.76644e-11	0.00269973	2.90267
cg14568105	ID374900	ZNF568	124299	2.32188e-09	0.00329967	-0.336797			cg01621390	ID55200	PLEKHG6	1224451	7.76885e-11	9.999e-05	1.83483
cg15794859	ID27115	PDE7B	1958699	2.32188e-09	0.0089991	-0.583935			cg01621390	ID4055	LTBR	1289383	7.76885e-11	9.999e-05	0.713201
cg05186311	ID664	BNIP3	2036981	2.47791e-09	0.00119988	-0.1422			cg02049833	ID4862	NPAS2	2001	7.76885e-11	0.00059994	1.18206
cg15938050	ID10351	ABCA8	2032583	2.47791e-09	0.00839916	-1.01083			cg02186444	ID51155	HN1	29798	7.76885e-11	9.999e-05	0.50537
cg02525108	ID7007	TECTA	1874207	2.64413e-09	0.00659934	-0.870926			cg19028462	ID79774	GRTP1	332168	7.76885e-11	0.00389961	1.03313
cg27043010	ID10858	CYP46A1	438374	2.64413e-09	0.00229977	-0.25693			cg24343430	ID114569	MAL2	2763498	7.76885e-11	0.0049995	2.2421
cg13564533	ID64321	SOX17	8586	2.82117e-09	0.00909909	-1.09396			cg19921577	ID57154	SMURF1	37255	8.33838e-11	0.00069993	0.350529
cg13726218	ID1602	DACH1	3081	3.00973e-09	0.00019998	0.117224			cg20893936	ID4862	NPAS2	89176	8.33838e-11	0.00059994	1.18206
cg18875371	ID5587	PRKD1	1152714	3.00973e-09	0.00119988	-0.496873			cg25437886	ID51304	ZDHHC3	659671	8.33838e-11	0.00879912	0.516604
cg24154325	ID4857	NOVA1	2180744	3.00973e-09	0.00879912	-0.29742			cg19538115	ID8714	ABCC3	214633	8.94864e-11	0.00249975	0.526803
cg26195829	ID6252	RTN1	784597	3.00973e-09	0.00329967	-1.28184			cg00542992	ID5097	PCDH1	337709	9.60247e-11	0.00249975	1.71496
cg02037307	ID79770	TXNDC15	154102	3.21052e-09	0.00249975	0.0278385			cg02153681	ID6382	SDC1	289623	9.60247e-11	0.00239976	1.92409
cg00100012	ID9935	MAFB	2014893	3.42432e-09	0.00959904	-0.965107			cg13261536	ID642475	MROH6	311013	9.60247e-11	0.00289971	1.9207
cg04223420	ID79770	TXNDC15	154417	3.42432e-09	0.00279972	0.0278385			cg00570628	ID10083	USH1C	2838	1.03029e-10	0.00049995	2.9546
cg04834436	ID2775	GNAO1	862496	3.42432e-09	0.00339966	0.278023			cg08550523	ID1063	CENPF	4271422	1.03029e-10	9.999e-05	1.16086
cg02428119	ID65982	ZSCAN18	80879	3.65194e-09	0.00249975	-0.63447			cg03928887	ID201176	ARHGAP27	283320	1.10531e-10	0.00019998	0.297641
cg21546184	ID401463	LOC401463	206171	3.81104e-09	0.00819918	-0.686384			cg11558107	ID302	ANXA2	9938	1.27172e-10	0.00039996	0.755773
cg01844539	ID1393	CRHBP	892128	3.87452e-09	0.00989901	-2.11942			cg19538115	ID55040	EPN3	357111	1.36344e-10	0.00169983	2.14481
cg01142635	ID132884	EVC2	512841	3.89425e-09	0.00629937	-0.700428			cg27298940	ID171022	ABHD11-AS1	243416	1.36344e-10	0.00389961	2.90267
cg08668316	ID642280	ZNF876P	173768	4.15216e-09	0.00049995	-0.510616			cg06873343	ID3955	LFNG	108129	1.36385e-10	0.00139986	0.684671
cg05229403	ID664	BNIP3	543002	4.42665e-09	0.00139986	-0.1422			cg06966245	ID347735	SERINC2	1839409	1.36385e-10	0.00829917	1.33603
cg18518916	ID133121	ENPP6	317010	4.71401e-09	0.0029997	-1.00528			cg10276016	ID10551	AGR2	205221	1.36385e-10	0.00169983	5.95065
cg01405404	ID374900	ZNF568	124674	4.71874e-09	0.00409959	-0.336797			cg19242984	ID7984	ARHGEF5	17489	1.36385e-10	0.0039996	0.516967
cg19777067	ID4750	NEK1	3906324	4.71874e-09	0.00409959	-0.195014			cg05574870	ID51341	ZBTB7A	11363	1.4625e-10	0.00039996	0.304757
cg12673103	ID140947	DCANP1	418321	4.95953e-09	0.00579942	-2.44792			cg14921326	ID114569	MAL2	862557	1.4625e-10	0.00719928	2.2421
cg07115767	ID340273	ABCB5	1508989	5.14712e-09	0.00109989	-0.911497			cg13197560	ID79774	GRTP1	359843	1.5681e-10	0.00549945	1.03313
cg10836101	ID9745	ZNF536	842441	5.34552e-09	0.00029997	-0.107486			cg15059474	ID57154	SMURF1	751559	1.5681e-10	0.00129987	0.350529
cg01366595	ID730	C7	2042708	5.3602e-09	0.00519948	-0.648214			cg16755214	ID3958	LGALS3	875588	1.5681e-10	0.00479952	1.02281
cg06158650	ID54855	FAM46C	1374033	5.71194e-09	0.00339966	0.29813			cg27049539	ID25791	NGEF	517885	1.5681e-10	0.00549945	1.81163
cg27404023	ID9936	CD302	1629227	5.71194e-09	0.00379962	-0.402473			cg24995678	ID151507	MSL3P1	1159338	1.68113e-10	0.00019998	0.671512
cg17864046	ID135138	PACRG	3273339	6.08608e-09	0.0029997	0.305709			cg02703235	ID80352	RNF39	79569	1.80211e-10	0.00859914	1.99296
cg19092317	ID167465	ZNF366	936518	6.08608e-09	0.00559944	-0.993351			cg20893936	ID284996	RNF149	244737	1.80211e-10	0.00269973	0.0759995
cg27361370	ID7881	KCNAB1	1638300	6.08608e-09	0.00169983	-1.12357			cg27198040	ID60488	MRPS35	1048639	1.80211e-10	9.999e-05	0.537338
cg27467803	ID27253	PCDH17	2170	6.08608e-09	0.00349965	-1.05387			cg00305740	ID9569	GTF2IRD1	475422	1.93157e-10	0.00229977	1.1524
cg02391713	ID11149	BVES	183236	6.48398e-09	0.00439956	-0.0673359			cg08701429	ID10626	TRIM16	151672	1.93157e-10	0.00179982	0.696957
cg23493016	ID282996	RBM20	5963376	6.48398e-09	0.00049995	-0.47295			cg25957300	ID9743	ARHGAP32	845001	1.93157e-10	0.00759924	1.03231
cg11717507	ID196463	PLBD2	1042454	6.90711e-09	0.00049995	-0.209951			cg10342016	ID195814	SDR16C5	569380	2.06948e-10	0.00249975	4.86045
cg12041387	ID5166	PDK4	1424245	6.90711e-09	0.00119988	-0.363062			cg04064032	ID51703	ACSL5	677611	2.0701e-10	0.00039996	0.972057
cg09151979	ID222698	NKAPL	230549	7.35702e-09	0.00869913	-1.05526			cg15160746	ID2305	FOXM1	243082	2.0701e-10	9.999e-05	1.20978
cg27605748	ID730	C7	2042112	7.83534e-09	0.0059994	-0.648214			cg16152136	ID79977	GRHL2	488755	2.0701e-10	0.00529947	1.74584
cg08206318	ID79770	TXNDC15	154177	8.34382e-09	0.00459954	0.0278385			cg10954944	ID90407	TMEM41A	839228	2.2183e-10	0.00089991	0.393207
cg08835113	ID5166	PDK4	1424266	8.34382e-09	0.00129987	-0.363062			cg02153681	ID388931	MFSD2B	3518134	2.37685e-10	0.00149985	1.19137
cg12432236	ID27253	PCDH17	3344	8.34382e-09	0.00409959	-1.05387			cg23946364	ID151507	MSL3P1	1159421	2.37685e-10	0.00019998	0.671512
cg00229754	ID347746	PWARSN	208838	8.88427e-09	0.00179982	-0.515099			cg17046586	ID51474	LIMA1	11579	2.7278e-10	9.999e-05	0.529671
cg07750560	ID55786	ZNF415	74198	8.88427e-09	0.00049995	-0.412383			cg15679747	ID100131726	FAM83A-AS1	1459668	3.04905e-10	0.00019998	2.2353
cg14979301	ID167359	NIM1K	198046	9.45866e-09	0.00669933	0.712187			cg05088820	ID129642	MBOAT2	231728	3.12915e-10	0.00159984	1.20713
cg18103859	ID6252	RTN1	772444	1.0069e-08	0.00429957	-1.28184			cg07469815	ID3655	ITGA6	709575	3.12915e-10	0.00039996	1.15915
cg19691778	ID85453	TSPYL5	1132420	1.0069e-08	0.00219978	-0.781349			cg13585930	ID23555	TSPAN15	816131	3.12915e-10	0.00679932	0.297745
cg21170796	ID54855	FAM46C	1379560	1.0069e-08	0.00419958	0.29813			cg19266329	ID10401	PIAS3	119161	3.12915e-10	0.00239976	0.535579
cg05314679	ID26166	RGS22	703653	1.03635e-08	0.00359964	0.618324			cg21442419	ID127281	FAM213B	335525	3.12915e-10	0.00069993	0.714954
cg10320659	ID80023	NRSN2	62631892	1.14066e-08	0.00259974	-0.105596			cg23460250	ID9569	GTF2IRD1	644267	3.12915e-10	0.00269973	1.1524
cg21681109	ID5137	PDE1C	129747	1.14066e-08	0.00189981	-0.321521			cg27049539	ID54600	UGT1A9	184706	3.26392e-10	0.00149985	3.96506
cg21681109	ID168667	BMPER	1476391	1.14066e-08	0.00829917	-0.69066			cg02531439	ID57154	SMURF1	40517	3.35088e-10	0.00279972	0.350529
cg01735384	ID84547	PGBD1	353978	1.21386e-08	0.00579942	-0.451111			cg14241894	ID151507	MSL3P1	1102233	3.35088e-10	0.00039996	0.671512
cg08482436	ID5166	PDK4	1421962	1.21386e-08	0.00179982	-0.363062			cg23946364	ID55355	HJURP	1173264	3.35088e-10	0.00669933	0.933986
cg07440398	ID2009	EML1	491102	1.2916e-08	0.0089991	-0.271459			cg18014547	ID6382	SDC1	56706	3.58792e-10	0.00639936	1.92409
cg17864046	ID90632	LINC00473	20813	1.3677e-08	0.00249975	0.694511			cg22760287	ID54733	SLC35F2	153779	3.58792e-10	0.00149985	0.515422
cg02320543	ID6252	RTN1	771987	1.37417e-08	0.00509949	-1.28184			cg08564522	ID162989	DEDD2	281865	3.84128e-10	0.00089991	0.497739
cg20574436	ID2009	EML1	502652	1.37417e-08	0.00909909	-0.271459			cg13690407	ID57648	KIAA1522	241943	3.84128e-10	0.00539946	1.28812
cg20813996	ID5071	PARK2	3273906	1.37417e-08	0.00969903	-0.443733			cg27002325	ID4041	LRP5	94101	3.84128e-10	0.00549945	1.11464
cg06610849	ID65982	ZSCAN18	80906	1.46185e-08	0.00489951	-0.63447			cg06250841	ID137695	TMEM68	1452162	4.11206e-10	9.999e-05	0.441976
cg12673103	ID79770	TXNDC15	155257	1.65378e-08	0.00619938	0.0278385			cg07522403	ID435	ASL	565150	4.11206e-10	0.00019998	0.813019
cg13122377	ID5178	PEG3	331592	1.65378e-08	0.00439956	-0.163052			cg07745671	ID86	ACTL6A	2007859	4.11206e-10	0.00019998	0.228683
cg21681109	ID358	AQP1	1507012	1.65378e-08	0.00139986	-0.588799			cg25515997	ID302	ANXA2	16287	4.11206e-10	0.00089991	0.755773
cg14979301	ID6414	SEPP1	168124	1.7587e-08	0.00249975	-0.610709			cg10328768	ID7161	TP73	358803	4.40142e-10	0.00059994	1.64601
cg17987112	ID51617	HMP19	640422	1.86834e-08	0.00019998	0.892885			cg13446584	ID9569	GTF2IRD1	104631	4.40142e-10	0.00339966	1.1524
cg08173515	ID7757	ZNF208	536216	1.87006e-08	0.00589941	-2.19308			cg20636248	ID9531	BAG3	28963	4.40142e-10	9.999e-05	0.856528
cg15482122	ID1215	CMA1	4269924	1.95097e-08	0.0039996	0.575275			cg02660643	ID2300	FOXL1	879472	4.71062e-10	0.00039996	2.79933
cg03177042	ID135138	PACRG	3273669	1.98825e-08	0.00369963	0.305709			cg22786667	ID9238	TBRG4	2489832	4.71062e-10	0.00079992	0.321086
cg11889068	ID84547	PGBD1	353853	2.11367e-08	0.00769923	-0.451111			cg08850243	ID10107	TRIM10	41056	4.82487e-10	0.00039996	2.22954
cg20189244	ID5166	PDK4	1422279	2.11367e-08	0.00279972	-0.363062			cg08490529	ID6469	SHH	1742736	5.03952e-10	0.00019998	2.37145
cg07197785	ID3737	KCNA2	639593	2.13801e-08	0.00839916	-0.868074			cg15059474	ID402569	KPNA7	814905	5.03952e-10	0.00029997	1.63235
cg07351192	ID152330	CNTN4	2056465	2.24675e-08	0.00319968	0.478196			cg23958704	ID7534	YWHAZ	1785375	5.04095e-10	0.00169983	0.224168
cg10243301	ID91120	ZNF682	13264	2.24675e-08	0.00039996	-1.04613			cg02153681	ID51639	SF3B6	3584496	5.39384e-10	0.00239976	0.237847
cg01916088	ID340205	TREML1	406443	2.29968e-08	0.00479952	-1.77599			cg04327247	ID7464	CORO2A	324899	5.39384e-10	0.00049995	1.59206
cg24388424	ID114821	ZBED9	10290	2.38739e-08	0.00029997	-0.127658			cg26400954	ID4008	LMO7	80616	5.39384e-10	0.00449955	1.31157
cg01541645	ID6252	RTN1	766771	2.38793e-08	0.00589941	-1.28184			cg00108282	ID23353	SUN1	10146	5.77077e-10	0.00479952	0.379634
cg04413320	ID27253	PCDH17	3140	2.38793e-08	0.00609939	-1.05387			cg08850243	ID89870	TRIM15	38785	6.13881e-10	0.00249975	3.49893
cg15732768	ID5166	PDK4	1425611	2.38793e-08	0.00339966	-0.363062			cg18395354	ID3955	LFNG	1242012	6.17334e-10	0.00379962	0.684671
cg19777067	ID2823	GPM6A	2268724	2.38793e-08	0.00029997	-0.853866			cg00294534	ID79778	MICALL2	108137	6.60323e-10	0.00289971	0.118412
cg21545862	ID51617	HMP19	641062	2.46115e-08	0.00019998	0.892885			cg03928887	ID113026	PLCD3	9762	6.60323e-10	0.00529947	1.68187
cg00505277	ID65982	ZSCAN18	80577	2.5377e-08	0.0059994	-0.63447			cg24995678	ID55355	HJURP	1173181	6.60323e-10	0.00809919	0.933986
cg21776417	ID2992	GYG1	1566779	2.5377e-08	0.00269973	-0.00986035			cg25632577	ID5820	PVT1	758399	6.60323e-10	0.00369963	0.626733
cg07440398	ID56967	C14orf132	3207305	2.69655e-08	0.00919908	-0.322928			cg00264133	ID51155	HN1	4020	7.06226e-10	0.00179982	0.50537
cg16653620	ID9936	CD302	1629368	2.69655e-08	0.0069993	-0.402473			cg08607108	ID3955	LFNG	442272	7.06226e-10	0.00449955	0.684671
cg01844539	ID728723	ZBED3-AS1	756924	3.04367e-08	0.00159984	-0.64922			cg09938443	ID57707	TLDC1	481579	7.06226e-10	0.00049995	0.484137
cg08173515	ID100129842	ZNF737	908902	3.04367e-08	0.00149985	-1.14927			cg04627863	ID54600	UGT1A9	85144	7.64355e-10	0.00209979	3.96506
cg10945079	ID9936	CD302	1629089	3.04367e-08	0.00729927	-0.402473			cg15594444	ID4070	TACSTD2	850025	8.07549e-10	0.00049995	1.24501
cg00229754	ID3653	IPW	286301	3.2331e-08	0.0029997	-0.653067			cg06354695	ID4751	NEK2	794548	8.63391e-10	0.00809919	1.71801
cg01142635	ID55351	STK32B	1170590	3.2331e-08	0.00079992	-0.234782			cg16167060	ID151507	MSL3P1	1157889	8.63391e-10	0.00079992	0.671512
cg03515663	ID7434	VIPR2	1459139	3.2331e-08	0.0059994	-0.664721			cg20701183	ID8543	LMO4	2563	9.22989e-10	9.999e-05	0.0561246
cg03894892	ID63917	GALNT11	1640862	3.2331e-08	0.00139986	-0.0668741			cg03821121	ID84280	BTBD10	1313467	9.86588e-10	9.999e-05	0.333238
cg19029181	ID185	AGTR1	1285121	3.2331e-08	0.00159984	-0.782844			cg08429815	ID4862	NPAS2	571939	9.86588e-10	0.00229977	1.18206
cg25121513	ID441204	LOC441204	540132	3.2331e-08	0.00019998	-0.497159			cg14032261	ID4751	NEK2	60332	9.86588e-10	0.00839916	1.71801
cg01020413	ID4211	MEIS1	143224	3.43392e-08	0.00029997	-0.621026			cg27312979	ID3070	HELLS	788879	9.86588e-10	0.00149985	0.585167
cg05091238	ID7881	KCNAB1	1638582	3.43392e-08	0.00409959	-1.12357			cg10276016	ID155465	AGR3	282096	1.05416e-09	0.0009999	3.60894
cg08173515	ID113835	ZNF257	577736	3.43392e-08	0.00139986	-1.71855			cg02186444	ID30833	NT5C	6913	1.05445e-09	0.00019998	0.00119514
cg14568105	ID84911	ZNF382	183609	3.43392e-08	0.00369963	-1.16849			cg02531439	ID10552	ARPC1A	222269	1.05445e-09	0.00519948	0.529574
cg15339231	ID5166	PDK4	1424481	3.43392e-08	0.00389961	-0.363062			cg23068558	ID302	ANXA2	2530466	1.05445e-09	0.0019998	0.755773
cg26187308	ID157869	SBSPON	3058067	3.43392e-08	0.00229977	-0.94936			cg01638311	ID117144	CATSPER1	93114	1.12685e-09	0.00089991	0.803962
cg03177042	ID90632	LINC00473	21143	3.63873e-08	0.00429957	0.694511			cg04327247	ID1515	CTSV	742491	1.12685e-09	0.00029997	1.2279
cg20813996	ID90632	LINC00473	21213	3.63873e-08	0.00429957	0.694511			cg10328768	ID127281	FAM213B	691808	1.12685e-09	0.00159984	0.714954
cg06500337	ID135138	PACRG	2047921	3.64681e-08	0.00459954	0.305709			cg13690407	ID113452	TMEM54	106224	1.12685e-09	0.00209979	1.30188
cg10243301	ID199777	ZNF626	680860	3.64681e-08	0.00569943	-1.24518			cg16594913	ID55200	PLEKHG6	812146	1.12685e-09	0.00029997	1.83483
cg11994674	ID81558	FAM117A	293751	3.64681e-08	0.00359964	-0.353152			cg16167060	ID54600	UGT1A9	1278419	1.17667e-09	0.00319968	3.96506
cg07274716	ID79770	TXNDC15	154513	3.87245e-08	0.00869913	0.0278385			cg06834177	ID83715	ESPN	151004	1.20408e-09	0.00109989	1.67065
cg12456799	ID282996	RBM20	5963118	3.87245e-08	0.00239976	-0.47295			cg07551060	ID196051	PPAPDC1A	1141149	1.20408e-09	0.00639936	0.654501
cg14979301	ID345557	PLCXD3	1483392	3.87245e-08	0.0009999	0.24331			cg14778967	ID9887	SMG7	4627	1.20408e-09	9.999e-05	0.253938
cg18023096	ID27439	CECR6	511627	3.87245e-08	0.00469953	-0.705956			cg23172911	ID4259	MGST3	279972	1.20408e-09	0.00019998	0.565135
cg24809973	ID157869	SBSPON	1536687	3.87245e-08	0.00249975	-0.94936			cg00777445	ID4831	NME2	272438	1.28646e-09	0.00019998	0.360194
cg10243301	ID100129842	ZNF737	585084	4.11158e-08	0.00189981	-1.14927			cg05447102	ID4008	LMO7	2009402	1.28646e-09	0.00729927	1.31157
cg14750948	ID2992	GYG1	1578717	4.11158e-08	0.00359964	-0.00986035			cg07778290	ID4055	LTBR	159485	1.28646e-09	0.00109989	0.713201
cg22620090	ID11149	BVES	183228	4.11158e-08	0.00879912	-0.0673359			cg08622198	ID9156	EXO1	2031987	1.28646e-09	0.00079992	0.693503
cg10966580	ID55351	STK32B	1170446	4.36499e-08	0.00129987	-0.234782			cg21560697	ID51692	CPSF3	490870	1.28646e-09	9.999e-05	0.0168848
cg17864046	ID285800	PRR18	299530	4.59823e-08	0.00169983	-0.30923			cg02473237	ID64065	PERP	575350	1.37432e-09	0.00849915	2.01731
cg07006091	ID196463	PLBD2	1082116	4.63349e-08	0.00179982	-0.209951			cg07041428	ID7469	NELFA	225268	1.37432e-09	0.00049995	0.102865
cg26560110	ID84547	PGBD1	353847	4.63349e-08	0.00979902	-0.451111			cg07778290	ID55200	PLEKHG6	94553	1.37432e-09	0.00029997	1.83483
cg06926146	ID4653	MYOC	992271	4.7762e-08	0.00449955	0.132673			cg25278144	ID124583	CANT1	956340	1.37432e-09	0.00059994	0.603013
cg19092317	ID51301	GCNT4	1586956	4.91795e-08	9.999e-05	-0.603991			cg14778437	ID8428	STK24	919007	1.46802e-09	0.00829917	0.23366
cg21212139	ID80318	GKAP1	442156	4.91795e-08	0.00689931	-0.234431			cg20911180	ID871	SERPINH1	1132968	1.46802e-09	0.00429957	0.154814
cg18912520	ID340205	TREML1	406535	5.08524e-08	0.00669933	-1.77599			cg27298940	ID9569	GTF2IRD1	475304	1.46802e-09	0.00729927	1.1524
cg16562959	ID90632	LINC00473	17951	5.21476e-08	0.00569943	0.694511			cg17220545	ID6469	SHH	1480588	1.51312e-09	0.0009999	2.37145
cg07791011	ID8309	ACOX2	3840992	5.21928e-08	0.00089991	-0.311364			cg13820205	ID57171	DOLPP1	604657	1.56792e-09	0.00059994	0.565911
cg11213690	ID84626	KRBA1	299699	5.21928e-08	0.00519948	-1.1639			cg16273051	ID22820	COPG1	164513	1.56792e-09	0.00019998	0.444685
cg13462129	ID5166	PDK4	1425355	5.21928e-08	0.00479952	-0.363062			cg20477160	ID54600	UGT1A9	1280070	1.63992e-09	0.00359964	3.96506
cg01824466	ID94241	TP53INP1	2084	5.53845e-08	0.00909909	-1.06508			cg21442419	ID79258	MMEL1	378587	1.67398e-09	0.00079992	1.63552
cg04389897	ID54898	ELOVL2	646023	5.53845e-08	0.00259974	-0.376783			cg04910082	ID23170	TTLL12	103157	1.67443e-09	0.00019998	0.846846
cg11386792	ID27250	PDCD4	199134	5.53845e-08	0.00629937	-0.596954			cg05217983	ID860	RUNX2	16953	1.67443e-09	0.00239976	-0.0659748
cg16990168	ID54855	FAM46C	1377456	5.53845e-08	0.00889911	0.29813			cg15059474	ID10552	ARPC1A	933311	1.67443e-09	0.00659934	0.529574
cg00229754	ID6638	SNRPN	50491	6.2344e-08	0.00389961	-0.366529			cg25714865	ID27102	EIF2AK1	437946	1.67443e-09	0.00619938	0.385931
cg05895353	ID51716	CES1P1	1182788	6.58526e-08	0.00089991	-1.19165			cg06234051	ID201266	SLC39A11	968312	1.78797e-09	0.00569943	0.737421
cg02320543	ID64582	GPR135	1177485	6.61339e-08	0.00239976	0.0899536			cg08205396	ID57210	SLC45A4	21020	1.78797e-09	0.00089991	0.757388
cg09782540	ID54898	ELOVL2	645926	6.61339e-08	0.00289971	-0.376783			cg14679668	ID7534	YWHAZ	164720	1.78797e-09	0.00369963	0.224168
cg13655674	ID54855	FAM46C	1373782	6.61339e-08	0.00949905	0.29813			cg25463742	ID54897	CASZ1	85066	1.78797e-09	9.999e-05	0.503876
cg01150433	ID1359	CPA3	1440860	7.01463e-08	0.00069993	1.74536			cg24995678	ID54600	UGT1A9	1279868	1.87772e-09	0.0039996	3.96506
cg01405404	ID84911	ZNF382	183234	7.01463e-08	0.00469953	-1.16849			cg18735089	ID402569	KPNA7	66091	1.89142e-09	0.00129987	1.63235
cg02890194	ID7434	VIPR2	2145804	7.01463e-08	0.00719928	-0.664721			cg17654419	ID200407	CREG2	8938	1.90849e-09	0.00039996	2.43088
cg05131483	ID342357	ZKSCAN2	1562613	7.01463e-08	0.00479952	-0.38872			cg00258316	ID80176	SPSB1	1158599	1.90899e-09	0.00129987	0.0901252
cg00336320	ID221477	C6orf89	586546	7.43936e-08	0.00459954	0.0106834			cg27049539	ID54575	UGT1A10	149285	1.97452e-09	0.0019998	6.16179
cg14750948	ID185	AGTR1	1285180	7.43936e-08	0.00279972	-0.782844			cg08070476	ID10551	AGR2	42673	2.03744e-09	0.00659934	5.95065
cg27087956	ID153241	CEP120	329133	8.36469e-08	0.00659934	-0.411473			cg11938718	ID6241	RRM2	263758	2.03798e-09	0.00039996	0.607324
cg18096722	ID9312	KCNB2	2502407	8.59486e-08	0.00089991	-0.214658			cg14091840	ID1063	CENPF	3982586	2.17543e-09	0.00189981	1.16086
cg00998744	ID57088	PLSCR4	1173231	8.86815e-08	0.00189981	-0.272408			cg01484075	ID5899	RALB	660220	2.32188e-09	0.00049995	0.194773
cg02081006	ID153241	CEP120	328852	8.86815e-08	0.00659934	-0.411473			cg06609496	ID9319	TRIP13	281457	2.32188e-09	0.00229977	0.990482
cg04688351	ID7857	SCG2	1313077	8.86815e-08	0.00169983	1.92692			cg07745671	ID1894	ECT2	4752197	2.32188e-09	0.00469953	1.38876
cg27467803	ID5101	PCDH9	9274119	8.86815e-08	0.00629937	-1.18735			cg16755214	ID30001	ERO1L	1557926	2.32188e-09	0.00119988	0.649039
cg04697262	ID664	BNIP3	3456549	9.96443e-08	0.00449955	-0.1422			cg03928887	ID146909	KIF18B	175049	2.47791e-09	0.00239976	0.865845
cg21776417	ID116441	TM4SF18	1908844	1.05606e-07	0.00059994	-0.935818			cg06805925	ID136	ADORA2B	384813	2.47791e-09	0.00649935	1.79359
cg04834436	ID283856	LOC283856	862252	1.09181e-07	0.00209979	0.130242			cg10225951	ID5119	CHMP1A	65506	2.47791e-09	0.00059994	0.215358
cg02525108	ID399959	MIR100HG	609114	1.11911e-07	0.0059994	-0.00327234			cg26035201	ID79778	MICALL2	108036	2.47791e-09	0.00529947	0.118412
cg04406454	ID54898	ELOVL2	646130	1.11911e-07	0.00359964	-0.376783			cg06469726	ID50636	ANO7	355543	2.64413e-09	0.00819918	0.860758
cg02543772	ID144423	GLT1D1	487450	1.15176e-07	0.00819918	-0.928315			cg10965581	ID7020	TFAP2A	2943934	2.64413e-09	0.00319968	1.75562
cg00619126	ID84417	C2orf40	1222337	1.18483e-07	0.00079992	-0.706739			cg15699321	ID57630	SH3RF1	44996	2.64413e-09	0.00239976	0.830459
cg14568105	ID84924	ZNF566	302467	1.1858e-07	0.00539946	-0.336297			cg20300541	ID136	ADORA2B	552428	2.64413e-09	0.00729927	1.79359
cg26718878	ID5166	PDK4	1421956	1.1858e-07	0.00629937	-0.363062			cg20899781	ID129642	MBOAT2	561891	2.64413e-09	0.00809919	1.20713
cg00229754	ID54551	MAGEL2	1125308	1.33088e-07	0.00529947	-0.223473			cg23623251	ID7020	TFAP2A	2681327	2.64413e-09	0.00319968	1.75562
cg19403541	ID11341	SCRG1	110783	1.33088e-07	0.00839916	-0.0519544			cg19921577	ID402569	KPNA7	100601	2.80663e-09	0.00159984	1.63235
cg16589299	ID664	BNIP3	2036649	1.49303e-07	0.00549945	-0.1422			cg06083506	ID4233	MET	400419	2.82117e-09	0.00319968	1.41273
cg18143296	ID7881	KCNAB1	1637736	1.49303e-07	0.00639936	-1.12357			cg24935896	ID23612	PHLDA3	6807	2.82117e-09	0.00059994	0.792466
cg23188704	ID30820	KCNIP1	809857	1.67385e-07	0.00129987	-0.244386			cg02661728	ID28969	BZW2	317487	3.00973e-09	0.0059994	0.592301
cg01150433	ID116441	TM4SF18	1909077	1.67418e-07	0.00069993	-0.935818			cg12656085	ID9168	TMSB10	40597	3.00973e-09	0.00079992	0.028625
cg03894892	ID1804	DPP6	139221	1.67418e-07	0.0019998	-0.324214			cg17328839	ID205	AK4	1485480	3.00973e-09	0.00569943	1.76411
cg05826596	ID10900	RUNDC3A	130278	1.67418e-07	0.00189981	0.612394			cg26854588	ID51195	RAPGEFL1	95225	3.00973e-09	0.00429957	2.33519
cg16524049	ID4921	DDR2	2603278	1.67418e-07	0.00839916	-0.496245			cg02766259	ID144347	FAM101A	846740	3.21052e-09	0.00049995	2.68941
cg21776417	ID185	AGTR1	1273242	1.67418e-07	0.00439956	-0.782844			cg11235594	ID7851	MALL	33269	3.21052e-09	0.00719928	1.9616
cg21577836	ID460	ASTN1	1433275	1.71925e-07	0.00959904	-1.40547			cg11444072	ID129642	MBOAT2	283921	3.21052e-09	0.00869913	1.20713
cg01142635	ID2121	EVC	511193	1.77254e-07	0.00629937	-0.474565			cg27511289	ID9920	KBTBD11	42257	3.21052e-09	9.999e-05	0.382795
cg02676167	ID4211	MEIS1	143343	1.77254e-07	0.0009999	-0.621026			cg15679747	ID84985	FAM83A	1435971	3.41558e-09	0.00049995	5.44462
cg05952494	ID894	CCND2	4585	1.77254e-07	0.00339966	-0.356362			cg00108282	ID79778	MICALL2	637073	3.42432e-09	0.00749925	0.118412
cg07799386	ID153241	CEP120	328465	1.77254e-07	0.00919908	-0.411473			cg12616177	ID2050	EPHB4	9366	3.42432e-09	0.00719928	0.563364
cg09359114	ID5166	PDK4	1424170	1.77254e-07	0.00709929	-0.363062			cg18842107	ID51703	ACSL5	684590	3.42432e-09	0.00249975	0.972057
cg17641861	ID5158	PDE6B	49001	1.77254e-07	0.00539946	-1.4183			cg20899781	ID29841	GRHL1	386023	3.42432e-09	0.00119988	0.809003
cg04207084	ID7434	VIPR2	1459803	1.87646e-07	0.00939906	-0.664721			cg00777445	ID10140	TOB1	25017	3.65194e-09	0.00069993	1.45951
cg05895353	ID1066	CES1	1255353	1.87646e-07	0.00119988	-1.02461			cg02661728	ID346389	MACC1	3238687	3.65194e-09	0.00529947	0.500244
cg25734913	ID51617	HMP19	800216	1.98586e-07	0.00169983	0.892885			cg13473184	ID51043	ZBTB7B	70301	3.65194e-09	0.00349965	0.467366
cg01541645	ID64582	GPR135	1172269	1.98626e-07	0.00439956	0.0899536			cg23230478	ID83715	ESPN	124227	3.65194e-09	0.00289971	1.67065
cg11112161	ID91608	RASL10B	235674	1.98626e-07	0.00309969	0.369291			cg06545761	ID2300	FOXL1	829326	3.89425e-09	0.00279972	2.79933
cg13337047	ID5178	PEG3	331748	1.98626e-07	0.00929907	-0.163052			cg26579550	ID5315	PKM	1066009	3.89425e-09	0.00749925	0.615539
cg02963248	ID4211	MEIS1	142517	2.10223e-07	0.0009999	-0.621026			cg03893663	ID23086	EXPH5	1602743	4.15216e-09	0.00609939	1.34077
cg18103859	ID64582	GPR135	1177942	2.10223e-07	0.00439956	0.0899536			cg04910082	ID706	TSPO	84396	4.15216e-09	0.00229977	0.521193
cg26509691	ID26223	FBXL21	902489	2.13276e-07	9.999e-05	0.133103			cg10734044	ID344875	COL6A4P1	998165	4.35669e-09	0.00149985	0.909079
cg17168456	ID84871	AGBL4	228040	2.17302e-07	0.00369963	-0.191495			cg07497941	ID387264	KRTAP5-1	347967	4.42665e-09	0.00579942	0.807984
cg01735384	ID114821	ZBED9	48179	2.2243e-07	0.00049995	-0.127658			cg08123444	ID6241	RRM2	429593	4.42665e-09	0.00089991	0.607324
cg15508809	ID5587	PRKD1	1165590	2.22473e-07	0.00869913	-0.496873			cg12885484	ID6624	FSCN1	474365	4.42665e-09	0.0049995	0.00951449
cg01844539	ID84327	ZBED3	757777	2.3541e-07	0.00069993	-0.312945			cg16685257	ID10945	KDELR1	96287	4.42665e-09	0.00819918	0.549132
cg09422450	ID57687	VAT1L	1801135	2.3541e-07	0.00289971	0.946639			cg18270378	ID80727	TTYH3	597057	4.42665e-09	0.0069993	-0.0697287
cg10526277	ID7881	KCNAB1	1638336	2.3541e-07	0.00809919	-1.12357			cg19035908	ID55094	GPATCH1	161788	4.42665e-09	0.00019998	0.21073
cg14750948	ID57088	PLSCR4	1161510	2.3541e-07	0.00389961	-0.272408			cg00777445	ID55040	EPN3	356575	4.71756e-09	0.00969903	2.14481
cg20136061	ID2992	GYG1	1572608	2.3541e-07	0.00889911	-0.00986035			cg07621385	ID3693	ITGB5	1000841	4.71874e-09	0.00579942	0.574614
cg10243301	ID664701	ZNF826P	444229	2.49071e-07	9.999e-05	-0.843021			cg11048797	ID9123	SLC16A3	257253	4.71874e-09	0.00789921	0.708337
cg24913868	ID159296	NKX2-3	3379	2.63495e-07	0.00769923	-0.675441			cg22369786	ID10253	SPRY2	2168	4.71874e-09	0.00019998	0.365112
cg19092317	ID9607	CARTPT	1724778	2.74834e-07	0.00269973	0.0143017			cg24968629	ID9620	CELSR1	34527	4.71874e-09	0.00049995	0.250815
cg24999105	ID116379	IL22RA2	388350	2.77743e-07	0.0019998	-1.54113			cg25475538	ID8795	TNFRSF10B	470857	4.71874e-09	0.00059994	0.0122148
cg03685886	ID79791	FBXO31	482036	2.78723e-07	0.00369963	0.0301088			cg04627863	ID151507	MSL3P1	35385	5.02954e-09	0.00409959	0.671512
cg19029181	ID57088	PLSCR4	1161569	2.78723e-07	0.00429957	-0.272408			cg06354695	ID51514	DTL	434602	5.02954e-09	0.00069993	0.965364
cg04317962	ID54386	TERF2IP	3941990	2.94797e-07	0.00919908	-0.0991184			cg06817454	ID84793	FOXD2-AS1	460140	5.02954e-09	0.00279972	0.615093
cg18470839	ID196463	PLBD2	1081802	2.94797e-07	0.0059994	-0.209951			cg21049501	ID201266	SLC39A11	968442	5.02954e-09	0.00959904	0.737421
cg05065572	ID196463	PLBD2	1037541	3.11764e-07	0.00619938	-0.209951			cg25556008	ID84823	LMNB2	68417	5.02954e-09	0.00149985	0.371121
cg06001519	ID55504	TNFRSF19	643670	3.11764e-07	0.0069993	-1.0943			cg23465685	ID6469	SHH	12365	5.35486e-09	0.0029997	2.37145
cg17987112	ID10814	CPLX2	1064955	3.29669e-07	0.00149985	1.42337			cg01119452	ID54443	ANLN	858418	5.3602e-09	0.00519948	1.59388
cg18437209	ID143458	LDLRAD3	860412	3.29669e-07	0.00059994	-0.296187			cg01221209	ID9319	TRIP13	338082	5.3602e-09	0.00449955	0.990482
cg24809973	ID81796	SLCO5A1	1721520	3.29669e-07	0.00559944	-0.772419			cg11378101	ID8690	JRKL	1297062	5.3602e-09	9.999e-05	0.0356857
cg27016494	ID5166	PDK4	1425660	3.29669e-07	0.00919908	-0.363062			cg18442362	ID5478	PPIA	158468	5.3602e-09	0.00289971	0.171772
cg27361370	ID5806	PTX3	658747	3.29669e-07	0.00529947	-1.32727			cg04627863	ID54575	UGT1A10	196547	5.65934e-09	0.00339966	6.16179
cg01150433	ID185	AGTR1	1273475	3.48564e-07	0.00609939	-0.782844			cg01221209	ID55722	CEP72	57518	5.71194e-09	0.00089991	0.424023
cg08173515	ID163223	ZNF676	722224	3.5833e-07	0.00619938	-1.66122			cg16526732	ID55785	FGD6	13081	5.71194e-09	0.00149985	0.224819
cg00854273	ID6397	SEC14L1	754828	3.685e-07	0.00279972	-0.35259			cg19683417	ID1022	CDK7	685488	5.71194e-09	0.00359964	0.34791
cg22274813	ID7267	TTC3	378469	3.685e-07	0.00259974	-0.141071			cg22229039	ID2023	ENO1	1089476	5.71194e-09	0.0009999	-0.0726116
cg04243827	ID255167	LINC01018	3478568	3.89458e-07	0.00209979	0.388443			cg06333233	ID200407	CREG2	37014	6.08608e-09	0.00109989	2.43088
cg01721569	ID4211	MEIS1	143307	3.89531e-07	0.00149985	-0.621026			cg14528056	ID1944	EFNA3	143434	6.08608e-09	0.00729927	1.7426
cg08668316	ID5158	PDE6B	239205	3.89531e-07	0.00709929	-1.4183			cg17245726	ID51278	IER5	516431	6.08608e-09	0.00429957	0.0179815
cg10397765	ID64582	GPR135	1181049	3.89531e-07	0.00539946	0.0899536			cg20152088	ID5768	QSOX1	1492726	6.08608e-09	0.00709929	0.990271
cg02525108	ID219899	TBCEL	1952769	4.11717e-07	0.00789921	-0.534292			cg08850243	ID135644	TRIM40	65258	6.39008e-09	0.00019998	1.61888
cg05842855	ID114821	ZBED9	48150	4.11717e-07	0.00079992	-0.127658			cg23828876	ID4585	MUC4	462861	6.48398e-09	0.00059994	3.5479
cg09268729	ID51678	MPP6	1284073	4.11717e-07	0.00109989	-0.429939			cg05006942	ID80777	CYB5B	317541	6.90711e-09	0.00059994	0.251174
cg22582862	ID100129842	ZNF737	585721	4.11717e-07	0.00519948	-1.14927			cg06978117	ID23086	EXPH5	2690639	6.90711e-09	0.00779922	1.34077
cg23760687	ID51761	ATP8A2	324473	4.35118e-07	0.00689931	-0.0467987			cg24935896	ID6051	RNPEP	520273	6.90711e-09	0.00519948	0.119114
cg24680632	ID196463	PLBD2	2247661	4.35118e-07	0.00729927	-0.209951			cg23508201	ID84951	TNS4	20029	7.34983e-09	0.00059994	4.87382
cg26132320	ID64405	CDH22	209135	4.35118e-07	0.00289971	-0.779495			cg01231543	ID999	CDH1	29446	7.35702e-09	0.00229977	0.911755
cg05513806	ID51555	PEX5L	1683374	4.41292e-07	0.00309969	-0.244613			cg04416111	ID2300	FOXL1	622780	7.35702e-09	0.00419958	2.79933
cg01064265	ID283856	LOC283856	861948	4.53654e-07	0.00609939	0.130242			cg05663278	ID5373	PMM2	87455	7.35702e-09	0.00189981	0.54025
cg14055896	ID126017	ZNF813	494855	4.59796e-07	0.00059994	-0.597544			cg06935608	ID157313	CDCA2	983443	7.35702e-09	0.00109989	0.744502
cg17321814	ID282996	RBM20	5963262	4.59796e-07	0.00709929	-0.47295			cg08564522	ID2931	GSK3A	305966	7.35702e-09	0.00149985	0.24565
cg00792424	ID54898	ELOVL2	658464	4.85819e-07	0.00639936	-0.376783			cg24439686	ID7083	TK1	405438	7.35702e-09	0.00349965	0.734363
cg23248357	ID170690	ADAMTS16	2385066	4.85819e-07	0.00789921	-0.0201393			cg26035201	ID84262	PSMG3	2483	7.35702e-09	0.00839916	0.465868
cg03177042	ID285800	PRR18	299200	5.09966e-07	0.00519948	-0.30923			cg07041428	ID7468	WHSC1	110103	7.83534e-09	0.00019998	0.11423
cg23760687	ID338872	C1QTNF9	738019	5.09966e-07	0.00709929	-0.681583			cg08382534	ID57707	TLDC1	479687	7.83534e-09	0.00409959	0.484137
cg02578942	ID22871	NLGN1	1236537	5.13257e-07	0.00779922	0.947371			cg10094886	ID127841	LINC00628	37569	8.1316e-09	0.00289971	1.52561
cg08612137	ID51619	UBE2D4	1432828	5.13257e-07	0.00359964	0.0294597			cg04327247	ID79695	GALNT12	1005321	8.34382e-09	0.00969903	1.3951
cg13677144	ID388566	ZNF470	604995	5.13257e-07	0.0009999	-0.50449			cg05418947	ID1948	EFNB2	383735	8.34382e-09	0.00079992	0.817724
cg22896354	ID3768	KCNJ12	58752	5.13257e-07	0.00639936	-0.210229			cg09238801	ID9240	PNMA1	2027	8.34382e-09	9.999e-05	0.356744
cg00873601	ID196463	PLBD2	2247654	5.42183e-07	0.00809919	-0.209951			cg10019392	ID2300	FOXL1	1322209	8.34382e-09	0.00469953	2.79933
cg04436207	ID185	AGTR1	1279194	5.42183e-07	0.00749925	-0.782844			cg13800005	ID79783	SUGCT	545284	8.34382e-09	0.00709929	-0.391163
cg17023149	ID285550	FAM200B	2146847	5.42183e-07	0.00139986	-0.0608766			cg14241836	ID3486	IGFBP3	2164049	8.34382e-09	0.00069993	0.359995
cg13677144	ID58491	ZNF71	577221	5.72675e-07	0.00179982	-0.647492			cg19734190	ID84740	AFAP1-AS1	762260	8.34382e-09	0.00149985	4.24064
cg14750948	ID116441	TM4SF18	1920782	5.72675e-07	0.00249975	-0.935818			cg04362790	ID8812	CCNK	276072	8.88427e-09	0.00239976	0.0926295
cg18096722	ID157869	SBSPON	3058289	5.72675e-07	0.009999	-0.94936			cg17541002	ID54509	RHOF	516705	8.88427e-09	0.00159984	0.400658
cg27322846	ID2888	GRB14	3140379	5.72675e-07	0.00559944	-0.895753			cg18709710	ID826	CAPNS1	3593	8.88427e-09	0.00039996	0.184156
cg20463526	ID164045	HFM1	622032	5.86942e-07	0.00719928	-1.62072			cg18958693	ID54905	CYP2W1	584766	8.88427e-09	0.00039996	1.78568
cg03807298	ID51617	HMP19	640807	5.88426e-07	0.00219978	0.892885			cg21560697	ID3241	HPCAL1	388146	8.88427e-09	0.0019998	-0.0529306
cg06832449	ID8829	NRP1	1445975	6.04814e-07	0.00289971	-0.49428			cg08070476	ID28969	BZW2	186573	9.45866e-09	0.00989901	0.592301
cg26123605	ID57088	PLSCR4	1172647	6.04814e-07	0.00689931	-0.272408			cg18958693	ID84262	PSMG3	2028	9.45866e-09	0.00929907	0.465868
cg06610849	ID147686	ZNF418	74106	6.38684e-07	0.00829917	-1.19341			cg26107476	ID6051	RNPEP	103132	9.45866e-09	0.0059994	0.119114
cg22582862	ID7639	ZNF85	943153	6.38684e-07	0.00609939	-0.766787			cg26178163	ID1946	EFNA5	201446	9.45866e-09	0.00039996	0.899269
cg24865270	ID54898	ELOVL2	622177	6.38684e-07	0.00749925	-0.376783			cg08070476	ID155465	AGR3	34201	1.00594e-08	0.00279972	3.60894
cg17864046	ID441177	LINC00602	21302	6.66127e-07	0.00389961	0.419842			cg08550523	ID10380	BPNT1	1215237	1.0069e-08	0.00249975	0.467261
cg00083018	ID84553	FAXC	2042797	6.74374e-07	0.0049995	0.43888			cg26894278	ID221150	SKA3	734500	1.0069e-08	0.0049995	0.973479
cg10966580	ID1400	CRMP1	329187	7.51596e-07	0.00309969	0.544058			cg11378101	ID23052	ENDOD1	3121	1.07176e-08	9.999e-05	0.349327
cg07483244	ID27199	OXGR1	2287680	7.81575e-07	0.00309969	-0.891079			cg13413719	ID648791	PPP1R3G	1492832	1.07176e-08	0.00509949	0.203805
cg07060551	ID94030	LRRC4B	127078	7.93328e-07	0.00589941	0.0351293			cg00044372	ID57707	TLDC1	532536	1.14066e-08	0.00459954	0.484137
cg08318283	ID60677	CELF6	942681	7.93328e-07	0.00229977	-0.918504			cg06609496	ID55722	CEP72	562021	1.14066e-08	0.00109989	0.424023
cg22108469	ID51617	HMP19	640752	7.93328e-07	0.00249975	0.892885			cg13261536	ID116447	TOP1MT	63733	1.14066e-08	0.00889911	0.341297
cg22649311	ID57575	PCDH10	2573	7.93328e-07	0.00369963	1.38502			cg26522708	ID54897	CASZ1	84942	1.14066e-08	0.00029997	0.503876
cg14323675	ID6456	SH3GL2	171317	8.37135e-07	0.00439956	0.406722			cg09981198	ID7020	TFAP2A	95776	1.21386e-08	0.00889911	1.75562
cg00505277	ID147686	ZNF418	74435	8.83573e-07	0.00959904	-1.19341			cg13261536	ID93100	NAPRT	316598	1.21386e-08	0.00249975	1.27729
cg00992850	ID51678	MPP6	1287618	8.83573e-07	0.00159984	-0.429939			cg10311048	ID60488	MRPS35	133065	1.2916e-08	0.00209979	0.537338
cg05091238	ID5806	PTX3	659029	8.83573e-07	0.00909909	-1.32727			cg20151476	ID54905	CYP2W1	584573	1.2916e-08	0.00039996	1.78568
cg07060551	ID84258	SYT3	55288	9.32154e-07	0.00669933	0.191272			cg02849956	ID29128	UHRF1	274682	1.37417e-08	0.0039996	0.388022
cg09422450	ID51741	WWOX	1490291	9.32317e-07	0.00719928	0.0364464			cg03891318	ID9616	RNF7	2084375	1.37417e-08	0.00649935	0.305098
cg16940012	ID51617	HMP19	641332	9.32317e-07	0.00259974	0.892885			cg16888565	ID302	ANXA2	2615747	1.37417e-08	0.00989901	0.755773
cg26975086	ID51619	UBE2D4	1432752	9.32317e-07	0.00489951	0.0294597			cg20477160	ID151507	MSL3P1	1159540	1.37417e-08	0.0069993	0.671512
cg19560588	ID9808	KIAA0087	685830	9.55671e-07	0.00339966	0.134585			cg22786472	ID5099	PCDH7	4523054	1.37417e-08	0.00239976	0.0779444
cg12544191	ID51617	HMP19	800852	9.83468e-07	0.00259974	0.892885			cg06176471	ID481	ATP1B1	12860	1.46185e-08	0.00269973	1.39724
cg01529365	ID196463	PLBD2	1082783	9.8364e-07	0.00939906	-0.209951			cg08836861	ID80777	CYB5B	299369	1.46185e-08	0.00109989	0.251174
cg04857033	ID2210	FCGR1B	677532	9.8364e-07	0.00709929	-1.45511			cg15160746	ID2288	FKBP4	160868	1.46185e-08	0.00139986	0.898403
cg07040834	ID1238	ACKR2	1212576	9.8364e-07	0.00139986	0.214655			cg10193711	ID4323	MMP14	387995	1.55494e-08	0.0069993	0.0945744
cg17757602	ID345557	PLCXD3	1441382	9.8364e-07	0.00629937	0.24331			cg09218076	ID122970	ACOT4	809895	1.7587e-08	9.999e-05	0.47764
cg18075315	ID160428	ALDH1L2	1510051	9.8364e-07	0.0029997	0.22978			cg20042662	ID57210	SLC45A4	1271354	1.7587e-08	0.0049995	0.757388
cg22582862	ID81931	ZNF93	151183	9.8364e-07	0.00019998	-0.686412			cg20468415	ID5423	POLB	602999	1.7587e-08	0.00049995	0.434117
cg03457195	ID151258	SLC38A11	3527829	1.01013e-06	0.00429957	-0.790153			cg05088820	ID29841	GRHL1	716186	1.87006e-08	0.00389961	0.809003
cg01405404	ID374899	ZNF829	124367	1.03695e-06	0.00369963	-0.66405			cg09477895	ID151648	SGOL1	2087015	1.87006e-08	0.00229977	0.898834
cg04317962	ID51741	WWOX	1490298	1.03767e-06	0.00759924	0.0364464			cg03099780	ID11166	SOX21	2500085	1.96275e-08	0.00119988	3.32688
cg04834436	ID51716	CES1P1	431756	1.0639e-06	0.00349965	-1.19165			cg20216309	ID344875	COL6A4P1	777073	1.96328e-08	0.00359964	0.909079
cg00992850	ID9808	KIAA0087	677741	1.08394e-06	0.00379962	0.134585			cg05173058	ID9055	PRC1	2035363	1.98825e-08	0.00249975	0.922756
cg15145341	ID338872	C1QTNF9	622624	1.09266e-06	0.00929907	-0.681583			cg13473184	ID80308	FLAD1	50965	1.98825e-08	0.00109989	0.375055
cg09359114	ID6863	TAC1	711174	1.11732e-06	0.00029997	-0.900248			cg17541002	ID8638	OASL	237843	1.98825e-08	0.00689931	0.948768
cg00991875	ID154197	PNLDC1	879095	1.12201e-06	0.00319968	-2.13188			cg26250989	ID83715	ESPN	151345	1.98825e-08	0.00869913	1.67065
cg14568105	ID374899	ZNF829	123992	1.1239e-06	0.00379962	-0.66405			cg13716585	ID4323	MMP14	387983	2.11367e-08	0.00819918	0.0945744
cg14970666	ID255167	LINC01018	4543297	1.15421e-06	0.00489951	0.388443			cg20899781	ID79954	NOL10	1124345	2.11367e-08	0.00079992	0.317606
cg00992850	ID441204	LOC441204	537635	1.15441e-06	0.00329967	-0.497159			cg08994082	ID84823	LMNB2	68492	2.24675e-08	0.00349965	0.371121
cg01419831	ID55137	FIGN	2308808	1.15441e-06	0.00519948	-0.813602			cg10066186	ID84962	AJUBA	363272	2.24675e-08	0.00039996	0.429289
cg10945079	ID55137	FIGN	2308657	1.15441e-06	0.00519948	-0.813602			cg21560697	ID29841	GRHL1	36908	2.24675e-08	0.00449955	0.809003
cg15936446	ID345557	PLCXD3	1441638	1.15441e-06	0.00659934	0.24331			cg26363759	ID80176	SPSB1	37781	2.24675e-08	0.00489951	0.0901252
cg18793404	ID2887	GRB10	1295329	1.15441e-06	0.00819918	-0.470623			cg27466235	ID345079	SOWAHB	193907	2.24675e-08	0.00469953	1.5024
cg08173515	ID148198	ZNF98	947619	1.19259e-06	0.00489951	-1.1599			cg10586672	ID7476	WNT7A	593038	2.34264e-08	0.00039996	0.101208
cg01130127	ID84258	SYT3	85728	1.21741e-06	0.00819918	0.191272			cg15754112	ID9231	DLG5	715553	2.38793e-08	0.00179982	0.805499
cg01844539	ID133746	JMY	1391116	1.21741e-06	0.00419958	-0.308437			cg18010348	ID120224	TMEM45B	530995	2.38793e-08	0.00269973	3.03087
cg03704308	ID51619	UBE2D4	1432620	1.21741e-06	0.00579942	0.0294597			cg19538115	ID10140	TOB1	25553	2.38793e-08	0.00259974	1.45951
cg10243301	ID81931	ZNF93	151820	1.21741e-06	0.00019998	-0.686412			cg03887584	ID56889	TM9SF3	216499	2.5377e-08	0.00249975	0.667681
cg20317123	ID6446	SGK1	281973	1.21741e-06	0.00309969	-0.518037			cg19242984	ID100128553	CTAGE4	115291	2.5377e-08	0.00839916	0.705752
cg19777067	ID116966	WDR17	2546881	1.28348e-06	0.00219978	-0.589006			cg25206071	ID55432	YOD1	217149	2.5377e-08	0.00479952	0.522236
cg01817364	ID345557	PLCXD3	1526680	1.2837e-06	0.00679932	0.24331			cg20453861	ID11227	GALNT5	573537	2.69412e-08	0.00949905	3.31362
cg26236177	ID64582	GPR135	1178589	1.2837e-06	0.00929907	0.0899536			cg02049833	ID200407	CREG2	569354	2.69594e-08	0.00239976	2.43088
cg16259229	ID9752	PCDHA9	193118	1.30881e-06	0.00019998	0.508122			cg08850243	ID11074	TRIM31	88900	2.69594e-08	0.00779922	3.87762
cg04436207	ID57088	PLSCR4	1167496	1.35345e-06	0.00949905	-0.272408			cg03668763	ID440026	TMEM41B	212970	2.69655e-08	0.00969903	0.41259
cg06198892	ID256130	TMEM196	1019966	1.41313e-06	0.00209979	0.596074			cg21449597	ID27236	ARFIP1	335716	2.69655e-08	0.00259974	0.307841
cg20171396	ID285550	FAM200B	2146441	1.42683e-06	0.00219978	-0.0608766			cg27049539	ID55054	ATG16L1	235620	2.69655e-08	0.00519948	0.284018
cg20887073	ID54898	ELOVL2	662860	1.42683e-06	0.00989901	-0.376783			cg27461254	ID81610	FAM83D	1580517	2.69655e-08	0.00819918	1.61542
cg23008352	ID1284	COL4A2	8605	1.42683e-06	0.00589941	-0.551633			cg27466235	ID57619	SHROOM3	12058	2.69655e-08	0.00109989	0.842301
cg25121513	ID51678	MPP6	1285121	1.42683e-06	0.00179982	-0.429939			cg02131870	ID346606	MOGAT3	741356	2.75951e-08	0.00139986	2.50144
cg21852117	ID441204	LOC441204	540042	1.50402e-06	0.00369963	-0.497159			cg11680590	ID91433	RCCD1	1202043	2.86502e-08	0.00159984	0.422289
cg11230940	ID255167	LINC01018	3478512	1.58414e-06	0.00559944	0.388443			cg16750953	ID81037	CLPTM1L	50087	2.86502e-08	0.00129987	0.443339
cg00665374	ID3908	LAMA2	2398584	1.5852e-06	0.00939906	0.0719198			cg26402417	ID8690	JRKL	1281773	2.86502e-08	0.00089991	0.0356857
cg09275704	ID1066	CES1	1550033	1.67058e-06	0.00349965	-1.02461			cg18921475	ID435	ASL	876984	3.04367e-08	0.00929907	0.813019
cg25090514	ID255167	LINC01018	4543543	1.67058e-06	0.00589941	0.388443			cg21454362	ID23288	IQCE	11243	3.04367e-08	0.00029997	0.502587
cg19777067	ID8001	GLRA3	1310362	1.69954e-06	0.00669933	0.382547			cg21560697	ID6241	RRM2	207811	3.04367e-08	0.00349965	0.607324
cg15534561	ID56140	PCDHA8	199611	1.71266e-06	0.00029997	0.08613			cg25856090	ID441294	CTAGE15	240185	3.04367e-08	0.00529947	0.633146
cg22677715	ID57282	SLC4A10	196200	1.76036e-06	0.0029997	-0.607416			cg14790115	ID8796	SCEL	597891	3.21869e-08	0.00069993	4.2008
cg03612413	ID7267	TTC3	378652	1.85476e-06	0.00739926	-0.141071			cg01963702	ID84280	BTBD10	1272759	3.2331e-08	0.00269973	0.333238
cg15922174	ID81571	MIR600HG	258241	1.85476e-06	0.00959904	-1.37115			cg06850099	ID9887	SMG7	371154	3.2331e-08	0.00169983	0.253938
cg22582862	ID90649	ZNF486	115117	1.85476e-06	0.00149985	-1.52458			cg27049539	ID54578	UGT1A6	204483	3.42629e-08	0.00369963	2.82081
cg22749589	ID55857	KIZ	359198	1.85476e-06	0.0009999	0.11042			cg01046798	ID7422	VEGFA	273870	3.43392e-08	0.00109989	0.128252
cg11362010	ID51555	PEX5L	1687871	1.9131e-06	0.0059994	-0.244613			cg01607932	ID8553	BHLHE40	6500	3.43392e-08	0.00219978	0.898178
cg15534561	ID56137	PCDHA12	165587	1.954e-06	0.00019998	0.126882			cg02131870	ID8985	PLOD3	724647	3.43392e-08	0.0009999	0.538654
cg24701575	ID91614	DEPDC7	1192020	1.954e-06	0.00109989	0.485268			cg04257163	ID1848	DUSP6	126224	3.43392e-08	0.00119988	0.581667
cg23008352	ID1282	COL4A1	8471	2.05832e-06	0.00629937	-0.350444			cg11680590	ID9055	PRC1	1164003	3.43392e-08	0.0039996	0.922756
cg09422450	ID85445	CNTNAP4	3273541	2.06684e-06	0.00939906	0.0365786			cg14698665	ID22948	CCT5	1138639	3.43392e-08	0.0019998	0.413787
cg00213479	ID255167	LINC01018	4543387	2.1676e-06	0.00639936	0.388443			cg24897320	ID5686	PSMA5	73419	3.43392e-08	0.00209979	0.211562
cg09019936	ID151258	SLC38A11	3528601	2.1676e-06	0.00569943	-0.790153			cg25957300	ID334	APLP2	32620	3.43392e-08	0.00449955	0.486029
cg13337047	ID58491	ZNF71	577179	2.16796e-06	0.00489951	-0.647492			cg02531439	ID402569	KPNA7	103863	3.64357e-08	0.00809919	1.63235
cg16859420	ID51125	GOLGA7	128964	2.16796e-06	0.00309969	-0.21768			cg09042966	ID1948	EFNB2	3347047	3.64681e-08	0.00259974	0.817724
cg08668316	ID654254	ZNF732	81057	2.27948e-06	0.0019998	-0.399786			cg15711508	ID51022	GLRX2	356996	3.64681e-08	0.00049995	0.766719
cg05826596	ID7343	UBTF	217210	2.28318e-06	0.00429957	-0.270982			cg04618171	ID6241	RRM2	207770	3.87245e-08	0.00379962	0.607324
cg13826247	ID23468	CBX5	229126	2.40426e-06	0.0059994	-0.227898			cg19538115	ID4831	NME2	271902	3.87245e-08	0.00129987	0.360194
cg14055896	ID55422	ZNF331	423298	2.40426e-06	0.00779922	-0.255802			cg20610950	ID9144	SYNGR2	1068468	3.87245e-08	0.0019998	0.21827
cg23188704	ID1843	DUSP1	1456729	2.40426e-06	0.00719928	-0.127546			cg23253961	ID161291	TMEM30B	645963	3.87245e-08	0.00859914	1.4884
cg16142855	ID654254	ZNF732	80800	2.53107e-06	0.00209979	-0.399786			cg27549186	ID7083	TK1	674962	3.87245e-08	0.00859914	0.734363
cg17928883	ID255167	LINC01018	4543758	2.53107e-06	0.00659934	0.388443			cg11738724	ID27121	DKK4	109178	4.08545e-08	0.0009999	2.02235
cg07351192	ID6419	SETMAR	792476	2.53148e-06	0.00939906	-0.553127			cg04188920	ID5214	PFKP	8350	4.11158e-08	0.00169983	0.563108
cg11717507	ID23014	FBXO21	2789475	2.53148e-06	0.00969903	-0.0361963			cg08550523	ID55699	IARS2	1219500	4.11158e-08	0.00039996	0.38742
cg25121513	ID9808	KIAA0087	680238	2.56394e-06	0.00539946	0.134585			cg11012153	ID7165	TPD52L2	182843	4.11158e-08	0.00579942	0.24189
cg16653620	ID151258	SLC38A11	3527900	2.59706e-06	0.00639936	-0.790153			cg13728308	ID283635	FAM177A1	981221	4.11158e-08	0.00039996	0.60169
cg16509851	ID116966	WDR17	2556370	2.6647e-06	0.00379962	-0.589006			cg18958693	ID90637	ZFAND2A	407745	4.11158e-08	0.00029997	0.366579
cg01817364	ID729	C6	1775870	2.66512e-06	0.00449955	-0.210736			cg26494916	ID22885	ABLIM3	311312	4.11158e-08	0.00139986	0.506001
cg09027601	ID64421	DCLRE1C	232933	2.66512e-06	0.00039996	-0.323547			cg00895174	ID23042	PDXDC1	339165	4.36499e-08	0.00049995	0.65377
cg13851508	ID4211	MEIS1	138676	2.66512e-06	0.00379962	-0.621026			cg13805951	ID256281	NUDT14	301158	4.36499e-08	0.00479952	0.117141
cg15262242	ID22834	ZNF652	137735	2.66512e-06	0.0019998	-0.255209			cg16685257	ID6820	SULT2B1	64330	4.36499e-08	0.00259974	1.59167
cg03177042	ID441177	LINC00602	21632	2.6826e-06	0.00739926	0.419842			cg06984255	ID22978	NT5C2	38129	4.63349e-08	0.00029997	0.179521
cg01844539	ID8622	PDE8B	634102	2.80551e-06	0.00679932	-0.152967			cg07447769	ID143	PARP4	363683	4.63349e-08	0.00129987	0.310331
cg08173515	ID353088	ZNF429	30907	2.80551e-06	0.00569943	-0.42917			cg05088820	ID6241	RRM2	887089	4.91795e-08	0.00389961	0.607324
cg02531479	ID134111	UBE2QL1	3700669	2.95296e-06	0.0069993	1.031			cg20893936	ID200407	CREG2	323524	4.91795e-08	0.0039996	2.43088
cg03383295	ID114796	PSMG3-AS1	99871	2.95296e-06	0.00919908	0.104615			cg27549186	ID124583	CANT1	147651	4.91795e-08	0.00379962	0.603013
cg24105287	ID4211	MEIS1	142722	2.95296e-06	0.00379962	-0.621026			cg04348305	ID9837	GINS1	157363	5.21928e-08	0.00309969	0.423199
cg24286765	ID5523	PPP2R3A	1615858	2.95296e-06	0.0019998	0.0487939			cg06547285	ID7421	VDR	668551	5.21928e-08	0.00139986	0.437404
cg24081764	ID126017	ZNF813	415112	3.10781e-06	0.0029997	-0.597544			cg11444072	ID29841	GRHL1	663993	5.21928e-08	0.00749925	0.809003
cg03656099	ID762	CA4	1254652	3.17057e-06	0.00889911	-1.64048			cg26402417	ID23052	ENDOD1	18410	5.21928e-08	0.00039996	0.349327
cg04517282	ID255167	LINC01018	3839026	3.26836e-06	0.00719928	0.388443			cg15699321	ID51809	GALNT7	3942650	5.53845e-08	0.00659934	0.441169
cg03457195	ID55137	FIGN	2308307	3.27041e-06	0.00729927	-0.813602			cg17494199	ID1948	EFNB2	352446	5.53845e-08	0.00339966	0.817724
cg06610849	ID79673	ZNF329	141301	3.27041e-06	0.00459954	-0.257246			cg19714737	ID8690	JRKL	1242181	5.53845e-08	0.00129987	0.0356857
cg15482122	ID11154	AP4S1	2246915	3.27041e-06	0.00409959	-0.314539			cg09749669	ID144100	PLEKHA7	823080	5.87646e-08	0.00679932	0.838039
cg16259229	ID56137	PCDHA12	165544	3.35421e-06	0.00019998	0.126882			cg11012153	ID54923	LIME1	53315	5.87646e-08	0.00949905	0.791686
cg02037307	ID26223	FBXL21	902443	3.37312e-06	9.999e-05	0.133103			cg12253071	ID64151	NCAPG	1928508	5.87646e-08	0.00679932	0.581164
cg02476510	ID157753	TMEM74	4645809	3.43037e-06	0.00689931	-0.240944			cg12281620	ID84823	LMNB2	68323	5.87646e-08	0.0059994	0.371121
cg15087860	ID256130	TMEM196	1003036	3.43521e-06	0.00289971	0.596074			cg14302214	ID5214	PFKP	649709	5.87646e-08	0.00289971	0.563108
cg11052202	ID84553	FAXC	500363	3.44114e-06	0.00879912	0.43888			cg23253961	ID4522	MTHFD1	2460264	5.87646e-08	0.00169983	0.257504
cg24388424	ID222696	ZSCAN23	154123	3.6198e-06	0.00079992	-0.953371			cg05729490	ID3209	HOXA13	164461	6.12326e-08	0.00039996	2.47945
cg11073773	ID51678	MPP6	1284427	3.62037e-06	0.00439956	-0.429939			cg00177431	ID51497	NELFCD	1283400	6.61339e-08	0.00239976	0.199695
cg02428119	ID79673	ZNF329	141274	3.8085e-06	0.00519948	-0.257246			cg00416710	ID552900	BOLA2	270258	6.61339e-08	0.00169983	0.481982
cg16564033	ID7267	TTC3	377829	3.8085e-06	0.00959904	-0.141071			cg05006942	ID28987	NOB1	12832	6.61339e-08	0.0049995	0.168078
cg15747825	ID114821	ZBED9	10513	3.90544e-06	0.00339966	-0.127658			cg16728539	ID2305	FOXM1	535152	6.61339e-08	0.00789921	1.20978
cg25640519	ID92369	SPSB4	731911	3.99978e-06	0.00579942	-1.11703			cg16854533	ID6259	RYK	241701	6.61339e-08	0.00109989	0.0102579
cg20962117	ID6456	SH3GL2	171784	4.00349e-06	0.00719928	0.406722			cg02100150	ID56169	GSDMC	1878649	7.01314e-08	0.00159984	-0.217669
cg26365925	ID54861	SNRK	718725	4.00597e-06	0.0079992	-0.304296			cg02661728	ID57037	ANKMY2	332883	7.01463e-08	0.00049995	0.391056
cg04207084	ID154822	LINC00689	1323198	4.13082e-06	0.00919908	-0.987655			cg04724556	ID84978	FRMD5	20567	7.01463e-08	0.00219978	0.839675
cg13122377	ID58491	ZNF71	577023	4.21319e-06	0.00779922	-0.647492			cg06827256	ID286826	LIN9	185601	7.01463e-08	0.00109989	0.526991
cg22582862	ID664701	ZNF826P	444866	4.21319e-06	0.00069993	-0.843021			cg16809762	ID8139	GAN	20612	7.01463e-08	0.00189981	0.725336
cg27322846	ID151258	SLC38A11	3527397	4.21319e-06	0.00739926	-0.790153			cg22615730	ID84908	FAM136A	531995	7.01463e-08	0.00939906	0.136727
cg00503840	ID6863	TAC1	710761	4.31399e-06	0.0009999	-0.900248			cg24527751	ID26003	GORASP2	66907	7.01463e-08	0.00029997	0.386174
cg04834436	ID1066	CES1	504321	4.43064e-06	0.00519948	-1.02461			cg25747670	ID965	CD58	1364896	7.01463e-08	0.00089991	0.00813655
cg19104015	ID3214	HOXB4	9700	4.89814e-06	0.00739926	-0.205207			cg04627863	ID54578	UGT1A6	140158	7.42365e-08	0.00659934	2.82081
cg25243455	ID3553	IL1B	439003	4.89814e-06	0.0009999	-1.33944			cg02186444	ID30850	CDR2L	137250	7.43936e-08	0.00079992	1.21561
cg26053480	ID441204	LOC441204	539580	4.89814e-06	0.00589941	-0.497159			cg03109660	ID51274	KLF3	981284	7.43936e-08	0.0089991	0.385945
cg22488797	ID26223	FBXL21	902681	4.99794e-06	0.00039996	0.133103			cg06834177	ID388591	RNF207	64902	7.43936e-08	0.00379962	0.23926
cg08154039	ID140458	ASB5	2027779	5.11801e-06	0.00069993	0.147711			cg14679668	ID26986	PABPC1	396028	7.43936e-08	0.00149985	0.0834007
cg26132320	ID57468	SLC12A5	9975	5.14844e-06	0.00789921	0.133274			cg26232553	ID6788	STK3	1516297	7.43936e-08	0.00049995	0.350546
cg01150433	ID205428	C3orf58	3450015	5.14921e-06	0.00839916	-0.497515			cg01674147	ID27236	ARFIP1	176943	7.88892e-08	0.00419958	0.307841
cg27404023	ID55137	FIGN	2308519	5.14921e-06	0.00879912	-0.813602			cg04257163	ID8693	GALNT4	298511	7.88892e-08	0.0039996	0.490399
cg02650401	ID51555	PEX5L	1686659	5.38517e-06	0.00929907	-0.244613			cg05457221	ID10539	GLRX3	2314185	7.88892e-08	0.00039996	0.235508
cg07926895	ID2494	NR5A2	2824	5.41254e-06	0.00439956	-0.224736			cg19674851	ID3667	IRS1	2942618	7.88892e-08	0.0019998	0.527584
cg22677715	ID151258	SLC38A11	3527391	5.6887e-06	0.00819918	-0.790153			cg00264133	ID9121	SLC16A5	65298	8.36469e-08	0.00989901	0.803123
cg18096722	ID286187	PPP1R42	3006431	5.69301e-06	0.00369963	-0.0344821			cg12126038	ID283635	FAM177A1	547799	8.36469e-08	0.00089991	0.60169
cg15534561	ID9752	PCDHA9	193161	5.77824e-06	0.00039996	0.508122			cg24036791	ID84280	BTBD10	1855673	8.36469e-08	0.00569943	0.333238
cg05513983	ID23101	MCF2L2	1573472	5.97828e-06	0.00219978	-0.388171			cg26189213	ID833	CARS	282734	8.36469e-08	0.00019998	0.203915
cg06832449	ID8325	FZD8	860380	5.97828e-06	0.00069993	-0.279193			cg14528056	ID23623	RUSC1	95857	8.86815e-08	0.00559944	0.730165
cg15508809	ID11154	AP4S1	2263002	5.97828e-06	0.00619938	-0.314539			cg23826980	ID2288	FKBP4	2341259	8.86815e-08	0.00639936	0.898403
cg16509851	ID132851	SPATA4	2686208	6.12725e-06	0.00359964	-0.261075			cg09186101	ID56270	WDR45B	409349	9.40086e-08	0.00109989	0.253296
cg00412749	ID114821	ZBED9	48060	6.28097e-06	0.00429957	-0.127658			cg12422539	ID5269	SERPINB6	443066	9.40086e-08	0.00249975	0.147821
cg18875371	ID11154	AP4S1	2250126	6.2819e-06	0.00629937	-0.314539			cg23230478	ID388591	RNF207	91679	9.40086e-08	0.00419958	0.23926
cg11889068	ID114821	ZBED9	48054	6.59922e-06	0.00429957	-0.127658			cg27466235	ID306	ANXA3	1847646	9.40086e-08	0.00769923	0.712981
cg00619470	ID23376	UFL1	2307065	6.60019e-06	0.00179982	-0.249688			cg19704102	ID22906	TRAK1	11008	9.96443e-08	0.00579942	0.427429
cg05457480	ID9963	SLC23A1	420161	6.60019e-06	0.00369963	-0.595348			cg23172911	ID54499	TMCO1	83089	9.96443e-08	0.00029997	0.491402
cg11241663	ID4211	MEIS1	143078	6.60019e-06	0.00539946	-0.621026			cg26644674	ID5214	PFKP	8379	9.96443e-08	0.00439956	0.563108
cg16509851	ID54969	C4orf27	3751520	6.60019e-06	0.00539946	-0.221023			cg08071719	ID8451	CUL4A	212930	1.05606e-07	0.00019998	0.19844
cg21545862	ID10814	CPLX2	1064315	6.60019e-06	0.00339966	1.42337			cg16476991	ID22821	RASA3	12034	1.05606e-07	0.00489951	-0.108331
cg22256631	ID51555	PEX5L	1689129	6.64512e-06	0.00979902	-0.244613			cg06978117	ID341032	C11orf53	28307	1.11888e-07	0.00129987	1.91506
cg04697262	ID80313	LRRC27	3806727	6.93384e-06	0.00439956	-0.290513			cg05729490	ID3206	HOXA10	184306	1.11911e-07	0.00219978	2.73501
cg09019936	ID57282	SLC4A10	197410	6.93384e-06	0.00529947	-0.607416			cg23315892	ID3845	KRAS	947976	1.11911e-07	0.00129987	0.23285
cg10243301	ID440515	ZNF506	230981	6.93384e-06	0.00019998	-0.464154			cg23750206	ID8532	CPZ	703832	1.11911e-07	0.00659934	0.989196
cg10243301	ID148203	ZNF738	1378192	6.93384e-06	0.00039996	-0.836853			cg02659568	ID965	CD58	865463	1.1858e-07	0.00159984	0.00813655
cg15184687	ID23263	MCF2L	893928	6.93384e-06	0.00279972	0.417429			cg04362790	ID7528	YY1	481290	1.1858e-07	0.00029997	0.154087
cg26560110	ID114821	ZBED9	48048	6.93384e-06	0.00449955	-0.127658			cg24036791	ID84953	MICALCL	702364	1.1858e-07	0.00129987	0.794257
cg13462129	ID1780	DYNC1I1	1217685	7.28353e-06	0.0049995	0.699764			cg25475538	ID55909	BIN3	112106	1.1858e-07	0.00019998	0.111138
cg16051195	ID6196	RPS6KA2	569281	7.28353e-06	0.00039996	-0.3377			cg00177431	ID8480	RAE1	346244	1.25632e-07	0.00189981	0.11705
cg18853935	ID51678	MPP6	1283680	7.28353e-06	0.00629937	-0.429939			cg01284289	ID8091	HMGA2	191801	1.25632e-07	0.00729927	1.95627
cg00619126	ID11250	GPR45	398424	7.43011e-06	0.00049995	-0.893524			cg11608390	ID1992	SERPINB1	820341	1.25632e-07	0.0009999	0.708614
cg04792330	ID57419	SLC24A3	1807976	7.65e-06	0.00409959	0.412962			cg23021584	ID7316	UBC	522564	1.25632e-07	0.00019998	0.390668
cg17928883	ID23379	ICE1	3384257	7.65e-06	0.00609939	-0.188425			cg16461134	ID89944	GLB1L2	396881	1.33088e-07	0.00559944	1.38474
cg19814934	ID5019	OXCT1	1079360	7.65e-06	0.00229977	-0.105906			cg20151476	ID7975	MAFK	30285	1.33088e-07	0.00139986	0.253678
cg15132565	ID9607	CARTPT	1725164	8.00377e-06	0.009999	0.0143017			cg01674147	ID85462	FHDC1	13920	1.40971e-07	0.00409959	1.19525
cg17156743	ID114821	ZBED9	48058	8.03285e-06	0.00489951	-0.127658			cg06984255	ID81603	TRIM8	586941	1.40971e-07	0.00069993	0.223807
cg10243301	ID90649	ZNF486	114480	8.03402e-06	0.00369963	-1.52458			cg07011538	ID805	CALM2	93285	1.40971e-07	0.00119988	0.0210079
cg12880602	ID23376	UFL1	5648551	8.03402e-06	0.00189981	-0.249688			cg07669969	ID643155	SMIM15	150224	1.40971e-07	0.00239976	0.434006
cg27136844	ID116441	TM4SF18	1908904	8.03402e-06	0.00959904	-0.935818			cg08837215	ID283991	UBALD2	181794	1.40971e-07	0.00659934	0.453332
cg07603511	ID51617	HMP19	642103	8.23166e-06	0.00909909	0.892885			cg24968629	ID51512	GTSE1	45640	1.40971e-07	0.00829917	0.543325
cg08835113	ID168620	BHLHA15	1191375	8.23166e-06	0.00249975	0.430558			cg25856090	ID2041	EPHA1	77277	1.40971e-07	0.00769923	0.871224
cg00503840	ID168620	BHLHA15	1191058	8.43636e-06	0.00249975	0.430558			cg02531439	ID84176	MYH16	169697	1.44058e-07	0.00149985	1.19429
cg00998744	ID116441	TM4SF18	1909061	8.43636e-06	0.00959904	-0.935818			cg02849956	ID10226	PLIN3	232953	1.49303e-07	0.0009999	-0.00204922
cg19324940	ID6446	SGK1	282007	8.43636e-06	0.00809919	-0.518037			cg03596178	ID9144	SYNGR2	26156	1.49303e-07	0.00419958	0.21827
cg19691778	ID157657	C8orf37	876293	8.43636e-06	0.00169983	-0.323293			cg07589202	ID3241	HPCAL1	361497	1.49303e-07	0.00879912	-0.0529306
cg04834436	ID26077	DKFZP434H168	865683	8.56322e-06	0.00219978	-0.0135182			cg08752433	ID10094	ARPC3	128407	1.49303e-07	0.0009999	-0.149845
cg09275704	ID51716	CES1P1	1477468	8.85279e-06	0.00729927	-1.19165			cg12865818	ID25788	RAD54B	639255	1.49303e-07	0.00209979	0.886136
cg17168456	ID1996	ELAVL4	142188	8.85279e-06	0.00839916	0.339974			cg02124184	ID64283	ARHGEF28	28708	1.58111e-07	0.0039996	0.922966
cg18437209	ID25891	PAMR1	441977	8.85786e-06	0.00479952	-0.787375			cg08498833	ID10397	NDRG1	252850	1.58111e-07	0.00049995	0.891675
cg20377305	ID1780	DYNC1I1	1217072	8.85786e-06	0.00539946	0.699764			cg12494529	ID23185	LARP4B	104786	1.67418e-07	0.00019998	0.0594515
cg10149225	ID284312	ZSCAN1	24160	9.73416e-06	0.00409959	0.112001			cg21175685	ID1371	CPOX	1065576	1.67418e-07	0.00489951	0.121508
cg11213690	ID23145	SSPO	360728	9.76181e-06	0.00649935	-0.603316			cg21449597	ID84057	MND1	228972	1.67418e-07	0.00819918	0.644192
cg15132565	ID51301	GCNT4	1586570	9.76181e-06	0.00559944	-0.603991			cg02703235	ID10107	TRIM10	5513	1.71925e-07	0.00669933	2.22954
cg18791205	ID6671	SP4	2321364	9.76181e-06	0.00229977	-0.343935			cg25856090	ID340307	CTAGE6	426135	1.77219e-07	0.00139986	0.76269
cg07750560	ID79788	ZNF665	134646	1.02461e-05	0.00229977	-0.844173			cg02687883	ID11079	RER1	56782	1.77254e-07	0.00389961	0.184541
cg09027601	ID9397	NMT2	86100	1.02461e-05	0.00019998	-0.543819			cg06176471	ID8548	BLZF1	248386	1.77254e-07	0.00029997	0.658293
cg22582862	ID440515	ZNF506	230344	1.02461e-05	0.00029997	-0.464154			cg12453623	ID390	RND3	2950028	1.77254e-07	0.0059994	-0.0429443
cg05676400	ID132851	SPATA4	2672957	1.02965e-05	0.00439956	-0.261075			cg18709710	ID147929	ZNF565	78242	1.77254e-07	0.0009999	0.291645
cg10981651	ID2890	GRIA1	981813	1.03282e-05	0.00479952	0.589209			cg04462662	ID9914	ATP2C2	526561	1.87646e-07	0.0059994	2.15997
cg04166294	ID51716	CES1P1	1471526	1.0723e-05	0.00809919	-1.19165			cg04590790	ID54888	NSUN2	1137216	1.87646e-07	0.00879912	0.192296
cg06936231	ID26269	FBXO8	1421416	1.07532e-05	0.00239976	0.0639641			cg09539496	ID80346	REEP4	1835015	1.87646e-07	0.00529947	0.115311
cg00665374	ID9465	AKAP7	31571	1.12841e-05	0.00679932	-1.72457			cg13630114	ID55357	TBC1D2	1190419	1.87646e-07	0.00759924	0.394206
cg15794859	ID6446	SGK1	281865	1.12841e-05	0.00949905	-0.518037			cg21323106	ID140545	RNF32	911739	1.87646e-07	0.00239976	0.801004
cg18853935	ID136895	C7orf31	676947	1.12841e-05	0.00209979	-0.438748			cg24523685	ID54093	SETD4	1369746	1.87646e-07	9.999e-05	-0.0997428
cg26654934	ID114821	ZBED9	48117	1.12841e-05	0.00609939	-0.127658			cg01310482	ID346606	MOGAT3	751837	1.88152e-07	0.00389961	2.50144
cg27467803	ID1602	DACH1	14237712	1.12841e-05	0.00319968	0.117224			cg00167158	ID2820	GPD2	542336	1.98626e-07	0.00389961	0.406854
cg16259229	ID56140	PCDHA8	199568	1.18085e-05	0.00059994	0.08613			cg04813834	ID8139	GAN	86359	1.98626e-07	0.00449955	0.725336
cg22749589	ID4821	NKX2-2	7045	1.184e-05	0.00669933	0.999074			cg05571619	ID56897	WRNIP1	1585288	1.98626e-07	0.00089991	0.223657
cg15339231	ID6863	TAC1	710863	1.20688e-05	0.00129987	-0.900248			cg02069592	ID6495	SIX1	1917945	2.10182e-07	0.00049995	1.97614
cg00400832	ID168620	BHLHA15	1191244	1.21259e-05	0.0029997	0.430558			cg03221073	ID5743	PTGS2	492004	2.10223e-07	0.00069993	2.04321
cg08217163	ID4211	MEIS1	142696	1.24218e-05	0.00639936	-0.621026			cg10586672	ID79188	TMEM43	342335	2.10223e-07	0.00329967	0.136103
cg18497508	ID7942	TFEB	130808	1.24218e-05	0.00649935	-0.633022			cg16750953	ID4726	NDUFS6	509607	2.10223e-07	0.0009999	0.419563
cg19560588	ID136895	C7orf31	672796	1.3668e-05	0.00239976	-0.438748			cg14778437	ID7546	ZIC2	485621	2.12152e-07	0.00169983	3.40955
cg18173235	ID57669	EPB41L5	1158221	1.43348e-05	0.00609939	-0.0348472			cg03649855	ID347734	SLC35B2	1351104	2.22473e-07	9.999e-05	0.204377
cg00213479	ID153572	IRX2	712870	1.50325e-05	0.00279972	0.862454			cg19325791	ID3215	HOXB5	110420	2.22473e-07	0.00849915	0.795119
cg03807298	ID8614	STC2	1402532	1.50325e-05	0.00279972	-0.127997			cg03875819	ID5214	PFKP	1231238	2.3541e-07	0.0069993	0.563108
cg04243827	ID153572	IRX2	351948	1.50325e-05	0.00279972	0.862454			cg09643139	ID444	ASPH	2856120	2.3541e-07	0.00509949	0.947159
cg08173515	ID148203	ZNF738	115794	1.50325e-05	0.00089991	-0.836853			cg10276016	ID57037	ANKMY2	45925	2.3541e-07	0.00139986	0.391056
cg10945079	ID57282	SLC4A10	196988	1.50325e-05	0.00739926	-0.607416			cg11444072	ID6241	RRM2	834896	2.3541e-07	0.00789921	0.607324
cg21545862	ID80315	CPEB4	787353	1.50325e-05	0.00349965	-0.113527			cg25606172	ID84740	AFAP1-AS1	382473	2.3541e-07	0.00859914	4.24064
cg25950112	ID30820	KCNIP1	809822	1.57603e-05	0.00889911	-0.244386			cg25515997	ID92483	LDHAL6B	1174883	2.4504e-07	0.00029997	0.12429
cg06132069	ID5360	PLTP	145034	1.57624e-05	0.00569943	0.255992			cg00522451	ID6574	SLC20A1	50083	2.49071e-07	0.00869913	0.19134
cg07603511	ID8614	STC2	1403828	1.57624e-05	0.00319968	-0.127997			cg00892792	ID54108	CHRAC1	775503	2.49071e-07	0.00279972	0.332613
cg19777067	ID79804	HAND2-AS1	11505	1.57624e-05	0.00279972	0.346271			cg11597902	ID9144	SYNGR2	1068431	2.49071e-07	0.00629937	0.21827
cg06610849	ID284312	ZSCAN1	24586	1.64019e-05	0.00479952	0.112001			cg14454094	ID23173	METAP1	564784	2.49071e-07	0.00439956	0.0720749
cg12673103	ID26223	FBXL21	901288	1.73187e-05	0.00119988	0.133103			cg17552116	ID5361	PLXNA1	23714	2.49071e-07	0.00649935	-0.149697
cg16524049	ID5087	PBX1	646740	1.73244e-05	0.00369963	0.0388887			cg20042662	ID2843	GPR20	1158214	2.49071e-07	0.0009999	1.03021
cg19777067	ID9464	HAND2	10427	1.73244e-05	0.00309969	0.278779			cg24439686	ID332	BIRC5	378447	2.49071e-07	0.00769923	0.89001
cg04612055	ID140767	NRSN1	4433995	1.78715e-05	0.00609939	0.937728			cg01963702	ID84953	MICALCL	119450	2.63495e-07	0.00209979	0.794257
cg15936446	ID729	C6	1690828	1.81595e-05	0.00809919	-0.210736			cg17680767	ID689	BTF3	828958	2.63495e-07	9.999e-05	0.219083
cg26482665	ID25799	ZNF324	95490	1.81595e-05	0.00159984	-0.019915			cg26644674	ID83592	AKR1E2	1729863	2.63495e-07	0.00239976	0.538229
cg15087860	ID6671	SP4	651435	1.90327e-05	0.00319968	-0.343935			cg26769838	ID5214	PFKP	9280	2.63495e-07	0.00759924	0.563108
cg22108469	ID80315	CPEB4	787043	1.90327e-05	0.00389961	-0.113527			cg16152136	ID26986	PABPC1	281596	2.78723e-07	0.00329967	0.0834007
cg06654537	ID54841	BIVM	2810081	1.99457e-05	0.00529947	-0.106145			cg20701183	ID2634	GBP2	1791885	2.78723e-07	0.00029997	-0.127639
cg07160746	ID140730	RIMS4	287785	1.99457e-05	9.999e-05	0.115563			cg14528056	ID10712	FAM189B	26914	2.94797e-07	0.00889911	0.544643
cg17375248	ID4211	MEIS1	143894	1.99457e-05	0.00729927	-0.621026			cg10663897	ID3694	ITGB6	851752	3.11704e-07	0.00659934	1.76591
cg24809973	ID116328	C8orf34	3118672	1.99457e-05	0.00559944	0.267531			cg15026265	ID341346	SMCO2	664069	3.11704e-07	0.00219978	0.0580016
cg18791205	ID256130	TMEM196	666080	2.01933e-05	0.00749925	0.596074			cg06083506	ID858	CAV2	16087	3.11764e-07	0.00069993	-0.0145511
cg12041387	ID168620	BHLHA15	1191396	2.04149e-05	0.00369963	0.430558			cg08123444	ID51692	CPSF3	269088	3.11764e-07	0.00049995	0.0168848
cg19324940	ID116843	SLC18B1	1094244	2.18977e-05	0.00509949	-0.528748			cg08534016	ID55299	BRIX1	855764	3.11764e-07	0.00859914	0.446397
cg24286765	ID347736	NME9	682240	2.18977e-05	0.00679932	-0.48684			cg13587915	ID840	CASP7	838382	3.11764e-07	0.00079992	0.171484
cg27467803	ID57626	KLHL1	12479007	2.21223e-05	0.00329967	1.27433			cg14032261	ID51514	DTL	299613	3.11764e-07	0.00919908	0.965364
cg00213479	ID153571	C5orf38	713362	2.21696e-05	0.00239976	0.581313			cg16960046	ID51373	MRPS17	966219	3.11764e-07	0.00519948	0.535221
cg05186311	ID80313	LRRC27	2387159	2.29405e-05	0.00629937	-0.290513			cg09040942	ID140545	RNF32	1623505	3.29669e-07	0.00329967	0.801004
cg09976984	ID346157	ZNF391	173580	2.29405e-05	0.00609939	-0.698362			cg14284257	ID5445	PON2	4037	3.29669e-07	0.00079992	0.547232
cg11386792	ID92482	BBIP1	246276	2.29405e-05	0.00619938	-0.0852158			cg14528056	ID1196	CLK2	48499	3.29669e-07	0.00079992	-0.149419
cg21545862	ID8614	STC2	1402787	2.29405e-05	0.00449955	-0.127997			cg14602087	ID80139	ZNF703	3085	3.29669e-07	0.00089991	0.675176
cg24147498	ID3087	HHEX	663043	2.29405e-05	0.00739926	-0.933396			cg15160746	ID79602	ADIPOR2	942978	3.29669e-07	9.999e-05	0.350976
cg27272679	ID137872	ADHFE1	2050082	2.29405e-05	0.00149985	-0.935944			cg26035201	ID7975	MAFK	30023	3.29669e-07	0.0029997	0.253678
cg25334575	ID259232	NALCN	1427069	2.40301e-05	0.00629937	0.69426			cg27338302	ID7329	UBE2I	87648	3.29669e-07	0.00489951	-0.0227699
cg10397765	ID646113	LINC00643	1470965	2.44826e-05	0.00849915	0.199623			cg01513157	ID8139	GAN	682863	3.48564e-07	0.00659934	0.725336
cg15732768	ID168620	BHLHA15	1190030	2.45901e-05	0.0039996	0.430558			cg02560081	ID7975	MAFK	728239	3.48564e-07	0.00309969	0.253678
cg11052202	ID2898	GRIK2	2556122	2.51688e-05	0.00319968	0.488987			cg07745671	ID79718	TBL1XR1	357799	3.48564e-07	0.00069993	-0.0419043
cg26305817	ID8614	STC2	98669	2.51688e-05	0.00489951	-0.127997			cg08428188	ID9914	ATP2C2	869962	3.48564e-07	0.00869913	2.15997
cg08206318	ID26223	FBXL21	902368	2.52399e-05	0.00149985	0.133103			cg13116158	ID54108	CHRAC1	1589574	3.48564e-07	0.00459954	0.332613
cg04145134	ID55102	ATG2B	2867993	2.63584e-05	0.00819918	-0.333618			cg17922998	ID444	ASPH	738711	3.48564e-07	0.00679932	0.947159
cg16215422	ID6596	HLTF	1662677	2.63584e-05	0.0069993	0.160233			cg20453861	ID85461	TANC1	1137268	3.48564e-07	0.00269973	0.0304127
cg07060551	ID554235	ASPDH	180433	2.66856e-05	0.00579942	0.946801			cg07142009	ID54739	XAF1	2478	3.685e-07	0.00039996	-0.431396
cg00229754	ID8123	PWAR5	211704	2.74053e-05	0.00459954	-0.375814			cg07242540	ID9249	DHRS3	55758	3.685e-07	0.00869913	0.372928
cg08115183	ID55501	CHST12	738055	2.76012e-05	0.00229977	-0.150039			cg08070476	ID57037	ANKMY2	201969	3.685e-07	0.00209979	0.391056
cg22538780	ID65986	ZBTB10	3812405	2.76012e-05	0.00739926	-0.450379			cg08564522	ID116115	ZNF526	284412	3.685e-07	0.00629937	0.184325
cg25653223	ID256130	TMEM196	1019871	2.86953e-05	0.00939906	0.596074			cg23391288	ID55270	NUDT15	754500	3.685e-07	0.00159984	0.693755
cg05344949	ID57415	C3orf14	58681	3.02553e-05	0.00179982	0.34154			cg25632577	ID6713	SQLE	2037683	3.685e-07	0.00069993	0.525946
cg08376828	ID80313	LRRC27	3806086	3.02553e-05	0.00679932	-0.290513			cg05729490	ID3207	HOXA11	179344	3.7373e-07	0.00269973	2.53043
cg05469285	ID4745	NELL1	512137	3.03329e-05	9.999e-05	-0.439977			cg08205396	ID2843	GPR20	159712	3.89531e-07	0.00119988	1.03021
cg08173515	ID284443	ZNF493	77608	3.16712e-05	0.00659934	-0.672987			cg17758048	ID9231	DLG5	226923	3.89531e-07	0.00779922	0.805499
cg09359114	ID1780	DYNC1I1	1216500	3.16712e-05	0.00979902	0.699764			cg19777001	ID9578	CDC42BPB	280807	3.89531e-07	0.00319968	0.382932
cg17987112	ID80315	CPEB4	786713	3.16712e-05	0.00489951	-0.113527			cg18735089	ID84176	MYH16	131925	4.07428e-07	0.00419958	1.19429
cg21762788	ID157739	TDH	1440644	3.20381e-05	0.00839916	-1.09077			cg21491443	ID84985	FAM83A	1604632	4.1164e-07	0.00639936	5.44462
cg00505277	ID284312	ZSCAN1	24257	3.29192e-05	0.00689931	0.112001			cg04070188	ID26872	STEAP1	25755	4.11717e-07	0.00839916	1.97613
cg00854273	ID146664	MGAT5B	1017424	3.31498e-05	0.00419958	-0.00827314			cg10835083	ID2043	EPHA4	41900	4.11717e-07	0.00049995	1.00712
cg03638905	ID3074	HEXB	1340222	3.46934e-05	0.00179982	-0.0775211			cg12821702	ID80745	THUMPD2	2159087	4.11717e-07	0.00339966	0.0262626
cg17982497	ID145814	PGPEP1L	2642026	3.47924e-05	0.00169983	-0.297668			cg24686551	ID6259	RYK	77687	4.11717e-07	0.00219978	0.0102579
cg05513806	ID23101	MCF2L2	1579768	3.6305e-05	0.00539946	-0.388171			cg00264133	ID30850	CDR2L	171069	4.35118e-07	0.00339966	1.21561
cg15027907	ID84215	ZNF541	17585	3.79825e-05	0.00069993	0.0277196			cg10066186	ID63874	ABHD4	16013	4.35118e-07	0.00049995	-0.0520594
cg19203333	ID116843	SLC18B1	1055650	3.79825e-05	0.00709929	-0.528748			cg10131026	ID28998	MRPL13	1366214	4.35118e-07	0.00089991	0.389938
cg19403541	ID79804	HAND2-AS1	13296	3.79871e-05	0.00459954	0.346271			cg16809762	ID55839	CENPN	287855	4.35118e-07	0.00109989	0.486963
cg02612397	ID5570	PKIB	2816211	3.97428e-05	0.00079992	0.268101			cg26035201	ID8662	EIF3B	787327	4.35118e-07	0.00259974	0.256377
cg07805777	ID797	CALCB	867786	4.0641e-05	0.0039996	0.211112			cg23261443	ID346606	MOGAT3	752037	4.4056e-07	0.00579942	2.50144
cg00229754	ID23742	NPAP1	97761	4.13582e-05	0.00479952	-0.419734			cg06083506	ID26136	TES	22965	4.59796e-07	0.00129987	-0.0106497
cg16259229	ID56141	PCDHA7	206506	4.15699e-05	0.00359964	0.445366			cg08243465	ID57403	RAB22A	610734	4.59796e-07	0.0019998	0.36982
cg19014435	ID11211	FZD10	57751	4.15749e-05	0.00919908	0.707558			cg12491643	ID771	CA12	79621	4.59796e-07	0.00189981	1.07508
cg07791011	ID5793	PTPRG	160665	4.34867e-05	0.00569943	0.045684			cg14785527	ID57559	STAMBPL1	11688	4.59796e-07	0.00179982	0.178044
cg22102688	ID729678	LINC00847	228198	4.34867e-05	0.00769923	-0.484998			cg22092397	ID81037	CLPTM1L	601209	4.59796e-07	0.00609939	0.443339
cg24660009	ID222696	ZSCAN23	46895	4.34867e-05	0.0039996	-0.953371			cg07139495	ID57116	ZNF695	310979	4.85729e-07	0.00129987	0.443063
cg00991875	ID4018	LPA	12968	4.39004e-05	0.00379962	0.198187			cg00258316	ID6518	SLC2A5	914978	4.85819e-07	0.00839916	-1.51399
cg04697262	ID282973	JAKMIP3	3579426	4.75623e-05	0.0069993	-0.0632111			cg10410146	ID23386	NUDCD3	408650	4.85819e-07	0.0009999	0.202008
cg07349208	ID92610	TIFA	1674380	4.75623e-05	0.00709929	-0.777669			cg11229273	ID378	ARF4	568114	4.85819e-07	0.00219978	0.41982
cg07941927	ID54841	BIVM	2807357	4.75623e-05	0.00859914	-0.106145			cg15895782	ID5784	PTPN14	74799	4.85819e-07	0.0009999	0.483466
cg08482436	ID168620	BHLHA15	1193679	4.75623e-05	0.00559944	0.430558			cg16755214	ID1033	CDKN3	143326	4.85819e-07	0.00469953	0.830202
cg07915884	ID163882	CNST	1255590	4.97328e-05	0.00629937	-0.242519			cg18149745	ID4241	MFI2	337907	4.85819e-07	0.00129987	1.202
cg22108469	ID10814	CPLX2	1064625	4.97328e-05	0.00809919	1.42337			cg08754149	ID9231	DLG5	1375647	5.13257e-07	0.00859914	0.805499
cg19777067	ID132851	SPATA4	2676719	5.40998e-05	0.00939906	-0.261075			cg13026629	ID283635	FAM177A1	832093	5.13257e-07	0.00259974	0.60169
cg11213690	ID155066	ATP6V0E2	457654	5.43574e-05	0.009999	-0.145902			cg13261536	ID23144	ZC3H3	279705	5.13257e-07	0.00179982	0.103523
cg05085500	ID140767	NRSN1	4434241	5.53477e-05	0.00979902	0.937728			cg13464117	ID140545	RNF32	911663	5.13257e-07	0.00379962	0.801004
cg27016494	ID168620	BHLHA15	1189981	5.55688e-05	0.00639936	0.430558			cg25655489	ID643155	SMIM15	2974087	5.13257e-07	0.00679932	0.434006
cg16940012	ID133491	C5orf47	743402	5.67009e-05	0.00049995	-0.428212			cg19547192	ID140545	RNF32	1623478	5.42183e-07	0.00389961	0.801004
cg16589299	ID80313	LRRC27	2386827	5.68191e-05	0.00849915	-0.290513			cg00177431	ID57403	RAB22A	611908	5.72675e-07	0.00269973	0.36982
cg13601435	ID23245	ASTN2	330113	5.93856e-05	0.00959904	0.0193944			cg05730975	ID6120	RPE	4118101	5.72675e-07	0.00459954	0.264073
cg25334575	ID2259	FGF14	1927251	5.93856e-05	0.00749925	0.809162			cg07497941	ID57104	PNPLA2	435019	5.72675e-07	0.00749925	0.18769
cg15534561	ID56141	PCDHA7	206549	6.2054e-05	0.00439956	0.445366			cg16377679	ID643155	SMIM15	2069551	5.72675e-07	0.00789921	0.434006
cg25734913	ID80315	CPEB4	642940	6.20612e-05	0.00689931	-0.113527			cg24084564	ID6829	SUPT5H	43386	5.72675e-07	0.00019998	0.179973
cg05229403	ID256536	TCERG1L	142448	6.32238e-05	0.00359964	-0.642159			cg24429533	ID11062	DUS4L	671558	5.72675e-07	0.00209979	0.181698
cg08154039	ID132851	SPATA4	1981774	6.32932e-05	0.009999	-0.261075			cg04257163	ID282809	POC1B	271047	6.04814e-07	0.00379962	0.11448
cg15677384	ID168620	BHLHA15	1193524	6.34339e-05	0.0069993	0.430558			cg04894537	ID5003	SLC22A18AS	162004	6.04814e-07	0.00609939	2.07943
cg03383295	ID55501	CHST12	733614	6.48501e-05	0.00459954	-0.150039			cg09218076	ID8650	NUMB	502612	6.04814e-07	0.00429957	0.124669
cg10157251	ID55897	MESP1	379932	6.48501e-05	0.0079992	0.203394			cg11229273	ID7871	SLMAP	728072	6.38684e-07	0.00359964	0.38413
cg11213690	ID168544	ZNF467	357893	6.48501e-05	0.00659934	-0.295803			cg16686273	ID23288	IQCE	13258	6.38684e-07	0.0039996	0.502587
cg16198315	ID1602	DACH1	2652	6.48501e-05	0.00749925	0.117224			cg18332838	ID83940	TATDN1	1147408	6.38684e-07	0.00289971	0.195731
cg22108469	ID8614	STC2	1402477	6.77569e-05	0.00959904	-0.127997			cg18958693	ID7975	MAFK	30478	6.38684e-07	0.00559944	0.253678
cg24388424	ID9753	ZSCAN12	197858	6.77569e-05	0.00119988	-0.468642			cg04462662	ID10328	EMC8	813375	6.74374e-07	0.00269973	0.268788
cg04562589	ID4543	MTNR1A	1476989	6.98019e-05	0.00569943	-0.844675			cg06996254	ID347902	AMIGO2	45943	6.74374e-07	0.00549945	0.213216
cg12847554	ID6492	SIM1	2368	7.03725e-05	0.00219978	-0.244745			cg13820205	ID140459	ASB6	43591	6.74374e-07	0.00039996	0.136558
cg16859420	ID7994	KAT6A	690389	7.07861e-05	0.00329967	-0.203326			cg15818008	ID5805	PTS	29082	6.74374e-07	0.00039996	0.563804
cg24394856	ID10767	HBS1L	1128811	7.07861e-05	0.00849915	-0.138316			cg18332838	ID157638	FAM84B	871973	6.74374e-07	0.00359964	0.857257
cg24058732	ID3232	HOXD3	23806	7.39424e-05	0.00049995	-0.463857			cg25632577	ID83940	TATDN1	2497073	6.74374e-07	0.00309969	0.195731
cg00873601	ID113675	SDSL	2183809	7.7231e-05	0.00469953	-0.200596			cg06586763	ID84901	NFATC2IP	332316	7.11979e-07	0.00819918	-0.00314305
cg21229570	ID4842	NOS1	2618089	7.91763e-05	0.00889911	0.254176			cg10290728	ID54205	CYCS	304600	7.11979e-07	0.00049995	0.481105
cg18162583	ID3354	HTR1E	2162306	8.02446e-05	0.00179982	0.143544			cg13335567	ID389668	XKR9	454220	7.11979e-07	0.00669933	2.24089
cg03290530	ID5523	PPP2R3A	1615852	8.06569e-05	0.00819918	0.0487939			cg15514918	ID23029	RBM34	762428	7.11979e-07	0.00139986	0.188653
cg22582862	ID148203	ZNF738	1378829	8.06569e-05	0.0029997	-0.836853			cg17371070	ID286053	NSMCE2	864105	7.11979e-07	9.999e-05	0.32193
cg06198892	ID6671	SP4	634505	8.42254e-05	0.00739926	-0.343935			cg01574589	ID389332	LOC389332	3345	7.51462e-07	0.00149985	2.35154
cg16661209	ID2321	FLT1	37803	8.7942e-05	0.00429957	-0.126427			cg19389370	ID50862	RNF141	401290	7.51596e-07	0.00029997	0.116774
cg19029181	ID1360	CPB1	1415051	9.1772e-05	0.00839916	-1.93986			cg21560697	ID79954	NOL10	775230	7.51596e-07	0.00739926	0.317606
cg00157199	ID284802	FRG1B	60256	9.18125e-05	0.00129987	-0.240434			cg04435320	ID79056	PRRG4	231540	7.93328e-07	0.00809919	0.754523
cg15402529	ID113675	SDSL	1275117	9.18125e-05	0.00539946	-0.200596			cg13313836	ID9245	GCNT3	783302	7.93328e-07	0.00209979	2.93041
cg04243827	ID153571	C5orf38	351456	9.56327e-05	0.00569943	0.581313			cg16681421	ID3021	H3F3B	92723	7.93328e-07	0.00019998	-0.0599461
cg00619470	ID892	CCNC	739923	9.58426e-05	0.00649935	-0.144645			cg15059474	ID84176	MYH16	880739	8.24932e-07	0.00639936	1.19429
cg22284398	ID90423	ATP6V1E2	627489	9.58426e-05	0.00839916	-0.0163864			cg05022368	ID8754	ADAM9	4047	8.37283e-07	0.00329967	0.376107
cg05672912	ID677841	SNORA74B	1668006	9.69929e-05	0.00169983	-1.2246			cg06564875	ID9685	CLINT1	67596	8.37283e-07	0.0049995	0.28048
cg05131483	ID10368	CACNG3	560631	9.82496e-05	0.00039996	-1.63788			cg08419450	ID2746	GLUD1	1159212	8.37283e-07	0.00169983	0.208048
cg15534561	ID29930	PCDHB1	10460	9.91926e-05	0.00889911	-0.439614			cg08550523	ID55105	GPATCH2	1243544	8.37283e-07	0.00109989	0.227604
cg08749305	ID389421	LIN28B	1036013	0.000103703	0.00029997	-0.0685336			cg09938443	ID10328	EMC8	813280	8.37283e-07	0.00289971	0.268788
cg00767010	ID22869	ZNF510	58234	0.000104407	0.00979902	-0.299528			cg20488673	ID7528	YY1	207161	8.37283e-07	0.00159984	0.154087
cg03807298	ID80315	CPEB4	787098	0.000104407	0.00909909	-0.113527			cg21226735	ID10558	SPTLC1	2070579	8.37283e-07	0.00039996	0.267288
cg08010362	ID93653	ST7-AS1	2871363	0.000104407	0.00529947	-0.0493661			cg25565203	ID643155	SMIM15	3469068	8.37283e-07	0.00959904	0.434006
cg15964309	ID113675	SDSL	1026345	0.000104407	0.00619938	-0.200596			cg00101629	ID114827	FHAD1	504801	8.83573e-07	0.00039996	0.644445
cg04223420	ID26223	FBXL21	902128	0.000105643	0.00549945	0.133103			cg10328768	ID49856	WRAP73	356346	8.83573e-07	0.00049995	0.0276252
cg04436207	ID1360	CPB1	1409124	0.000108836	0.00869913	-1.93986			cg14778437	ID337867	UBAC2	188194	8.83573e-07	0.00619938	0.159839
cg00412749	ID222696	ZSCAN23	191893	0.000108942	0.00649935	-0.953371			cg26402417	ID83935	TMEM133	6021426	8.83573e-07	0.0019998	-0.240159
cg03476673	ID161931	ADAD2	645480	0.000112665	0.00519948	-1.92977			cg00294534	ID7975	MAFK	30124	9.32317e-07	0.0069993	0.253678
cg06721255	ID113675	SDSL	1018661	0.000113686	0.00659934	-0.200596			cg02186444	ID79902	NUP85	80619	9.32317e-07	9.999e-05	-0.138832
cg13529733	ID23040	MYT1L	237464	0.0001171	0.00809919	0.563498			cg09477895	ID5868	RAB5A	1847888	9.32317e-07	0.00029997	0.163206
cg05171952	ID26223	FBXL21	900485	0.000117777	0.00579942	0.133103			cg09988805	ID80745	THUMPD2	3272135	9.32317e-07	0.00449955	0.0262626
cg03736795	ID9464	HAND2	6223	0.00011861	0.00919908	0.278779			cg16526732	ID55591	VEZT	13362	9.32317e-07	0.00179982	0.190871
cg05923687	ID57685	CACHD1	1140764	0.00011861	0.00989901	-0.86217			cg20151476	ID8662	EIF3B	787065	9.32317e-07	0.00419958	0.256377
cg04756279	ID148213	ZNF681	6078468	0.000123735	0.00469953	-0.736255			cg21323106	ID129790	C7orf13	914888	9.32317e-07	0.00609939	0.42468
cg16661209	ID5412	UBL3	1317751	0.000123735	0.00619938	0.0796502			cg03613625	ID57403	RAB22A	523403	9.8364e-07	0.0039996	0.36982
cg16690757	ID57512	GPR158	797790	0.000123735	0.00759924	0.636164			cg03875819	ID83592	AKR1E2	481566	9.8364e-07	0.00579942	0.538229
cg19389884	ID161	AP2A2	386453	0.000123735	0.00669933	-0.297943			cg12656085	ID129293	TRABD2A	64990	9.8364e-07	0.00349965	0.40942
cg03167413	ID93653	ST7-AS1	2871295	0.000129066	0.0059994	-0.0493661			cg24021846	ID27000	DNAJC2	571208	9.8364e-07	0.00439956	0.294015
cg03490331	ID80315	CPEB4	642513	0.000129066	0.00959904	-0.113527			cg02947498	ID90141	EFCAB11	281301	1.03767e-06	0.00359964	0.38816
cg24286765	ID199221	DZIP1L	470790	0.000129066	0.0029997	-0.159509			cg04188920	ID83592	AKR1E2	1729834	1.03767e-06	0.00589941	0.538229
cg07533422	ID285601	GPR150	2020696	0.000130681	0.00379962	-0.0963186			cg17371070	ID83940	TATDN1	311352	1.03767e-06	0.0039996	0.195731
cg01064265	ID26077	DKFZP434H168	865379	0.000133499	0.00869913	-0.0135182			cg14241894	ID414061	DNAJB3	1226627	1.07547e-06	0.00069993	0.492374
cg16259229	ID56134	PCDHAC2	74123	0.000134612	0.00059994	0.128119			cg03085949	ID7516	XRCC2	2585307	1.09455e-06	0.00339966	0.488695
cg18912520	ID54209	TREM2	397698	0.000134612	0.00689931	-0.829708			cg10564001	ID2963	GTF2F2	406169	1.09455e-06	0.00549945	0.215508
cg25950112	ID92181	UBTD2	969925	0.000134612	0.00629937	0.0791307			cg15026265	ID65981	CAPRIN2	2600632	1.09455e-06	0.00019998	0.0154111
cg24058732	ID3233	HOXD4	11114	0.000140366	0.00269973	-0.927069			cg16681421	ID91107	TRIM47	5481	1.09455e-06	0.00289971	-0.185783
cg05131483	ID27327	TNRC6A	1034806	0.000140381	0.00429957	-0.288165			cg16750953	ID64979	MRPL36	508068	1.09455e-06	0.00079992	0.29958
cg20038591	ID340719	NANOS1	1482568	0.000140381	0.00719928	0.0578287			cg18318006	ID1559	CYP2C9	470732	1.12216e-06	0.0029997	3.57867
cg09151979	ID222696	ZSCAN23	46344	0.000146381	0.00769923	-0.953371			cg01824603	ID9920	KBTBD11	43720	1.15441e-06	0.00019998	0.382795
cg16259229	ID56133	PCDHB2	53761	0.000146381	0.00159984	-0.0523713			cg07817967	ID10625	IVNS1ABP	549624	1.15441e-06	0.00529947	-0.00897196
cg18437209	ID24147	FJX1	534535	0.000146381	0.00249975	-0.66372			cg10954944	ID1981	EIF4G1	339516	1.15441e-06	0.00269973	0.258914
cg22582862	ID284440	LINC00663	275682	0.000146381	0.00829917	-0.151858			cg16809762	ID53630	BCO1	55662	1.15441e-06	0.00219978	2.19524
cg24255089	ID57415	C3orf14	58994	0.000146381	0.00589941	0.34154			cg26539455	ID3303	HSPA1A	3481	1.15441e-06	0.00389961	0.939742
cg06820621	ID285601	GPR150	2017747	0.000151436	0.00389961	-0.0963186			cg27461542	ID5949	RBP3	73113	1.21426e-06	0.00339966	0.684522
cg11052202	ID81491	GPR63	2005192	0.000159109	0.00319968	-0.19214			cg16434510	ID56169	GSDMC	999112	1.2172e-06	0.00539946	-0.217669
cg16945186	ID113675	SDSL	1243744	0.000159109	0.00739926	-0.200596			cg00108282	ID7975	MAFK	725320	1.21741e-06	0.00909909	0.253678
cg19091036	ID113675	SDSL	1017928	0.000159109	0.00739926	-0.200596			cg15026265	ID58516	FAM60A	3167643	1.21741e-06	0.00449955	0.0805254
cg12776966	ID9534	ZNF254	5751300	0.000165854	0.00639936	-0.537158			cg17777603	ID2843	GPR20	159629	1.21741e-06	0.00359964	1.03021
cg27467803	ID11061	LECT1	4889670	0.000169993	0.00569943	0.229265			cg21936552	ID9146	HGS	264533	1.21741e-06	0.00509949	0.0786321
cg02650401	ID339829	CCDC39	985838	0.000172866	0.00229977	-1.09081			cg05729490	ID221883	HOXA11-AS	179160	1.27189e-06	0.00979902	1.42842
cg14598327	ID7706	TRIM25	316272	0.000172866	0.00379962	-0.50507			cg10100887	ID8480	RAE1	346641	1.2837e-06	0.00559944	0.11705
cg25243455	ID654412	FAM138B	301598	0.000174968	0.00039996	-0.213809			cg08701429	ID374286	CDRT1	107414	1.34886e-06	0.00209979	0.154369
cg00229754	ID100033416	SNORD116-4	286381	0.000178635	0.00709929	-0.54998			cg04843461	ID11079	RER1	348552	1.35345e-06	0.00979902	0.184541
cg05826596	ID2670	GFAP	476715	0.000183888	0.0049995	-0.802445			cg06547285	ID347902	AMIGO2	156528	1.35345e-06	0.0069993	0.213216
cg00683332	ID55027	HEATR3	1070262	0.000187731	0.0089991	-0.25147			cg08942191	ID23423	TMED3	1125602	1.35345e-06	0.00379962	0.799345
cg15132565	ID3074	HEXB	1195693	0.000195603	0.00589941	-0.0775211			cg23731089	ID83696	TRAPPC9	130529	1.35345e-06	0.0029997	0.158795
cg19560588	ID90693	CCDC126	2254834	0.000195603	0.00939906	-0.0957616			cg00997853	ID3845	KRAS	1440715	1.42683e-06	0.0079992	0.23285
cg11412853	ID113675	SDSL	1269585	0.000212282	0.00819918	-0.200596			cg02849956	ID91039	DPP9	89028	1.42683e-06	0.00519948	-0.0101445
cg16611581	ID26290	GALNT8	450689	0.000218046	0.00179982	0.115603			cg09540738	ID347051	SLC10A5	1526926	1.42683e-06	0.00109989	1.11642
cg25090514	ID153571	C5orf38	713518	0.000218523	0.00829917	0.581313			cg10547761	ID51605	TRMT6	101712	1.42683e-06	0.00019998	0.128121
cg21802055	ID152	ADRA2C	1100498	0.000221111	0.00819918	-1.26448			cg11203211	ID23144	ZC3H3	322026	1.42683e-06	0.00449955	0.103523
cg11502555	ID643677	CCDC168	2784081	0.000222998	0.00369963	-0.705583			cg00997853	ID56938	ARNTL2	641207	1.50402e-06	0.0019998	0.711399
cg27016494	ID6863	TAC1	709684	0.000229833	0.00829917	-0.900248			cg01361499	ID257364	SNX33	473350	1.50402e-06	0.00729927	0.198452
cg09417809	ID113675	SDSL	1271007	0.000230282	0.00869913	-0.200596			cg05088820	ID51692	CPSF3	188060	1.50402e-06	0.00169983	0.0168848
cg22649311	ID22824	HSPA4L	5363192	0.000230282	0.00569943	0.508405			cg06966245	ID51102	MECR	485547	1.50402e-06	0.00919908	0.209971
cg15534561	ID56135	PCDHAC1	114216	0.000234976	0.00119988	0.715931			cg12014181	ID83592	AKR1E2	4138889	1.50402e-06	0.00669933	0.538229
cg16259229	ID56135	PCDHAC1	114173	0.000239713	0.00119988	0.715931			cg12591668	ID5743	PTGS2	5870775	1.50402e-06	0.00319968	2.04321
cg00396667	ID26223	FBXL21	901618	0.000239715	0.0089991	0.133103			cg12944192	ID283635	FAM177A1	168224	1.50402e-06	0.00529947	0.60169
cg21546184	ID137872	ADHFE1	2061068	0.000239806	0.0069993	-0.935944			cg18563987	ID91107	TRIM47	177556	1.50402e-06	0.00329967	-0.185783
cg07941927	ID643677	CCDC168	2767381	0.000242727	0.00389961	-0.705583			cg11378101	ID83935	TMEM133	6036715	1.5852e-06	0.00309969	-0.240159
cg23866687	ID390245	KDM4E	1268534	0.000246742	0.00619938	-0.216541			cg13473184	ID55585	UBE2Q1	373683	1.5852e-06	9.999e-05	0.301766
cg16973098	ID26050	SLITRK5	7034333	0.000249697	0.00909909	-0.429937			cg18958693	ID8662	EIF3B	786872	1.5852e-06	0.0059994	0.256377
cg06899530	ID92235	DUSP27	147204	0.000258081	0.00529947	0.782411			cg19478820	ID3732	CD82	457214	1.5852e-06	0.00559944	0.679432
cg15920654	ID152	ADRA2C	1100795	0.000259967	0.00869913	-1.26448			cg00892792	ID8000	PSCA	1454141	1.67031e-06	0.00939906	5.97851
cg20046343	ID54209	TREM2	397860	0.000259967	0.00969903	-0.829708			cg02703235	ID79897	RPP21	189707	1.67058e-06	0.00569943	0.390309
cg06936231	ID60559	SPCS3	614270	0.000305114	0.00289971	-0.0285797			cg13817046	ID8887	TAX1BP1	1829596	1.67058e-06	0.00219978	0.322613
cg10555583	ID400831	C20orf202	600178	0.000305114	0.00179982	0.644432			cg01135464	ID4831	NME2	271794	1.76036e-06	0.00819918	0.360194
cg22582862	ID7643	ZNF90	25897	0.000317489	0.00079992	-0.714674			cg05695106	ID8451	CUL4A	917906	1.76036e-06	0.00039996	0.19844
cg02621130	ID6196	RPS6KA2	569735	0.000330329	0.00949905	-0.3377			cg14901243	ID112939	NACC1	722743	1.76036e-06	0.00839916	0.154207
cg00991875	ID5340	PLG	22848	0.000342208	0.00229977	0.899828			cg25856090	ID1180	CLCN1	10250	1.84863e-06	0.00409959	1.79427
cg10836101	ID342865	VSTM2B	3395	0.000356796	0.00369963	-0.0876916			cg04239078	ID27042	DIEXF	451726	1.85476e-06	0.00159984	0.170423
cg16990168	ID10905	MAN1A2	1615975	0.000357471	0.00629937	-0.0723005			cg04894537	ID114879	OSBPL5	352938	1.85476e-06	0.0049995	-0.119627
cg24005685	ID345193	LRIT3	777394	0.000357471	0.00069993	-0.763596			cg09040942	ID129790	C7orf13	1626654	1.85476e-06	0.00869913	0.42468
cg02725370	ID345193	LRIT3	779343	0.000371806	0.00079992	-0.763596			cg18332838	ID4715	NDUFB9	1147395	1.85476e-06	0.00189981	0.383612
cg10881128	ID4352	MPL	228351	0.000371806	0.00939906	0.362857			cg10100887	ID57403	RAB22A	611511	1.954e-06	0.00739926	0.36982
cg24645214	ID54212	SNTG1	3704857	0.00038621	0.00619938	-0.303102			cg14189116	ID58516	FAM60A	572480	1.954e-06	0.00589941	0.0805254
cg00723994	ID9904	RBM19	701113	0.000386673	0.0029997	-0.211476			cg15580052	ID283358	B4GALNT3	33526	1.954e-06	0.00449955	1.5782
cg00992850	ID4852	NPY	1576896	0.000394216	0.00529947	0.246133			cg15699321	ID6307	MSMO1	3898435	1.954e-06	0.00979902	0.429499
cg00991875	ID6580	SLC22A1	557513	0.000401371	0.00479952	-0.714358			cg25368586	ID79587	CARS2	195067	1.954e-06	0.00059994	-0.109069
cg14979301	ID100129792	CCDC152	237203	0.000402091	0.00449955	-0.317304			cg06042148	ID137682	NDUFAF6	1100947	2.05832e-06	9.999e-05	0.18831
cg01360795	ID5947	RBP1	418867	0.000418077	0.00889911	-0.67352			cg17082856	ID5861	RAB1A	53725	2.05832e-06	0.00029997	0.263909
cg06635832	ID9421	HAND1	796391	0.000420536	0.00519948	0.00545225			cg23560676	ID157638	FAM84B	1298242	2.05832e-06	0.00779922	0.857257
cg22686854	ID347730	LRRTM1	1311458	0.000464731	0.00849915	0.915287			cg02579140	ID23185	LARP4B	2183336	2.16796e-06	0.00019998	0.0594515
cg01366595	ID100129792	CCDC152	195387	0.000469643	0.00509949	-0.317304			cg05730975	ID7520	XRCC5	1981537	2.16796e-06	0.00039996	0.0523693
cg08813349	ID643677	CCDC168	2780992	0.000477329	0.00709929	-0.705583			cg10328768	ID127262	TPRG1L	331230	2.16796e-06	0.00039996	0.390094
cg12544191	ID133491	C5orf47	729030	0.000496602	0.00329967	-0.428212			cg16998564	ID5586	PKN2	878349	2.16796e-06	0.00069993	0.0951475
cg01584087	ID53373	TPCN1	1186688	0.000507228	0.00439956	-0.0513572			cg23273866	ID4664	NAB1	4953846	2.16796e-06	0.00819918	0.305286
cg09027601	ID51182	HSPA14	416637	0.000507228	0.00419958	0.211515			cg10092799	ID1592	CYP26A1	1021273	2.27578e-06	0.00439956	1.28059
cg15534561	ID56133	PCDHB2	53718	0.000517006	0.00389961	-0.0523713			cg04064032	ID64429	ZDHHC6	639569	2.28318e-06	0.00139986	-0.0447349
cg09781994	ID132720	C4orf32	1518434	0.000547582	0.00359964	-0.047878			cg04560093	ID2843	GPR20	159960	2.28318e-06	0.00509949	1.03021
cg16020346	ID4879	NPPB	157914	0.000549669	0.00349965	-0.872265			cg12491643	ID83660	TLN2	641012	2.28318e-06	0.00049995	0.408607
cg25734913	ID677841	SNORA74B	224661	0.000553188	0.00629937	-1.2246			cg13116158	ID5747	PTK2	1100242	2.28318e-06	0.00169983	0.326022
cg08263708	ID3354	HTR1E	2170650	0.000575522	0.00959904	0.143544			cg18188916	ID85461	TANC1	1721810	2.28318e-06	0.00649935	0.0304127
cg20321153	ID27329	ANGPTL3	732277	0.000588101	0.00959904	0.69731			cg18318006	ID1557	CYP2C19	646684	2.35799e-06	0.00529947	3.12204
cg14750948	ID7104	TM4SF4	2061890	0.000590886	0.00579942	2.95665			cg11970797	ID10804	GJB6	187531	2.40271e-06	0.00419958	1.8147
cg07603511	ID133491	C5orf47	744173	0.000602097	0.00389961	-0.428212			cg08622198	ID1122	CHML	1819727	2.40426e-06	0.00259974	-0.0634677
cg03290530	ID199221	DZIP1L	470796	0.000613706	0.00769923	-0.159509			cg12126243	ID6495	SIX1	1373870	2.40426e-06	0.00459954	1.97614
cg21898944	ID100190940	LOC100190940	62263	0.000617427	0.00059994	0.264253			cg14091840	ID55699	IARS2	1508336	2.40426e-06	0.00509949	0.38742
cg04223424	ID100129792	CCDC152	237856	0.000637337	0.00619938	-0.317304			cg03518729	ID388753	COA6	638315	2.53148e-06	0.00369963	0.512449
cg10901368	ID347689	SOX2-OT	114015	0.000661586	0.0089991	0.63921			cg10734044	ID5868	RAB5A	3742939	2.53148e-06	0.00109989	0.163206
cg01150433	ID7104	TM4SF4	2050185	0.000661805	0.0059994	2.95665			cg21672550	ID347240	KIF24	247000	2.53148e-06	0.00019998	0.518244
cg23866687	ID79780	CCDC82	91198	0.000661805	0.0079992	-0.377286			cg25087341	ID79413	ZBED2	173628	2.65659e-06	0.00719928	1.41088
cg16562959	ID168090	C6orf118	696367	0.000676891	0.00369963	0.124186			cg03544781	ID54704	PDP1	118247	2.66512e-06	0.00039996	-0.081453
cg19029181	ID7104	TM4SF4	2061831	0.000687138	0.00629937	2.95665			cg07817967	ID116461	TSEN15	700411	2.66512e-06	0.00169983	0.210611
cg18437209	ID960	CD44	55217	0.000713362	0.00739926	-0.476406			cg10576245	ID23029	RBM34	2075505	2.66512e-06	0.00339966	0.188653
cg14424538	ID7053	TGM3	492247	0.000721857	0.00439956	-0.0311984			cg11235594	ID65124	SOWAHC	535502	2.66512e-06	0.00209979	0.418514
cg13529733	ID730811	MYT1L-AS1	713809	0.00072724	0.00149985	0.0138505			cg13551074	ID9855	FARP2	722288	2.66512e-06	0.00649935	0.153531
cg19370653	ID345193	LRIT3	777554	0.000740507	0.00109989	-0.763596			cg18921475	ID55069	TMEM248	31615	2.66512e-06	0.00039996	0.204046
cg21776417	ID7104	TM4SF4	2049952	0.000740507	0.00689931	2.95665			cg26546884	ID1992	SERPINB1	1074279	2.66512e-06	0.00959904	0.708614
cg23152235	ID27034	ACAD8	286168	0.000740507	0.00559944	-0.154856			cg01231543	ID3038	HAS3	397718	2.80551e-06	0.00669933	0.158148
cg10555583	ID7053	TGM3	492336	0.000744403	0.00439956	-0.0311984			cg02131870	ID1523	CUX1	124777	2.80551e-06	0.00359964	0.314243
cg22855020	ID286	ANK1	602450	0.0007686	0.00469953	1.39079			cg06827256	ID3020	H3F3A	61195	2.80551e-06	0.00549945	0.0467049
cg22282405	ID112744	IL17F	1293283	0.000786244	0.00239976	-0.0114998			cg12821702	ID8491	MAP4K3	2501050	2.80551e-06	0.00139986	0.214232
cg00619470	ID81491	GPR63	1991413	0.000797672	0.00919908	-0.19214			cg20151476	ID90637	ZFAND2A	407552	2.80551e-06	0.00669933	0.366579
cg05344949	ID5162	PDHB	3944497	0.000797672	0.00609939	-0.117175			cg23560676	ID83940	TATDN1	721139	2.80551e-06	0.00679932	0.195731
cg07211768	ID9904	RBM19	698113	0.000797672	0.0039996	-0.211476			cg11637968	ID55314	TMEM144	600635	2.95296e-06	0.00819918	0.584036
cg02525108	ID3312	HSPA8	83512	0.000827753	0.00679932	0.140073			cg19674851	ID130367	SGPP2	1431566	2.95296e-06	0.00409959	1.16067
cg19092317	ID10412	NSA2	1323047	0.000858875	0.00459954	-0.28026			cg24033633	ID378	ARF4	362479	2.95296e-06	0.00659934	0.41982
cg08299063	ID26529	OR12D2	686717	0.000864905	0.00289971	-0.383712			cg19554457	ID11163	NUDT4	2418	3.10781e-06	0.00029997	0.391203
cg00998744	ID7104	TM4SF4	2050169	0.00089107	0.00749925	2.95665			cg07551060	ID9531	BAG3	335565	3.27041e-06	0.00779922	0.856528
cg14510333	ID64400	AKTIP	2368667	0.00089107	0.00839916	-0.00250185			cg07778290	ID928	CD9	15566	3.27041e-06	0.00269973	0.480501
cg00084338	ID5134	PDCD2	297822	0.00092437	0.0049995	-0.138629			cg14148156	ID1211	CLTA	346345	3.27041e-06	0.00129987	0.23418
cg25734913	ID133491	C5orf47	728394	0.000927955	0.00529947	-0.428212			cg19266329	ID9939	RBM8A	51428	3.27041e-06	0.00649935	0.219667
cg07197785	ID27159	CHIA	19783	0.000935063	0.00779922	-0.47706			cg26612156	ID8848	TSC22D1	1603992	3.27041e-06	0.0019998	0.538895
cg18791205	ID23161	SNX13	1166192	0.000958811	0.00709929	-0.0679875			cg01442005	ID360205	PRAC2	378736	3.41201e-06	0.00919908	1.18817
cg12544191	ID677841	SNORA74B	224025	0.000961051	0.00949905	-1.2246			cg23560676	ID6713	SQLE	261749	3.44114e-06	0.00359964	0.525946
cg01613010	ID9771	RAPGEF5	1366532	0.000994426	0.00529947	-0.502042			cg05673966	ID9100	USP10	697540	3.62037e-06	0.00019998	-0.0651372
cg15534561	ID56138	PCDHA11	172687	0.000994426	0.0059994	-0.1301			cg13690407	ID204	AK2	29334	3.62037e-06	0.00019998	-0.00768157
cg16945186	ID53373	TPCN1	1372038	0.000994426	0.0069993	-0.0513572			cg20152088	ID10228	STX6	624647	3.62037e-06	0.0019998	0.0320661
cg18280830	ID341880	SLC35F4	797740	0.00102727	0.00629937	0.80672			cg22691256	ID55253	TYW1	4405630	3.62037e-06	0.00089991	0.45558
cg05560435	ID133491	C5orf47	729258	0.00105546	0.0059994	-0.428212			cg25632577	ID286053	NSMCE2	1944320	3.62037e-06	0.00019998	0.32193
cg22054918	ID651	BMP3	828505	0.00114937	0.00909909	0.492278			cg01676795	ID83862	TMEM120A	30954	3.8085e-06	0.00639936	0.0207838
cg23760687	ID221178	SPATA13	750234	0.00114937	0.00519948	-0.972965			cg04724556	ID25764	HYPK	415304	3.8085e-06	0.00119988	0.539809
cg14414464	ID6445	SGCG	366359	0.00117679	0.00979902	-1.5687			cg08428188	ID10328	EMC8	469974	3.8085e-06	0.00849915	0.268788
cg21253459	ID197003	MGC15885	2648976	0.00121464	0.00019998	0.0984418			cg16685257	ID653677	SEC1P	150197	3.8085e-06	0.0079992	0.445628
cg22668218	ID5340	PLG	23207	0.00122893	0.00619938	0.899828			cg04627863	ID54576	UGT1A8	215379	3.8322e-06	0.00579942	2.42887
cg03807298	ID133491	C5orf47	742877	0.00123138	0.0069993	-0.428212			cg00294534	ID90637	ZFAND2A	407391	4.00597e-06	0.00859914	0.366579
cg10243301	ID170959	ZNF431	1161297	0.00123486	0.00239976	-0.738279			cg01014224	ID8848	TSC22D1	631874	4.00597e-06	0.00259974	0.538895
cg21545862	ID133491	C5orf47	743132	0.00127931	0.00739926	-0.428212			cg01612140	ID135228	CD109	3760928	4.00597e-06	0.0089991	0.739431
cg24058732	ID100130691	LOC100130691	1183126	0.00127975	0.00239976	-0.2241			cg04178131	ID8323	FZD6	1446989	4.00597e-06	0.00109989	0.242281
cg03051777	ID9904	RBM19	727612	0.00132614	0.00569943	-0.211476			cg07041428	ID57654	UVSSA	403154	4.00597e-06	9.999e-05	-0.0370825
cg25090514	ID79192	IRX1	1557424	0.00135468	0.00959904	0.914827			cg13112524	ID7468	WHSC1	29267	4.00597e-06	0.00389961	0.11423
cg10966580	ID10141	LINC01587	697090	0.00140346	0.00189981	-0.144985			cg23679344	ID782	CACNB1	206968	4.00597e-06	0.00679932	0.206639
cg18331004	ID400831	C20orf202	600215	0.00142354	0.00789921	0.644432			cg05022368	ID137994	LETM2	613903	4.21319e-06	0.00789921	1.12064
cg00157199	ID245937	DEFB124	509194	0.00148447	0.00739926	-0.194394			cg13112524	ID7884	SLBP	269030	4.21319e-06	0.00169983	0.20934
cg02983163	ID378832	COL18A1-AS1	165475	0.00150965	0.00559944	-0.711485			cg18413830	ID146712	B3GNTL1	21849	4.21319e-06	0.0019998	0.0920611
cg15359163	ID389320	TEX43	3538235	0.00154702	0.00509949	0.0377116			cg21442419	ID115110	LOC115110	301911	4.21319e-06	0.00349965	-0.116566
cg19014435	ID100190940	LOC100190940	62364	0.00154728	0.00209979	0.264253			cg25368586	ID55608	ANKRD10	7986	4.21319e-06	0.00109989	-0.416931
cg11044575	ID389421	LIN28B	3286	0.00155077	0.00289971	-0.0685336			cg09042966	ID2073	ERCC5	335873	4.43064e-06	0.00069993	-0.0100606
cg03065447	ID9821	RB1CC1	4334540	0.0016382	0.00919908	-0.0194739			cg16685257	ID6141	RPL18	131577	4.43064e-06	0.0049995	0.149525
cg00412749	ID26529	OR12D2	761242	0.00166886	0.00509949	-0.383712			cg18921475	ID55253	TYW1	43973	4.43064e-06	0.00119988	0.45558
cg26654934	ID26529	OR12D2	761185	0.00166886	0.00509949	-0.383712			cg26209369	ID10253	SPRY2	269020	4.43064e-06	0.0009999	0.365112
cg16744438	ID9354	UBE4A	426831	0.00169628	0.00459954	0.00549669			cg01189072	ID984	CDK11B	30034	4.6588e-06	0.00059994	-0.00640397
cg12856646	ID168090	C6orf118	696529	0.001703	0.00949905	0.124186			cg11229273	ID7474	WNT5A	1493430	4.6588e-06	0.00819918	0.244922
cg01460202	ID10368	CACNG3	560367	0.00172856	0.00689931	-1.63788			cg16960046	ID908	CCT6A	1065986	4.6588e-06	0.00279972	0.236392
cg06043159	ID575	ADGRB1	11494	0.00175624	0.00149985	-1.04308			cg19695507	ID64421	DCLRE1C	1439481	4.6588e-06	0.00029997	-0.323547
cg09112081	ID10423	CDIPT	76362	0.00175624	0.00619938	0.0892301			cg23202253	ID341346	SMCO2	717531	4.6588e-06	0.00919908	0.0580016
cg01735384	ID26529	OR12D2	761123	0.00176526	0.00519948	-0.383712			cg02703235	ID6992	PPP1R11	88266	4.89814e-06	0.0079992	0.163144
cg23866687	ID143684	FAM76B	504001	0.00181811	0.00789921	-0.544596			cg19028462	ID8451	CUL4A	185457	4.89814e-06	0.00049995	0.19844
cg18064852	ID2668	GDNF	1144467	0.00183966	0.00829917	0.447902			cg12686441	ID285	ANGPT2	5984091	5.14921e-06	0.00649935	0.629161
cg04756279	ID22847	ZNF507	2816351	0.00188196	0.00979902	-0.0926775			cg14528056	ID284618	RUSC1-AS1	99156	5.14921e-06	0.00379962	-0.0413041
cg15534561	ID56134	PCDHAC2	74166	0.00194785	0.00379962	0.128119			cg23560676	ID10221	TRIB1	170093	5.14921e-06	0.00029997	0.591329
cg09723833	ID389421	LIN28B	3736	0.00203654	0.00379962	-0.0685336			cg05903710	ID23247	KIAA0556	185735	5.41254e-06	0.0019998	0.100347
cg26247525	ID51305	KCNK9	12091	0.00208538	0.00959904	-0.0164712			cg08528486	ID8451	CUL4A	214318	5.41254e-06	0.00059994	0.19844
cg18486902	ID1690	COCH	2117848	0.00208594	0.00949905	-0.642619			cg10773972	ID10588	MTHFS	846042	5.41254e-06	0.00329967	0.387419
cg26482665	ID27300	ZNF544	333832	0.00215826	0.00539946	-0.178151			cg18951390	ID10458	BAIAP2	273678	5.41254e-06	0.00509949	1.39686
cg11601523	ID6531	SLC6A3	1310817	0.00220053	0.00409959	0.761074			cg20524889	ID7347	UCHL3	2473780	5.41254e-06	0.00189981	0.346695
cg17156743	ID26529	OR12D2	761244	0.00220358	0.00589941	-0.383712			cg22147446	ID5111	PCNA	221386	5.41254e-06	0.00029997	0.178206
cg02037307	ID23338	JADE2	463700	0.00223285	0.00759924	-0.181028			cg25403283	ID8030	CCDC6	1963072	5.41254e-06	0.00139986	-0.121172
cg02574731	ID641311	RPL31P11	145001	0.00223285	0.00169983	-1.15722			cg05728596	ID7429	VIL1	155362	5.6887e-06	0.00219978	1.62463
cg03816707	ID140730	RIMS4	287564	0.00223285	0.0089991	0.115563			cg13551074	ID51078	THAP4	441226	5.6887e-06	0.00449955	0.355838
cg11930908	ID221178	SPATA13	1053086	0.00223285	0.00819918	-0.972965			cg15580052	ID79602	ADIPOR2	1181474	5.6887e-06	0.00039996	0.350976
cg10648670	ID3032	HADHB	1028240	0.00230977	0.00159984	-0.225283			cg22092397	ID4726	NDUFS6	144716	5.6887e-06	0.00559944	0.419563
cg16524049	ID4009	LMX1A	22988	0.00231714	0.00729927	0.14884			cg00522451	ID27177	IL36B	346392	5.92866e-06	0.00779922	0.255061
cg00767010	ID375748	ERCC6L2	797507	0.00238908	0.00849915	-0.280333			cg02186444	ID10476	ATP5H	77902	5.97828e-06	0.00069993	0.373855
cg20172627	ID3032	HADHB	1028505	0.00238908	0.00169983	-0.225283			cg08639279	ID1111	CHEK1	724567	5.97828e-06	0.00739926	0.903792
cg22006640	ID345193	LRIT3	759549	0.00264201	0.00449955	-0.763596			cg15026265	ID56938	ARNTL2	798025	5.97828e-06	0.00629937	0.711399
cg14568105	ID339324	ZNF260	263682	0.00273155	0.00869913	-0.233595			cg18395354	ID389458	RBAKDN	1310199	6.2726e-06	0.00279972	0.869365
cg25874119	ID58	ACTA1	935939	0.00273155	0.00519948	-0.260522			cg05695106	ID55208	DCUN1D2	635968	6.2819e-06	0.00359964	0.00159433
cg01449144	ID4986	OPRK1	4381053	0.00281622	0.00519948	-0.610445			cg16100355	ID8451	CUL4A	214478	6.2819e-06	0.00079992	0.19844
cg00352417	ID79572	ATP13A3	219932	0.00291889	0.00949905	-0.494209			cg08850243	ID6992	PPP1R11	134836	6.60019e-06	0.00959904	0.163144
cg09231171	ID94160	ABCC12	1328484	0.00293078	0.00779922	0.116186			cg10416784	ID7514	XPO1	2924645	6.60019e-06	0.00279972	-0.0507804
cg14175690	ID3284	HSD3B2	429631	0.00293484	0.00429957	-0.379707			cg11120154	ID6788	STK3	1500861	6.60019e-06	0.00669933	0.350546
cg25136495	ID677780	SCARNA11	38942	0.00301095	0.00979902	-0.135184			cg16594913	ID928	CD9	702026	6.60019e-06	0.00379962	0.480501
cg00169419	ID345193	LRIT3	758414	0.00301684	0.00529947	-0.763596			cg16755214	ID5706	PSMC6	1532128	6.60019e-06	0.00279972	0.0591911
cg17097782	ID151449	GDF7	1314563	0.00308186	0.00889911	-1.27628			cg17371070	ID29028	ATAD2	811386	6.60019e-06	0.00069993	0.683797
cg07071978	ID22929	SEPHS1	543353	0.00311773	0.00769923	0.0952928			cg19859193	ID10458	BAIAP2	319698	6.60019e-06	0.00569943	1.39686
cg15920654	ID27065	NSG1	481507	0.00311773	0.009999	0.566799			cg04064032	ID840	CASP7	592044	6.93384e-06	0.00449955	0.171484
cg17214502	ID27065	NSG1	481588	0.00311773	0.009999	0.566799			cg04130557	ID2195	FAT1	756602	6.93384e-06	0.00879912	1.32272
cg20750832	ID64901	RANBP17	132174	0.00311773	0.00269973	-0.110621			cg05405389	ID220042	DDIAS	1773735	6.93384e-06	0.00479952	0.279648
cg23395449	ID900	CCNG1	3540908	0.00322166	0.00819918	-0.158495			cg16446738	ID29766	TMOD3	944893	6.93384e-06	0.00569943	0.279958
cg05842855	ID26529	OR12D2	761152	0.00335727	0.00949905	-0.383712			cg19695507	ID11164	NUDT5	1288049	6.93384e-06	0.0019998	0.221491
cg11704005	ID353238	PADI6	1304207	0.00335727	0.00709929	-0.679119			cg19695507	ID51182	HSPA14	1353965	6.93384e-06	9.999e-05	0.211515
cg26560110	ID26529	OR12D2	761254	0.00335727	0.00949905	-0.383712			cg23342625	ID6659	SOX4	716631	6.93384e-06	0.00579942	-0.125157
cg17933583	ID389421	LIN28B	3249	0.00337181	0.00519948	-0.0685336			cg26494916	ID1452	CSNK1A1	67067	6.93384e-06	0.00279972	0.27847
cg01405404	ID388536	ZNF790	46373	0.00343891	0.00449955	-0.0382517			cg23946364	ID414061	DNAJB3	1283815	7.10576e-06	0.00549945	0.492374
cg10682299	ID345193	LRIT3	777668	0.00343891	0.0059994	-0.763596			cg18997901	ID3351	HTR1B	1711799	7.2623e-06	0.00859914	1.05132
cg22156700	ID256006	ANKRD31	1800217	0.00353955	0.0029997	0.0925301			cg05447102	ID7347	UCHL3	1938448	7.28353e-06	0.00249975	0.346695
cg11703632	ID2691	GHRH	336460	0.00354606	0.00409959	0.201944			cg06545761	ID124245	ZC3H18	1195347	7.28353e-06	0.00569943	0.0585711
cg17338430	ID64901	RANBP17	129682	0.0035524	0.0029997	-0.110621			cg08697732	ID10458	BAIAP2	2005144	7.28353e-06	0.00589941	1.39686
cg26072058	ID284695	ZNF326	730377	0.0035524	0.00489951	-0.103052			cg01638311	ID1474	CST6	107641	7.64889e-06	0.00619938	0.409745
cg21546184	ID1392	CRH	1807197	0.00360968	0.00789921	-0.0763209			cg00974095	ID84879	MFSD2A	266169	7.65e-06	0.00839916	1.29496
cg22677715	ID2641	GCG	724270	0.0037817	0.00429957	1.04812			cg02849956	ID6455	SH3GL1	234261	7.65e-06	0.00619938	0.137894
cg03004330	ID221044	UCMA	658109	0.00395248	0.00639936	0.172348			cg02977443	ID9175	MAP3K13	476913	7.65e-06	0.00649935	0.920384
cg08466792	ID401172	FLJ33360	2734178	0.0040975	0.00569943	-0.183434			cg05307752	ID1615	DARS	7719663	7.65e-06	0.00159984	-0.157747
cg22855020	ID81790	RNF170	395135	0.00430672	0.00559944	0.113256			cg09476092	ID23275	POFUT2	79313	7.65e-06	0.00169983	0.0833237
cg11994674	ID255061	TAC4	377612	0.00449011	0.00559944	0.0917138			cg04092803	ID83548	COG3	1190042	8.03402e-06	0.00569943	0.228488
cg07102210	ID123103	KLHL33	197948	0.00454575	0.00539946	-0.186131			cg14325112	ID6505	SLC1A1	375356	8.03402e-06	0.00109989	0.865304
cg01817364	ID23530	NNT	565379	0.00458828	0.00959904	-0.102508			cg14688342	ID908	CCT6A	972303	8.03402e-06	0.00439956	0.236392
cg06792340	ID117156	SCGB3A2	1533921	0.00458973	0.00489951	-0.233622			cg17687367	ID54602	NDFIP2	431427	8.03402e-06	0.00919908	0.704882
cg11486694	ID55747	NA	1529271	0.00473513	0.00289971	-0.122709			cg21672550	ID10280	SIGMAR1	61523	8.03402e-06	0.00139986	0.44648
cg25334575	ID196541	METTL21C	2705127	0.00476885	0.00659934	-0.0622512			cg22834542	ID23682	RAB38	379894	8.03402e-06	0.00729927	0.770744
cg01349775	ID6862	T	84680	0.00490579	0.00749925	-0.265587			cg25702651	ID1370	CPN2	1396542	8.17011e-06	0.00489951	-1.37688
cg01142635	ID10141	LINC01587	697234	0.00490874	0.00579942	-0.144985			cg16167060	ID414061	DNAJB3	1282283	8.39727e-06	0.00629937	0.492374
cg12658947	ID100128239	LOC100128239	949251	0.00504034	0.00679932	-0.586198			cg01993552	ID729440	CCDC61	85490	8.43636e-06	0.00679932	0.0151558
cg10243301	ID7643	ZNF90	25260	0.00520114	0.00449955	-0.714674			cg06827256	ID8476	CDC42BPA	910892	8.43636e-06	0.00349965	0.996079
cg07926895	ID56956	LHX9	2109112	0.00527076	0.00679932	-0.567883			cg07986257	ID6659	SOX4	727200	8.43636e-06	0.00609939	-0.125157
cg12652174	ID259286	TAS2R40	424398	0.00580814	0.00439956	-0.324575			cg10019392	ID124245	ZC3H18	702464	8.43636e-06	0.00609939	0.0585711
cg14055896	ID441864	TARM1	102775	0.00580814	0.00969903	0.0443544			cg11235594	ID151011	2016-09-10	535629	8.43636e-06	0.00179982	0.0760037
cg24081764	ID441864	TARM1	182518	0.00580814	0.00969903	0.0443544			cg13690407	ID8565	YARS	189544	8.43636e-06	0.00109989	0.171228
cg05581451	ID345193	LRIT3	781513	0.00588579	0.00949905	-0.763596			cg19714737	ID23052	ENDOD1	58002	8.43636e-06	0.00859914	0.349327
cg09652652	ID100128023	DPPA2P3	696817	0.00597637	0.00149985	-0.126776			cg19730972	ID3320	HSP90AA1	376044	8.43636e-06	0.00679932	0.538436
cg09998133	ID259286	TAS2R40	424576	0.00597637	0.00609939	-0.324575			cg20701183	ID5586	PKN2	1350007	8.43636e-06	0.00169983	0.0951475
cg06374962	ID345193	LRIT3	759440	0.00606898	0.00989901	-0.763596			cg08071719	ID55208	DCUN1D2	494868	8.85786e-06	0.00409959	0.00159433
cg12523526	ID6531	SLC6A3	1310461	0.00622982	0.00939906	0.761074			cg23172911	ID57645	POGK	928641	8.85786e-06	0.00249975	0.149414
cg23226914	ID93474	ZNF670	295108	0.0062572	0.00719928	-0.279561			cg26402417	ID51503	CWC15	134607	8.85786e-06	0.00079992	0.156973
cg17159790	ID284274	SMIM21	28589	0.00630684	0.00229977	-0.283707			cg00636508	ID25839	COG4	66972	9.29938e-06	0.00229977	-0.0166811
cg16818395	ID90246	LOC90246	47406	0.00645057	0.00539946	-1.20236			cg01630691	ID57679	ALS2	713271	9.29938e-06	9.999e-05	0.0512617
cg27467803	ID6315	ATXN8OS	12477726	0.00658217	0.0039996	0.126938			cg11378101	ID51503	CWC15	119318	9.29938e-06	0.00079992	0.156973
cg14657728	ID100190940	LOC100190940	28186	0.00678917	0.00959904	0.264253			cg21207450	ID89839	ARHGAP11B	1345901	9.29938e-06	0.0029997	0.365329
cg08173515	ID641367	LOC641367	276017	0.0068529	0.00629937	-0.29302			cg04864538	ID54892	NCAPG2	156283	9.76181e-06	0.00279972	0.342318
cg02162886	ID4990	SIX6	138207	0.0073973	0.00229977	0.0991301			cg13197560	ID8451	CUL4A	213132	9.76181e-06	0.00119988	0.19844
cg15145341	ID56163	RNF17	88458	0.00833957	0.00929907	-0.558994			cg17371070	ID157769	FAM91A1	459095	9.76181e-06	0.00049995	0.19568
cg16524049	ID127933	UHMK1	2737911	0.0084428	0.00709929	0.0744359			cg22615730	ID2673	GFPT1	382838	9.76181e-06	0.00769923	0.967447
cg24005685	ID51574	LARP7	2008239	0.00895273	0.00849915	-0.118039			cg23830540	ID93622	LOC93622	829956	9.76181e-06	9.999e-05	0.138568
cg02890194	ID3638	INSIG1	1702359	0.00921766	0.00579942	-0.337367			cg00086488	ID8451	CUL4A	214203	1.02461e-05	0.00119988	0.19844
cg10682299	ID10692	RRH	801004	0.00946468	0.00479952	-0.483964			cg01265860	ID6526	SLC5A3	810493	1.02461e-05	0.00549945	0.285054
cg06445348	ID440699	LRRC52	1403531	0.0109	0.00749925	-0.00799693			cg08710564	ID6764	ST5	2786	1.02461e-05	0.00519948	-0.299365
cg06557057	ID259286	TAS2R40	424465	0.0111346	0.009999	-0.324575			cg15244778	ID219927	MRPL21	377333	1.02461e-05	0.00839916	0.421552
cg08906194	ID10850	CCL27	84717	0.0122352	0.00989901	0.199645			cg15895782	ID55105	GPATCH2	3030325	1.02461e-05	0.00789921	0.227604
cg18252360	ID5455	POU3F3	10776	0.01234	0.00989901	-0.148597			cg22092397	ID64979	MRPL36	146255	1.02461e-05	0.00139986	0.29958
cg00229754	ID791115	PWRN2	603248	0.0123438	0.00759924	-0.363049			cg23958704	ID25879	DCAF13	675942	1.02461e-05	0.00039996	0.315934
cg17375248	ID10438	C1D	1469112	0.0157242	0.00939906	-0.222255			cg26070874	ID8887	TAX1BP1	1869171	1.02461e-05	0.00669933	0.322613
cg26802289	ID221833	SP8	8649	0.0193196	0.00539946	0.305964			cg23230478	ID54626	HES2	119359	1.07517e-05	0.0039996	0.147169
cg15736524	ID5897	RAG2	6949092	0.0207656	0.00919908	0.0834521			cg03518729	ID23029	RBM34	177028	1.07532e-05	0.00789921	0.188653
cg04056343	ID54715	RBFOX1	245670	0.0211348	0.009999	-0.0550382			cg24527751	ID1781	DYNC1I2	666030	1.07532e-05	0.00159984	0.0635283
cg02525108	ID338662	OR8D4	929556	0.0212991	0.00949905	-0.0742187			cg03875819	ID1316	KLF6	559328	1.12841e-05	0.00249975	-0.0833125
cg08683938	ID219938	SPATA19	616968	0.0212991	0.00849915	0.0678502			cg11316517	ID689	BTF3	127411	1.12841e-05	0.00219978	0.219083
cg09019035	ID100132464	FAM99B	349039	0.0212991	0.00709929	-0.141442			cg13797468	ID84319	CMSS1	688615	1.12841e-05	0.00019998	0.348963
cg04513549	ID389932	AKR1C6P	3282978	0.031013	0.00759924	0.155566			cg05626664	ID27042	DIEXF	1607080	1.184e-05	0.00559944	0.170423
cg12187586	ID26189	OR1A2	473151	0.0409284	0.00909909	0.0207798			cg08490529	ID54892	NCAPG2	1109757	1.184e-05	0.0029997	0.342318
cg17445120	ID285194	TUSC7	1197058	0.0409284	0.00669933	0.0120383			cg15711508	ID79577	CDC73	341153	1.184e-05	0.00109989	0.178795
cg14234426	ID81696	OR5V1	646942	0.0800663	0.00849915	0.00563679			cg02659568	ID81839	VANGL1	36513	1.24218e-05	0.00219978	0.583824
									cg12253071	ID1665	DHX15	4794878	1.24218e-05	0.00139986	0.04976
									cg15514918	ID9453	GGPS1	595332	1.24218e-05	0.00169983	0.29302
									cg08123444	ID348738	C2orf48	448879	1.25759e-05	0.00579942	0.0446295
									cg06974428	ID57584	ARHGAP21	1939464	1.30307e-05	0.00969903	0.266725
									cg15679747	ID28998	MRPL13	1297667	1.30307e-05	0.00949905	0.389938
									cg25632577	ID10221	TRIB1	1602460	1.30307e-05	0.00039996	0.591329
									cg26037936	ID5818	PVRL1	818235	1.30307e-05	0.00279972	0.597182
									cg06342072	ID2974	GUCY1B2	654654	1.35634e-05	0.00779922	1.10395
									cg05729490	ID2128	EVX1	121868	1.36367e-05	0.00429957	1.10234
									cg00602295	ID55839	CENPN	287986	1.3668e-05	0.00839916	0.486963
									cg10869531	ID6452	SH3BP2	13739	1.3668e-05	0.00759924	-0.530052
									cg14790115	ID7347	UCHL3	1388031	1.3668e-05	0.00409959	0.346695
									cg16296417	ID286053	NSMCE2	181360	1.3668e-05	0.00069993	0.32193
									cg18366169	ID84246	MED10	4429764	1.3668e-05	0.00589941	0.0450815
									cg04212846	ID54093	SETD4	1264551	1.43348e-05	0.0009999	-0.0997428
									cg07041428	ID3954	LETM1	78050	1.43348e-05	0.00609939	0.260297
									cg11454459	ID220930	ZEB1-AS1	1135976	1.43348e-05	0.00269973	0.173434
									cg20042662	ID27161	AGO2	1889933	1.43348e-05	0.00169983	0.269017
									cg21560697	ID348738	C2orf48	227097	1.4699e-05	0.00609939	0.0446295
									cg01621390	ID928	CD9	1114331	1.50325e-05	0.00609939	0.480501
									cg02578087	ID56852	RAD18	333798	1.50325e-05	0.00139986	0.217889
									cg24523685	ID873	CBR1	1379471	1.50325e-05	0.00319968	0.411132
									cg00892792	ID731779	LINC01300	53063	1.50968e-05	0.00349965	0.955709
									cg06139099	ID3632	INPP5A	78086	1.57624e-05	0.00079992	0.00676195
									cg06935608	ID5520	PPP2R2A	158444	1.57624e-05	0.00019998	0.108094
									cg08314781	ID6711	SPTBN1	246070	1.65259e-05	0.00409959	0.176917
									cg11738724	ID5327	PLAT	60301	1.65259e-05	0.0089991	1.25725
									cg23093090	ID22978	NT5C2	338955	1.65259e-05	0.00759924	0.179521
									cg25954269	ID55323	LARP6	54282	1.65259e-05	0.00189981	0.405682
									cg00177431	ID8675	STX16	953446	1.73244e-05	9.999e-05	-0.131591
									cg06042148	ID51001	MTERF3	131342	1.73244e-05	0.00019998	0.0256186
									cg11558107	ID4643	MYO1E	1035052	1.73244e-05	0.00529947	0.0289841
									cg19738281	ID84079	ANKRD27	2226418	1.73244e-05	0.00929907	0.277674
									cg01700683	ID51065	RPS27L	61200	1.81595e-05	0.00389961	0.187156
									cg08205396	ID5747	PTK2	206240	1.81595e-05	0.00819918	0.326022
									cg11384014	ID256356	GK5	2243173	1.81595e-05	0.00869913	0.173237
									cg13313836	ID4643	MYO1E	1022212	1.81595e-05	0.00539946	0.0289841
									cg13820205	ID28989	NTMT1	59605	1.81595e-05	0.00289971	0.272963
									cg18833788	ID2906	GRIN2D	71552	1.81595e-05	0.00729927	1.33257
									cg19674851	ID57590	WDFY1	89164	1.81595e-05	0.00659934	-0.0854711
									cg24681963	ID10322	SMYD5	1428998	1.81595e-05	0.00659934	-0.0273265
									cg25515997	ID7168	TPM1	2660939	1.81595e-05	0.00779922	-0.415102
									cg04811592	ID4286	MITF	21424	1.90327e-05	0.00889911	0.049779
									cg09516200	ID10458	BAIAP2	273622	1.90327e-05	0.00829917	1.39686
									cg17082856	ID200734	SPRED2	290221	1.90327e-05	0.0019998	0.170333
									cg18563987	ID3021	H3F3B	79351	1.90327e-05	0.00089991	-0.0599461
									cg20900312	ID29954	POMT2	96922	1.90327e-05	0.00339966	-0.119904
									cg01022670	ID1316	KLF6	3097762	1.99457e-05	0.00329967	-0.0833125
									cg02977443	ID2049	EPHB3	244228	1.99457e-05	0.00619938	2.06627
									cg14901243	ID8677	STX10	690656	1.99457e-05	0.00669933	0.0346559
									cg20389635	ID65981	CAPRIN2	2764390	1.99457e-05	0.0009999	0.0154111
									cg20899781	ID51692	CPSF3	141755	1.99457e-05	0.00859914	0.0168848
									cg04724556	ID10169	SERF2	423422	2.09001e-05	0.00359964	0.0892158
									cg08795557	ID55069	TMEM248	4535129	2.09001e-05	0.00249975	0.204046
									cg16726869	ID166378	SPATA5	3610479	2.09001e-05	9.999e-05	0.322329
									cg22786472	ID116984	ARAP2	9876482	2.09001e-05	0.00119988	-0.289835
									cg26962618	ID55075	UACA	227437	2.09001e-05	0.00269973	-0.000265164
									cg04178131	ID9694	EMC2	3696679	2.18977e-05	0.00049995	0.208889
									cg10311048	ID23012	STK38L	526256	2.18977e-05	0.00409959	-0.207645
									cg16461134	ID283174	MIR4697HG	33250	2.18977e-05	0.0009999	0.624612
									cg24896460	ID689	BTF3	394564	2.18977e-05	0.00349965	0.219083
									cg00777445	ID4830	NME1	260539	2.29405e-05	0.00219978	0.501335
									cg02766259	ID7316	UBC	227221	2.29405e-05	0.00579942	0.390668
									cg07817967	ID80267	EDEM3	2819	2.29405e-05	0.00219978	0.561694
									cg10340048	ID6921	TCEB1	625459	2.29405e-05	0.00869913	0.410596
									cg13820205	ID445	ASS1	872053	2.29405e-05	0.00389961	1.02091
									cg15782228	ID3911	LAMA5	9953	2.29405e-05	0.00679932	-0.116667
									cg20299802	ID51478	HSD17B7	440920	2.29405e-05	0.00559944	0.105595
									cg16960046	ID23480	SEC61G	226451	2.40301e-05	0.00589941	0.507972
									cg21086551	ID23043	TNIK	63776	2.40301e-05	0.00789921	0.469136
									cg08795557	ID55253	TYW1	4389135	2.51688e-05	0.00489951	0.45558
									cg23826980	ID79602	ADIPOR2	1237398	2.51688e-05	0.00109989	0.350976
									cg01993552	ID339344	MYPOP	178346	2.63584e-05	0.00589941	0.135306
									cg06963192	ID5279	PIGC	144707	2.63584e-05	0.00459954	0.0424483
									cg09218076	ID26037	SIPA1L1	1183563	2.63584e-05	0.00149985	0.0873644
									cg24599709	ID54867	TMEM214	677265	2.63584e-05	0.00839916	0.212905
									cg03577157	ID84240	ZCCHC9	118861	2.76012e-05	0.00049995	0.0751698
									cg05514909	ID192111	PGAM5	241781	2.76012e-05	0.00129987	0.23461
									cg06827256	ID64746	ACBD3	62820	2.76012e-05	0.00739926	0.520489
									cg21574271	ID10098	TSPAN5	3527339	2.76012e-05	0.00849915	0.436811
									cg02879423	ID57590	WDFY1	3292	2.88994e-05	0.00849915	-0.0854711
									cg15999356	ID85016	C11orf70	72556	2.88994e-05	0.0009999	1.71953
									cg19777001	ID91833	WDR20	543991	2.88994e-05	0.00109989	0.025269
									cg00718261	ID29960	FTSJ2	493889	3.02553e-05	0.0009999	0.071228
									cg01238435	ID23092	ARHGAP26	554595	3.02553e-05	0.00939906	0.229036
									cg01022670	ID23560	GTPBP4	304637	3.16712e-05	0.00069993	0.157826
									cg03668763	ID50862	RNF141	1013488	3.16712e-05	0.00419958	0.116774
									cg07522403	ID55069	TMEM248	280218	3.16712e-05	0.00369963	0.204046
									cg18921475	ID51119	SBDS	42770	3.16712e-05	0.00019998	0.58729
									cg24263283	ID102	ADAM10	545368	3.16712e-05	0.00169983	0.0531289
									cg27588093	ID388585	HES5	814728	3.20447e-05	0.00059994	0.694494
									cg12593511	ID127262	TPRG1L	264802	3.31498e-05	0.00149985	0.390094
									cg18997901	ID4646	MYO6	2412	3.31498e-05	0.00569943	0.422114
									cg23560676	ID286053	NSMCE2	168386	3.31498e-05	0.00139986	0.32193
									cg24056365	ID10542	LAMTOR5	115931	3.31498e-05	0.00329967	0.184083
									cg01361499	ID10066	SCAMP2	302326	3.46934e-05	0.00559944	0.202367
									cg04171808	ID960	CD44	28020	3.46934e-05	0.00049995	-0.476406
									cg05337681	ID54629	FAM63B	218892	3.46934e-05	0.00139986	0.166302
									cg10276016	ID85477	SCIN	4010369	3.46934e-05	0.00519948	1.4657
									cg10311048	ID387849	REP15	147343	3.46934e-05	0.00419958	0.565248
									cg10954944	ID5708	PSMD2	359248	3.46934e-05	0.00719928	0.20596
									cg27514336	ID27032	ATP2C1	387195	3.46934e-05	0.00359964	-0.00300675
									cg09988805	ID63892	THADA	519097	3.6305e-05	0.00069993	-0.0513466
									cg26000536	ID127262	TPRG1L	265020	3.6305e-05	0.00169983	0.390094
									cg07261186	ID729238	SFTPA2	249474	3.71325e-05	0.00309969	1.66085
									cg13261536	ID79792	GSDMD	291641	3.79871e-05	0.00979902	-0.379102
									cg17316718	ID79850	FAM57A	483538	3.79871e-05	0.00369963	0.761317
									cg24084564	ID92609	TIMM50	78252	3.79871e-05	0.00219978	0.38615
									cg00258316	ID9341	VAMP3	363012	3.97428e-05	0.00379962	0.131155
									cg00264133	ID10476	ATP5H	111721	3.97428e-05	0.00309969	0.373855
									cg01189072	ID65220	NADK	79421	3.97428e-05	0.0039996	-0.320221
									cg02579140	ID8644	AKR1C3	1844471	3.97428e-05	0.0049995	0.902762
									cg16685257	ID83743	GRWD1	42068	3.97428e-05	0.00139986	0.169983
									cg23465685	ID54892	NCAPG2	2840128	3.97428e-05	0.00829917	0.342318
									cg18914751	ID153328	SLC25A48	172113	4.01513e-05	0.00029997	-0.530142
									cg02124184	ID689	BTF3	156441	4.15749e-05	0.00579942	0.219083
									cg04642300	ID6610	SMPD2	473338	4.15749e-05	0.00549945	0.0419121
									cg04647835	ID23639	LRRC6	2191865	4.15749e-05	0.00239976	0.614565
									cg05264377	ID55173	MRPS10	9057	4.15749e-05	0.00069993	0.169233
									cg09938443	ID79786	KLHL36	337737	4.15749e-05	0.00509949	-0.411172
									cg13551074	ID4705	NDUFA10	2053132	4.15749e-05	0.00389961	-0.0211597
									cg08795557	ID9883	POM121	1428603	4.34867e-05	0.0009999	0.00557697
									cg12510999	ID11321	GPN1	170110	4.34867e-05	0.00739926	-0.041284
									cg16434510	ID10221	TRIB1	3354079	4.34867e-05	0.00139986	0.591329
									cg18161025	ID27101	CACYBP	2175401	4.34867e-05	0.00739926	0.413387
									cg18728780	ID6617	SNAPC1	108604	4.34867e-05	0.00439956	0.0187795
									cg19554457	ID28977	MRPL42	86493	4.34867e-05	0.00039996	0.151536
									cg22615730	ID5093	PCBP1	317359	4.54814e-05	0.00739926	-0.136432
									cg25205321	ID79587	CARS2	262141	4.54814e-05	0.00739926	-0.109069
									cg17510957	ID414899	BLID	520294	4.57876e-05	0.00029997	-0.203603
									cg03875819	ID100216001	LINC00704	333460	4.73638e-05	0.0059994	-0.205097
									cg01963702	ID84188	FAR1	1501209	4.75623e-05	0.00829917	0.0514621
									cg07052524	ID92609	TIMM50	33604	4.75623e-05	0.00309969	0.38615
									cg07139495	ID284702	HNRNPU-AS1	1850172	4.75623e-05	0.00319968	-0.302269
									cg13541713	ID79625	NDNF	2046422	4.75623e-05	0.00889911	2.04443
									cg15928742	ID1781	DYNC1I2	721011	4.75623e-05	0.00339966	0.0635283
									cg22937172	ID4705	NDUFA10	795957	4.75623e-05	0.00409959	-0.0211597
									cg26182253	ID8451	CUL4A	1626303	4.75623e-05	0.0049995	0.19844
									cg16681421	ID9400	RECQL5	205314	4.97328e-05	0.00489951	0.0128118
									cg17220545	ID54892	NCAPG2	1371905	4.97328e-05	0.00929907	0.342318
									cg21817750	ID689	BTF3	1251143	4.97328e-05	0.00639936	0.219083
									cg04171808	ID2001	ELF5	653089	5.03706e-05	0.00239976	1.49014
									cg07522403	ID55253	TYW1	355807	5.19966e-05	0.0079992	0.45558
									cg03585053	ID4705	NDUFA10	795791	5.43574e-05	0.00449955	-0.0211597
									cg11444072	ID285148	IAH1	186871	5.43574e-05	0.00529947	0.0090854
									cg13473184	ID90780	PYGO2	29454	5.43574e-05	0.00809919	0.115458
									cg14189116	ID65981	CAPRIN2	5469	5.43574e-05	0.00339966	0.0154111
									cg15244778	ID9633	MTL5	529648	5.43574e-05	0.00659934	0.682317
									cg23828876	ID7037	TFRC	192673	5.43574e-05	0.00479952	0.359897
									cg17115419	ID79861	TUBAL3	147132	5.4508e-05	0.00439956	1.99211
									cg10131026	ID29028	ATAD2	1584757	5.68191e-05	0.00349965	0.683797
									cg13424302	ID6229	RPS24	723375	5.68191e-05	0.00109989	0.158644
									cg20701183	ID2959	GTF2B	1557387	5.68191e-05	0.0009999	0.0758149
									cg08476984	ID79861	TUBAL3	141375	5.89997e-05	0.00459954	1.99211
									cg12217954	ID10480	EIF3M	869171	5.93856e-05	0.00919908	0.0603512
									cg01189072	ID728642	CDK11A	29024	6.48501e-05	0.00159984	-0.124351
									cg04724556	ID728758	PIN4P1	337627	6.48501e-05	0.00589941	0.462668
									cg10131026	ID93594	TBC1D31	1261057	6.48501e-05	0.00049995	-0.00966439
									cg11378101	ID143872	ARHGAP42	5732311	6.48501e-05	0.00509949	-0.0118296
									cg13313836	ID51065	RPS27L	2762196	6.48501e-05	0.00819918	0.187156
									cg13797468	ID56954	NIT2	1205499	6.48501e-05	0.0089991	-0.00324125
									cg14528056	ID2224	FDPS	83756	6.48501e-05	0.00539946	0.269907
									cg15086439	ID6905	TBCE	1032342	6.48501e-05	0.0039996	0.326808
									cg25626472	ID220930	ZEB1-AS1	331050	6.48501e-05	0.00979902	0.173434
									cg26644674	ID23560	GTPBP4	2103850	6.48501e-05	0.00119988	0.157826
									cg05646575	ID9271	PIWIL1	1399402	6.55582e-05	0.00139986	1.54446
									cg00778190	ID30836	DNTTIP2	723266	6.77569e-05	0.00279972	0.160275
									cg10152097	ID130827	TMEM182	2786125	6.77569e-05	0.00929907	0.494698
									cg09981198	ID221718	LINC00518	118224	6.87695e-05	0.00839916	0.916904
									cg06250841	ID79145	CHCHD7	1013733	7.07861e-05	0.0039996	0.0287468
									cg16681421	ID6730	SRP68	181153	7.07861e-05	0.00489951	0.302637
									cg24036791	ID50862	RNF141	1043307	7.07861e-05	0.00759924	0.116774
									cg26769838	ID23185	LARP4B	2187198	7.07861e-05	0.00249975	0.0594515
									cg00355699	ID2073	ERCC5	1163362	7.39424e-05	0.00359964	-0.0100606
									cg02186444	ID6613	SUMO2	58121	7.39424e-05	0.0009999	0.0747714
									cg03301498	ID92609	TIMM50	81829	7.39424e-05	0.00409959	0.38615
									cg09938443	ID1327	COX4I1	813304	7.39424e-05	0.00379962	0.0906745
									cg10342016	ID5862	RAB2A	3626846	7.39424e-05	0.00169983	0.406337
									cg04910082	ID27341	RRP7A	547293	7.7231e-05	0.00679932	0.220002
									cg09811510	ID6474	SHOX2	1766494	7.7231e-05	0.00519948	0.273504
									cg10131026	ID84933	C8orf76	1429776	7.7231e-05	0.00169983	0.219623
									cg19945931	ID192111	PGAM5	241874	7.7231e-05	0.00239976	0.23461
									cg05514909	ID80324	PUS1	606793	8.06569e-05	0.00959904	0.0793115
									cg07139495	ID3192	HNRNPU	1832588	8.06569e-05	0.00269973	-0.0210476
									cg12491643	ID9325	TRIP4	926305	8.06569e-05	0.00169983	0.0863038
									cg12865818	ID55656	INTS8	285396	8.06569e-05	0.00189981	0.138984
									cg13551074	ID23192	ATG4B	425070	8.06569e-05	0.00949905	-0.0318412
									cg13905238	ID152217	NCBP2-AS2	485779	8.06569e-05	0.00469953	0.185859
									cg14757107	ID7172	TPMT	1877759	8.06569e-05	0.0029997	0.271664
									cg17510957	ID341056	LOC341056	1421644	8.06569e-05	0.00159984	-0.527926
									cg19090437	ID92689	FAM114A1	788554	8.06569e-05	0.00839916	0.523694
									cg20701183	ID2635	GBP3	1688635	8.06569e-05	0.00869913	-0.107519
									cg24111796	ID64417	C5orf28	538829	8.06569e-05	0.0009999	0.0302097
									cg05457221	ID3632	INPP5A	78915	8.42254e-05	0.00229977	0.00676195
									cg05556361	ID54704	PDP1	1831680	8.42254e-05	0.00479952	-0.081453
									cg11211952	ID80145	THOC7	138869	8.42254e-05	0.00349965	0.0802047
									cg18149745	ID220729	LOC220729	260157	8.42254e-05	0.00709929	0.318835
									cg05337681	ID6938	TCF12	1300103	8.7942e-05	0.00919908	-0.185704
									cg16461134	ID22997	IGSF9B	3109	8.7942e-05	0.00559944	0.637321
									cg16755214	ID10175	CNIH1	187802	8.7942e-05	0.0019998	0.437201
									cg19695507	ID8559	PRPF18	102745	8.7942e-05	9.999e-05	-0.0716479
									cg06250720	ID79861	TUBAL3	147155	9.12471e-05	0.00549945	1.99211
									cg08419450	ID84896	ATAD1	436071	9.18125e-05	0.00459954	0.274782
									cg10547761	ID5332	PLCB4	3220239	9.18125e-05	0.00579942	0.543618
									cg16681421	ID29115	SAP30BP	205185	9.18125e-05	0.00119988	-0.077573
									cg20074340	ID8451	CUL4A	211665	9.18125e-05	0.00739926	0.19844
									cg24681963	ID10574	CCT7	1448996	9.18125e-05	0.0029997	0.163814
									cg26579550	ID55075	UACA	373145	9.18125e-05	0.00729927	-0.000265164
									cg00179940	ID140707	BRI3BP	1499859	9.58426e-05	0.00829917	0.529453
									cg00892792	ID27161	AGO2	651937	9.58426e-05	0.00759924	0.269017
									cg01361499	ID56905	C15orf39	23235	9.58426e-05	0.00229977	-0.12264
									cg02186444	ID3396	ICT1	112197	9.58426e-05	0.00379962	0.218039
									cg09988805	ID10128	LRPPRC	944563	9.58426e-05	0.00339966	0.214432
									cg23918953	ID51643	TMBIM4	2351720	9.58426e-05	0.00349965	0.046551
									cg13805951	ID23241	PACS2	168067	0.000100039	0.00429957	-0.232632
									cg15086439	ID9453	GGPS1	1071201	0.000100039	0.00669933	0.29302
									cg22229039	ID55735	DNAJC11	1080192	0.000100039	0.00379962	-0.0464457
									cg22691256	ID9883	POM121	1412108	0.000100039	0.00189981	0.00557697
									cg11120154	ID6674	SPAG1	285098	0.000104407	0.00859914	0.333293
									cg13424302	ID10105	PPIF	590326	0.000104407	0.0019998	0.00133302
									cg18767278	ID79844	ZDHHC11	267923	0.000104407	0.00529947	-0.0385448
									cg19082496	ID1912	PHC2	2736	0.000104407	0.0049995	-0.012142
									cg20220678	ID9	NAT1	1164032	0.000104407	0.0029997	0.0218382
									cg23807924	ID284702	HNRNPU-AS1	1850117	0.000104407	0.00469953	-0.302269
									cg25957300	ID283174	MIR4697HG	3864540	0.000104407	0.00349965	0.624612
									cg26484108	ID64426	SUDS3	1233362	0.000104407	0.00679932	0.0579044
									cg11554566	ID378825	LINC00162	973953	0.000106559	0.00489951	0.873351
									cg00636508	ID11269	DDX19B	291368	0.000113686	0.00839916	0.0331387
									cg10131026	ID27085	MTBP	1366224	0.000113686	0.00859914	0.216433
									cg19911168	ID51806	CALML5	90280	0.000113902	0.00839916	0.892848
									cg10131026	ID79139	DERL1	1230801	0.00011861	0.00039996	0.131184
									cg11738724	ID3551	IKBKB	3323	0.00011861	0.00279972	-0.352465
									cg11945668	ID2296	FOXC1	1173775	0.00011861	0.00389961	0.823818
									cg05264377	ID100188893	TOMM6	440191	0.000123735	0.0039996	0.185421
									cg15514918	ID55127	HEATR1	659295	0.000123735	0.00119988	0.11525
									cg17758048	ID729238	SFTPA2	1967280	0.000129012	0.0059994	1.66085
									cg09728393	ID7172	TPMT	303618	0.000129066	0.00419958	0.271664
									cg19777001	ID1983	EIF5	650158	0.000129066	0.00529947	-0.00607632
									cg11818555	ID10808	HSPH1	1035958	0.000134612	0.00959904	0.652685
									cg11944110	ID55884	WSB2	909216	0.000134612	0.00479952	0.308923
									cg15160746	ID83695	RHNO1	242184	0.000134612	0.00489951	0.174765
									cg17193961	ID79850	FAM57A	483496	0.000134612	0.0089991	0.761317
									cg22421417	ID51371	POMP	1474444	0.000134612	0.00859914	0.188778
									cg04600000	ID8451	CUL4A	967227	0.000146381	0.00949905	0.19844
									cg05514909	ID23141	ANKLE2	288422	0.000146381	0.00559944	-0.0058969
									cg11944110	ID64426	SUDS3	1233290	0.000146381	0.00889911	0.0579044
									cg12510999	ID64838	FNDC4	304096	0.000146381	0.0069993	-0.487849
									cg14072016	ID23185	LARP4B	592993	0.000146381	0.00519948	0.0594515
									cg21493727	ID10221	TRIB1	1492681	0.000146381	0.00479952	0.591329
									cg24935896	ID5317	PKP1	178912	0.000146381	0.0059994	0.262771
									cg27466235	ID53371	NUP54	555439	0.000146381	0.00329967	-0.0431507
									cg14778437	ID85416	ZIC5	475774	0.000149451	0.00569943	2.07826
									cg06042148	ID55656	INTS8	1296958	0.000152621	0.00319968	0.138984
									cg08587313	ID286053	NSMCE2	4111290	0.000152621	0.00289971	0.32193
									cg10311048	ID65981	CAPRIN2	2887673	0.000152621	0.00729927	0.0154111
									cg23299254	ID9831	ZNF623	277003	0.000152621	0.00059994	0.053373
									cg06853894	ID90231	KIAA2013	217610	0.000159109	0.00579942	0.0997342
									cg12592365	ID9775	EIF4A3	644965	0.000159109	0.00049995	0.0797467
									cg16434510	ID51571	FAM49B	1152096	0.000159109	0.00629937	-0.530646
									cg17583957	ID84923	FAM104A	3692234	0.000159109	0.00389961	0.0464526
									cg20453861	ID90	ACVR1	6913	0.000159109	0.00729927	0.266177
									cg24703336	ID678655	CD27-AS1	1303255	0.000159109	0.00239976	0.17915
									cg05730975	ID580	BARD1	681946	0.000165854	0.00249975	-0.0482364
									cg11888982	ID56943	ENY2	5878826	0.000165854	0.00149985	0.115264
									cg22834542	ID51501	C11orf73	2274132	0.000165854	0.00629937	-0.0494823
									cg26644674	ID23185	LARP4B	2160859	0.000165854	0.00539946	0.0594515
									cg27052418	ID55914	ERBB2IP	1327033	0.000165854	0.00229977	-0.0979127
									cg06469726	ID5510	PPP1R7	393565	0.000172866	0.00839916	0.21319
									cg15711508	ID51377	UCHL5	403003	0.000172866	0.00239976	0.215415
									cg20480723	ID4641	MYO1C	973500	0.000172866	0.00939906	0.0927473
									cg25954269	ID55075	UACA	36365	0.000172866	0.009999	-0.000265164
									cg14115597	ID84240	ZCCHC9	325135	0.000180155	0.00279972	0.0751698
									cg16152136	ID5440	POLR2K	853073	0.000180155	0.0019998	0.238339
									cg18318006	ID9849	ZNF518A	720324	0.000180155	0.00289971	0.00972305
									cg01621390	ID678655	CD27-AS1	1365531	0.000187731	0.0029997	0.17915
									cg04178131	ID25879	DCAF13	1332231	0.000187731	0.00439956	0.315934
									cg20477160	ID9208	LRRFIP1	2599627	0.000187731	0.00919908	0.0497183
									cg27179352	ID132989	C4orf36	215896	0.00019161	0.00289971	0.725143
									cg00341522	ID9208	LRRFIP1	554251	0.000195603	0.00919908	0.0497183
									cg01700683	ID9960	USP3	285767	0.000195603	0.00939906	-0.16237
									cg05556361	ID51633	OTUD6B	1014978	0.000195603	0.00079992	-0.0264675
									cg07052524	ID2091	FBL	321320	0.000195603	0.00649935	0.272522
									cg11888982	ID8667	EIF3H	1536642	0.000195603	0.00469953	0.108815
									cg26250989	ID387509	GPR153	12466	0.000195603	0.00439956	0.362461
									cg02974085	ID7159	TP53BP2	997591	0.000203783	0.0069993	-0.131452
									cg04948438	ID51013	EXOSC1	96137	0.000203783	0.00869913	0.0472312
									cg11157172	ID127262	TPRG1L	331138	0.000203783	0.00739926	0.390094
									cg22162757	ID7042	TGFB2	3819442	0.000203783	0.00959904	-0.563227
									cg20415517	ID4583	MUC2	369893	0.000204767	0.00569943	3.02198
									cg20077028	ID341405	ANKRD33	72893	0.000205338	0.00609939	0.55071
									cg05695106	ID8881	CDC16	219369	0.000212282	0.00329967	-0.0873842
									cg07522403	ID51119	SBDS	354604	0.000212282	0.00259974	0.58729
									cg13690407	ID339487	ZBTB8OS	356992	0.000212282	0.0019998	0.155544
									cg08983279	ID10294	DNAJA2	344091	0.000230282	0.00889911	0.141047
									cg18891604	ID1026	CDKN1A	325181	0.000230282	0.00019998	0.427659
									cg20220678	ID10	NAT2	994454	0.000233088	0.00809919	0.580049
									cg02766259	ID9271	PIWIL1	5195623	0.000233232	0.00459954	1.54446
									cg10064922	ID23560	GTPBP4	304502	0.000239806	0.00449955	0.157826
									cg16233797	ID64342	HS1BP3	849374	0.000239806	0.00509949	-0.122607
									cg26496628	ID92270	ATP6AP1L	1263587	0.000239806	0.00309969	0.538023
									cg03504039	ID80895	ILKAP	533889	0.000249697	0.00419958	-0.0642765
									cg13820205	ID8939	FUBP3	1006919	0.000249697	0.00229977	0.0641875
									cg16681421	ID201292	TRIM65	24500	0.000249697	0.00389961	-0.051386
									cg18332838	ID286053	NSMCE2	594655	0.000249697	0.00419958	0.32193
									cg24343430	ID56943	ENY2	7104517	0.000249697	0.0019998	0.115264
									cg02276807	ID192111	PGAM5	241957	0.000259967	0.00709929	0.23461
									cg11165391	ID6045	RNF2	600379	0.000259967	0.00479952	0.0405661
									cg16594913	ID678655	CD27-AS1	953226	0.000259967	0.00349965	0.17915
									cg20602843	ID338557	FFAR4	25181	0.000259967	0.00719928	0.477505
									cg16858587	ID9389	SLC22A14	310648	0.00026976	0.00419958	-0.0467563
									cg01638311	ID10992	SF3B2	67287	0.00027063	0.00239976	0.0392868
									cg10225951	ID27132	CPNE7	5606	0.00027063	0.00469953	0.64498
									cg16685257	ID55260	TMEM143	123911	0.00027063	0.00949905	0.0721659
									cg21323106	ID55112	WDR60	1301031	0.00027063	0.00089991	0.0480401
									cg23361127	ID8507	ENC1	2033	0.00027063	0.00519948	-0.16543
									cg27583740	ID8976	WASL	167289	0.00027063	0.00959904	0.481345
									cg00029246	ID92092	ZC3HAV1L	1497358	0.0002817	0.00019998	0.452947
									cg01621390	ID7132	TNFRSF1A	1248272	0.0002817	0.00149985	0.265977
									cg05651511	ID4884	NPTX1	303685	0.0002817	0.00109989	-0.21568
									cg05394294	ID23185	LARP4B	2183280	0.000293189	0.00849915	0.0594515
									cg05571619	ID401232	LINC01011	1807823	0.000293189	0.00169983	0.254492
									cg24111796	ID10605	PAIP1	612032	0.000293189	0.00949905	0.132456
									cg24523685	ID9980	DOPEY2	1474025	0.000293189	0.00639936	-0.127634
									cg09540738	ID3574	IL7	1362522	0.000305114	0.009999	0.355865
									cg24524470	ID284702	HNRNPU-AS1	263013	0.000305114	0.0079992	-0.302269
									cg05730975	ID26154	ABCA12	904328	0.00031584	0.00709929	4.10983
									cg07469815	ID9541	CIR1	1211211	0.000317489	0.00089991	-0.00986035
									cg08629043	ID26146	TRAF3IP1	966893	0.000317489	0.0049995	0.305702
									cg21049397	ID9412	MED21	1564279	0.000317489	0.00569943	0.301723
									cg00636508	ID23450	SF3B3	66739	0.000343651	0.00659934	0.066609
									cg03221073	ID6045	RNF2	1143004	0.000343651	0.0059994	0.0405661
									cg18767278	ID10723	SLC12A7	6852	0.000343651	0.00539946	0.0163944
									cg20636248	ID79892	MCMBP	172861	0.000343651	0.00189981	0.151864
									cg07497941	ID81532	MOB2	243569	0.000357471	0.00359964	0.0885799
									cg19061696	ID10128	LRPPRC	1358190	0.000357471	0.00929907	0.214432
									cg22147446	ID84515	MCM8	1052036	0.000357471	0.00859914	0.419172
									cg24110635	ID9412	MED21	297281	0.000357471	0.00689931	0.301723
									cg11235594	ID10913	EDAR	1301584	0.000371671	0.00669933	1.18017
									cg05730975	ID22807	IKZF2	976148	0.000371806	0.00619938	-0.391859
									cg15895782	ID51133	KCTD3	1090509	0.000371806	0.00839916	0.58253
									cg19103429	ID54467	ANKIB1	459993	0.000371806	0.00479952	-0.033969
									cg07142009	ID162517	FBXO39	23236	0.000386639	0.00349965	-0.204839
									cg23202253	ID9412	MED21	273243	0.000386673	0.00709929	0.301723
									cg23230478	ID387509	GPR153	39584	0.000386673	0.00709929	0.362461
									cg11211952	ID115286	SLC25A26	2408556	0.000402091	0.00359964	0.0373559
									cg22959827	ID115123	2016-03-03	1905255	0.000402091	0.00719928	0.207526
									cg23273866	ID9330	GTF3C3	1172582	0.000402091	0.00479952	0.0558722
									cg09528494	ID100132923	FAM66D	634615	0.000417928	0.0019998	-0.208834
									cg09999348	ID9419	CRIPT	445476	0.000418077	0.00419958	0.160179
									cg18842107	ID143187	VTI1A	647099	0.000418077	0.00889911	-0.126471
									cg21193888	ID84909	C9orf3	12081	0.000418077	0.00719928	0.348366
									cg21450381	ID51071	DERA	3772166	0.000418077	0.0039996	0.288634
									cg23668195	ID100132215	LOC100132215	468995	0.000418077	0.00839916	-0.24064
									cg17656763	ID11197	WIF1	411732	0.000425399	0.00479952	1.29827
									cg07469815	ID6670	SP3	779715	0.000434652	0.00329967	-0.102894
									cg14148156	ID10488	CREB3	111963	0.000434652	0.00489951	0.173332
									cg15679747	ID55093	WDYHV1	1673649	0.000434652	0.00289971	0.169237
									cg23807924	ID3192	HNRNPU	1832533	0.000434652	0.00789921	-0.0210476
									cg25637972	ID7172	TPMT	1039193	0.000434652	0.00959904	0.271664
									cg06250841	ID5862	RAB2A	3291420	0.000451833	0.00459954	0.406337
									cg10575547	ID55173	MRPS10	98212	0.000451833	0.00329967	0.169233
									cg00594040	ID9014	TAF1B	1561312	0.000469643	0.00189981	-0.105547
									cg00997853	ID9412	MED21	330875	0.000469643	0.00809919	0.301723
									cg02153681	ID64342	HS1BP3	136046	0.000469643	0.00839916	-0.122607
									cg02920600	ID767558	LUZP6	1705136	0.000469643	0.00979902	-0.15337
									cg04064032	ID143187	VTI1A	640120	0.000469643	0.00929907	-0.126471
									cg19389370	ID81846	SBF2	171391	0.000469643	0.00179982	0.0714325
									cg06139099	ID118471	PRAP1	623388	0.000487252	0.0079992	3.96741
									cg06354695	ID7779	SLC30A1	891421	0.000488101	0.00729927	0.525279
									cg08942191	ID79631	EFTUD1	1826011	0.000488101	0.0009999	0.0921022
									cg10131026	ID79075	DSCC1	1955691	0.000488101	0.00749925	0.335734
									cg21049501	ID23580	CDC42EP4	1186643	0.000488101	0.00869913	0.044596
									cg06042148	ID25962	KIAA1429	1572414	0.000507228	0.0019998	0.115506
									cg06042148	ID79666	PLEKHF2	992212	0.000507228	0.00279972	-0.285739
									cg06234051	ID23580	CDC42EP4	1186513	0.000507228	0.00869913	0.044596
									cg08461352	ID5862	RAB2A	2519077	0.000507228	0.00489951	0.406337
									cg08584947	ID25962	KIAA1429	2071274	0.000507228	0.0019998	0.115506
									cg07817967	ID10896	OCLM	1648481	0.000523255	0.00979902	0.145391
									cg08314781	ID87178	PNPT1	790016	0.000527048	0.00119988	0.156012
									cg01484075	ID79134	TMEM185B	689649	0.000547582	0.00739926	0.169248
									cg02100150	ID286053	NSMCE2	2816402	0.000547582	0.00639936	0.32193
									cg10954944	ID59343	SENP2	922889	0.000547582	0.00309969	0.288494
									cg20268689	ID64342	HS1BP3	419429	0.000547582	0.00969903	-0.122607
									cg26854588	ID284110	GSDMA	318104	0.000568805	0.00309969	-0.306807
									cg14200470	ID401505	TOMM5	482318	0.000568853	0.00239976	0.224185
									cg20445727	ID1662	DDX10	2192973	0.000568853	0.0039996	0.314348
									cg09040942	ID64327	LMBR1	1374100	0.000590886	0.00279972	0.288033
									cg09186101	ID1453	CSNK1D	12341	0.000590886	0.00659934	-0.117699
									cg11539857	ID2296	FOXC1	1174086	0.000590886	0.00959904	0.823818
									cg12217954	ID4076	CAPRIN1	598745	0.000590886	0.00879912	0.158278
									cg13817046	ID2617	GARS	1024870	0.000590886	0.00639936	0.356433
									cg17371070	ID84933	C8orf76	986338	0.000590886	0.00789921	0.219623
									cg26546884	ID2296	FOXC1	157323	0.000590886	0.00959904	0.823818
									cg03224812	ID7289	TULP3	807371	0.000613706	0.00289971	0.140762
									cg08478672	ID286053	NSMCE2	3270212	0.000613706	0.00669933	0.32193
									cg09938443	ID9100	USP10	286313	0.000613706	0.00769923	-0.0651372
									cg19547192	ID64327	LMBR1	1374073	0.000613706	0.00279972	0.288033
									cg24544082	ID57142	RTN4	485963	0.000613706	0.00479952	0.0578444
									cg08477158	ID9496	TBX4	722111	0.000616839	0.00919908	1.44124
									cg18860310	ID132989	C4orf36	61071	0.000637125	0.00789921	0.725143
									cg02355558	ID9389	SLC22A14	346055	0.000642072	0.00929907	-0.0467563
									cg06935608	ID2796	GNRH1	1026619	0.000661805	0.00879912	-0.707792
									cg18324583	ID10007	GNPDA1	1582462	0.000661805	0.00129987	-0.0206999
									cg18442362	ID4967	OGDH	13856	0.000687138	0.00419958	0.215901
									cg19103429	ID1021	CDK6	2447	0.000687138	0.00669933	0.075028
									cg19107296	ID84240	ZCCHC9	32391	0.000687138	0.00889911	0.0751698
									cg08371852	ID54469	ZFAND6	513841	0.000713362	0.00179982	-0.0859666
									cg19097880	ID28960	DCPS	1986990	0.000713362	0.00569943	0.112794
									cg00238283	ID55112	WDR60	589478	0.000740507	0.0019998	0.0480401
									cg10310616	ID79134	TMEM185B	640423	0.000740507	0.00919908	0.169248
									cg19389370	ID10527	IPO7	755315	0.000740507	0.00229977	0.056833
									cg23315892	ID55726	ASUN	718826	0.000740507	0.0009999	0.150907
									cg02186444	ID79637	ARMC7	10591	0.0007686	0.00429957	0.0989506
									cg04462662	ID9100	USP10	286218	0.0007686	0.00839916	-0.0651372
									cg10131026	ID64798	DEPTOR	1937962	0.0007686	0.00219978	0.839924
									cg19061696	ID9419	CRIPT	1262989	0.0007686	0.00849915	0.160179
									cg26108621	ID80209	PROSER1	1078154	0.0007686	0.00919908	-0.157216
									cg25475538	ID80094	BIN3-IT1	85167	0.00081333	0.00829917	0.368302
									cg01046798	ID89845	ABCC10	60586	0.000827753	0.0089991	-0.134547
									cg06042148	ID9791	PTDSS1	136005	0.000827753	0.00379962	-0.101781
									cg20701183	ID22802	CLCA4	787155	0.000844355	0.00649935	1.80356
									cg13587915	ID3983	ABLIM1	27872	0.000858875	0.00189981	0.238077
									cg00238283	ID64327	LMBR1	1373887	0.00089107	0.00359964	0.288033
									cg05663278	ID196483	EEF2KMT	3831335	0.00089107	0.00849915	0.12065
									cg23361127	ID115548	FCHO2	1585035	0.00089107	0.0049995	-0.113853
									cg27049539	ID677772	SCARNA6	198515	0.000909074	0.00829917	-0.731103
									cg02816525	ID145773	FAM81A	706338	0.00092437	0.00379962	0.455293
									cg07011538	ID9419	CRIPT	652701	0.00092437	0.00989901	0.160179
									cg11970797	ID9205	ZMYM5	556289	0.00092437	0.00359964	0.0356645
									cg10564001	ID677814	SNORA31	623283	0.000953995	0.00439956	-0.218119
									cg08850243	ID7726	TRIM26	2774	0.000958811	0.0059994	-0.0879638
									cg09040942	ID55112	WDR60	589265	0.000958811	0.00269973	0.0480401
									cg17371070	ID55093	WDYHV1	810932	0.000958811	0.00589941	0.169237
									cg06218079	ID79672	FN3KRP	159646	0.000994426	0.00969903	0.0838185
									cg20899781	ID9014	TAF1B	277802	0.000994426	0.00279972	-0.105547
									cg21078330	ID80122	MAP3K19	1641307	0.00101976	0.00409959	0.524612
									cg22691256	ID5380	PMS2P2	1538761	0.00103125	0.00179982	0.497045
									cg03301498	ID282617	IFNL3	153575	0.0010323	0.0009999	0.241511
									cg03687070	ID1653	DDX1	478363	0.00106933	0.00509949	0.173538
									cg01442005	ID65264	UBE2Z	193547	0.00110868	0.00479952	-0.00140287
									cg09238801	ID57862	ZNF410	139572	0.00110868	0.00159984	0.0155338
									cg18373855	ID83861	RSPH3	60989	0.00110868	0.0079992	0.435167
									cg17220545	ID64433	LINC00244	752371	0.00113937	0.00119988	0.326185
									cg04344190	ID56942	CMC2	2822057	0.00114937	0.00759924	0.284273
									cg09802186	ID23174	ZCCHC14	659537	0.00114937	0.00479952	0.129215
									cg09981198	ID51522	TMEM14C	406316	0.00114937	0.00149985	0.0849714
									cg12510999	ID5500	PPP1CB	952388	0.00114937	0.00339966	-0.517822
									cg14200470	ID79269	DCAF10	220178	0.00114937	0.00819918	0.0421311
									cg26108621	ID51569	UFM1	1766426	0.00114937	0.00519948	0.0830913
									cg08942191	ID54469	ZFAND6	364190	0.00119141	0.00269973	-0.0859666
									cg24263283	ID54629	FAM63B	524153	0.00119141	0.00939906	0.166302
									cg04178131	ID84955	NUDCD1	4582989	0.00123486	0.00289971	0.224714
									cg07551060	ID79892	MCMBP	537390	0.00123486	0.00639936	0.151864
									cg08795557	ID155370	SBDSP1	1378619	0.00123486	0.00289971	0.227846
									cg11235594	ID64682	ANAPC1	1734328	0.00123486	0.0019998	0.101571
									cg08477158	ID339175	METTL2A	1693578	0.00127975	0.00859914	0.355638
									cg23172671	ID9877	ZC3H11A	282227	0.00127975	0.00259974	0.0183833
									cg00674220	ID387914	SHISA2	985542	0.00132614	0.00829917	1.08291
									cg12821702	ID63892	THADA	1632145	0.00132614	0.00859914	-0.0513466
									cg27198040	ID55297	CCDC91	452670	0.00132614	0.00779922	0.149988
									cg05128379	ID5896	RAG1	45463	0.00137405	0.00579942	-0.519665
									cg11888982	ID9694	EMC2	6775567	0.00137405	0.0069993	0.208889
									cg22950831	ID1793	DOCK1	3025	0.00137405	0.00439956	-0.0258488
									cg03233490	ID440452	TBC1D3P2	1334594	0.00140774	0.00369963	-0.0146133
									cg04609875	ID4848	CNOT2	32534	0.00147465	0.00409959	-0.111227
									cg10094886	ID9877	ZC3H11A	524793	0.00147465	0.00319968	0.0183833
									cg10416784	ID87178	PNPT1	2876187	0.00147465	0.00309969	0.156012
									cg14921326	ID64798	DEPTOR	1527847	0.00147465	0.00379962	0.839924
									cg05307752	ID728773	PABPC1P2	2881738	0.00149524	0.0009999	-0.106122
									cg08243465	ID128602	C20orf85	451946	0.00151059	0.00529947	0.992676
									cg06139099	ID84504	NKX6-2	100032	0.00151214	0.00489951	1.85951
									cg08584947	ID51633	OTUD6B	1385893	0.00152743	0.00329967	-0.0264675
									cg08795557	ID5380	PMS2P2	1555256	0.00152743	0.00219978	0.497045
									cg21226735	ID100128076	LOC100128076	2088004	0.00154198	0.00489951	0.426711
									cg14200470	ID51010	EXOSC3	289865	0.00158193	0.00859914	-0.118877
									cg05492904	ID123169	LEO1	659455	0.0016382	0.00409959	0.351141
									cg06363692	ID55298	RNF121	16657	0.00169628	0.0069993	0.0515194
									cg21323106	ID64327	LMBR1	662334	0.00169628	0.00589941	0.288033
									cg13464117	ID55112	WDR60	1301107	0.00175624	0.00479952	0.0480401
									cg11970797	ID7750	ZMYM2	395532	0.00181811	0.00519948	-0.0286197
									cg13432945	ID115209	OMA1	180941	0.00181811	0.00449955	-0.0683416
									cg13820205	ID27348	TOR1B	117391	0.00181811	0.00849915	0.614597
									cg01312394	ID90411	MCFD2	33627	0.00188196	0.00689931	0.182097
									cg02100150	ID23167	EFR3A	3995870	0.00188196	0.00489951	-0.0725181
									cg13242090	ID9124	PDLIM1	24475	0.00188196	0.00649935	-0.242404
									cg18758433	ID4884	NPTX1	173196	0.00188196	0.00429957	-0.21568
									cg21226735	ID3376	IARS	2198399	0.00188196	0.00379962	0.144844
									cg00997853	ID55726	ASUN	226087	0.00194785	0.00159984	0.150907
									cg08752433	ID488	ATP2A2	232560	0.00194785	0.00459954	0.448989
									cg18208602	ID10650	SLMO1	1919665	0.00201582	0.00289971	-0.156852
									cg25855001	ID4335	MNT	582087	0.00201582	0.00469953	-0.180257
									cg14148156	ID10020	GNE	413989	0.00208594	0.00509949	0.511761
									cg21040094	ID4884	NPTX1	25590	0.00208594	0.00459954	-0.21568
									cg04724556	ID440278	CATSPER2P1	468704	0.00215826	0.00669933	0.189161
									cg14793844	ID9669	EIF5B	506157	0.00215826	0.00859914	0.208794
									cg06805925	ID9487	PIGL	112535	0.00223285	0.00819918	-0.313686
									cg18975130	ID51633	OTUD6B	2156325	0.00223285	0.00469953	-0.0264675
									cg08587313	ID9897	KIAA0196	4111311	0.00230977	0.00249975	0.0440356
									cg08942191	ID23184	MESDC2	553112	0.00230977	0.00439956	0.203183
									cg09477895	ID23243	ANKRD28	2239629	0.00230977	0.00689931	-0.0706089
									cg18291443	ID51319	RSRC1	649706	0.00230977	0.00609939	0.114094
									cg08795557	ID442578	STAG3L3	1548741	0.00238908	0.00579942	-0.0718791
									cg21519654	ID7132	TNFRSF1A	153575	0.00238908	0.00949905	0.265977
									cg08584947	ID389677	RBM12B	1284907	0.00247084	0.00409959	-0.161969
									cg09893465	ID84504	NKX6-2	11497	0.00248937	0.00819918	1.85951
									cg02505956	ID55112	WDR60	1301002	0.00255513	0.00629937	0.0480401
									cg05022368	ID83877	TM2D2	4510	0.00255513	0.00739926	-0.0448671
									cg16319142	ID10584	COLEC10	1450423	0.00259741	0.00159984	0.279343
									cg03006953	ID143244	EIF5AL1	3430157	0.00264201	0.00309969	0.04956
									cg05088820	ID9014	TAF1B	607965	0.00264201	0.00579942	-0.105547
									cg09761224	ID9014	TAF1B	703471	0.00273155	0.00579942	-0.105547
									cg11093142	ID29079	MED4	405738	0.00273155	0.00879912	0.00310538
									cg27391982	ID10464	PIBF1	3601740	0.00273155	0.00409959	0.238673
									cg00029246	ID23165	NUP205	1980755	0.00291889	0.0059994	-0.0149346
									cg01484075	ID7247	TSN	842486	0.00291889	0.00289971	0.122317
									cg05695106	ID55795	PCID2	918029	0.00301684	0.00209979	0.0309263
									cg02505956	ID64327	LMBR1	662363	0.00311773	0.00849915	0.288033
									cg09749669	ID1315	COPB1	1468707	0.00322166	0.00709929	0.147404
									cg23168425	ID64433	LINC00244	1228663	0.00336667	0.00589941	0.326185
									cg05447102	ID10464	PIBF1	828937	0.00343891	0.00529947	0.238673
									cg14420953	ID1026	CDKN1A	86082	0.0035524	0.00659934	0.427659
									cg23740652	ID64433	LINC00244	1228740	0.00364088	0.00629937	0.326185
									cg02102791	ID84955	NUDCD1	2471757	0.00366924	0.00609939	0.224714
									cg03996020	ID9690	UBE3C	166762	0.00366924	0.00419958	0.131699
									cg26541218	ID3484	IGFBP1	1898428	0.00366924	0.00769923	1.60588
									cg02920600	ID92092	ZC3HAV1L	1353434	0.00378951	0.00659934	0.452947
									cg22691256	ID64940	STAG3L4	4170202	0.00378951	0.00669933	0.140363
									cg09063683	ID735	C9	1474505	0.00388134	0.00929907	0.34621
									cg21672550	ID51271	UBAP1	355762	0.00391331	0.00929907	0.0971018
									cg02185007	ID5885	RAD21	300027	0.00417182	0.00949905	0.178598
									cg01284289	ID84298	LLPH	498898	0.00430672	0.0029997	0.128177
									cg03996020	ID22976	PAXIP1	2404669	0.00430672	0.00579942	0.062513
									cg06996254	ID10411	RAPGEF3	708284	0.00430672	0.00779922	0.296133
									cg23810463	ID56980	PRDM10	2577308	0.00430672	0.0049995	-0.0309207
									cg23807924	ID25909	AHCTF1	180022	0.00444551	0.00289971	0.265672
									cg12616177	ID43	ACHE	57499	0.00458828	0.00889911	-0.211316
									cg17172331	ID79157	MFSD11	1347632	0.00458828	0.00759924	0.163484
									cg10773972	ID23184	MESDC2	246535	0.00473513	0.0079992	0.203183
									cg16296417	ID137209	ZNF572	299904	0.00488615	0.00889911	-0.298628
									cg15755348	ID93408	MYL10	496297	0.00489777	0.00669933	-0.0306093
									cg08639279	ID56	ACRV1	780330	0.00504074	0.00939906	-0.347217
									cg03544781	ID286148	DPY19L4	683814	0.00504145	0.00719928	0.0284051
									cg04948438	ID64210	MMS19	43392	0.00504145	0.00549945	-0.199584
									cg02710534	ID10007	GNPDA1	166740	0.0053653	0.00909909	-0.0206999
									cg25632577	ID137209	ZNF572	2062864	0.0053653	0.00929907	-0.298628
									cg20307598	ID29080	CCDC59	5468321	0.00553406	0.00559944	0.0219478
									cg15711508	ID6738	TROVE2	394095	0.00588579	0.00949905	-0.00669888
									cg17371070	ID55039	TRMT12	223070	0.00606898	0.00589941	0.230267
									cg24935896	ID55705	IPO9	366795	0.00606898	0.00439956	0.100245
									cg02100150	ID9897	KIAA0196	2816423	0.00664922	0.00409959	0.0440356
									cg08498833	ID51105	PHF20L1	188110	0.00664922	0.00729927	-0.0813048
									cg10131026	ID6873	TAF2	1978787	0.00664922	0.00709929	0.000197299
									cg07139495	ID25909	AHCTF1	179967	0.00685325	0.00379962	0.265672
									cg03820176	ID51289	RXFP3	2443371	0.00697106	0.00719928	0.486152
									cg10586672	ID285375	LINC00620	822436	0.0073973	0.00769923	-0.0628781
									cg27179352	ID1834	DSPP	500208	0.00774723	0.00889911	-0.0112173
									cg03996020	ID64434	NOM1	437707	0.00819754	0.00269973	-0.0406892
									cg10800346	ID7027	TFDP1	589407	0.00819754	0.0049995	0.186287
									cg01022670	ID10531	PITRM1	2485197	0.00869449	0.00779922	0.080826
									cg05264377	ID705	BYSL	305726	0.00869449	0.00519948	0.406206
									cg08482837	ID692225	SNORD94	324569	0.00991765	0.0029997	-1.00197
									cg05695106	ID7027	TFDP1	540903	0.0100541	0.00609939	0.186287
									cg27494897	ID728773	PABPC1P2	3716500	0.0102879	0.00669933	-0.106122
									cg07380200	ID9318	COPS2	572951	0.0103472	0.00619938	0.129357
									cg15491102	ID83446	CCDC70	1408519	0.0105579	0.00469953	0.119795
									cg27022853	ID255798	SMCO1	135577	0.0106363	0.00889911	0.344864
									cg23560676	ID55039	TRMT12	809421	0.0106478	0.00949905	0.230267
									cg05022368	ID255926	ADAM5	313629	0.0111346	0.00859914	0.0204003
									cg12357606	ID170712	COX7B2	808127	0.0111346	0.00239976	0.0418451
									cg08071719	ID55795	PCID2	190191	0.0112718	0.00839916	0.0309263
									cg15580052	ID654429	LRTM2	1310660	0.0121132	0.00739926	-0.111936
									cg17371070	ID9897	KIAA0196	864084	0.0129727	0.00679932	0.0440356
									cg24599709	ID54978	SLC35F6	408633	0.0148912	0.00879912	0.0353136
									cg04609875	ID10576	CCT2	784241	0.0175108	0.00519948	0.141192
									cg25632577	ID9897	KIAA0196	1944341	0.0184673	0.00829917	0.0440356
									cg05264377	ID9477	MED20	305813	0.0210549	0.00919908	0.0261604
									cg09307431	ID10576	CCT2	493779	0.0210549	0.00639936	0.141192
									cg15928742	ID9874	TLK1	88732	0.0547993	0.00939906	-0.0640434
