# Supplementary material for: Genome-wide DNA methylation analysis reveals molecular subtypes of pancreatic cancer
Source: Oncotarget. 2017 Mar 7;8(17):28990–9012. doi: 10.18632/oncotarget.15993 (PMC5438707; doi:10.18632/oncotarget.15993)
Supplement: Supplementary file 20 [file oncotarget-08-28990-s020.xlsx]

## Sheet: Supplementary Table 18
Distal enhancer hypermethylation upstream regulator
motif	top.potential.TF	potential.TFs	top_5percent
AP2	NA		CERS4;ZNF135;ZFP82;ZNF671;APBB1;SETBP1;ERG;STAT4;ZNF582;TAL1;LMO2;NAP1L2;SCML2;ZDHHC15;ZNF491;SOX17;NDN;ZSCAN18;ZFP2;LDB2;ZNF167;SMAD4;ZNF287;PKNOX2;ZNF154;ZNF540;LMO3;PIAS2;ZHX3;PBX3;ZNF568;BCL6B;ZNF132;SALL2;ANKRD53;ZNF677;ID4;BACH2;KAT2B;ZBTB40;POU6F1;FLI1;ZNF626;TBX21;EBF1;NFATC1;CBX7;MAFB;KRBA1;ZNF596;ZNF709;SMARCA2;ZNF271;MEF2C;ZNF559;HLF;ZNF578;ZNF43;ZNF407;STAT5B;EPAS1;ZNF418;CBX6;ZNF546;…
CREB	NA		CERS4;ZNF135;ZFP82;ZNF671;STAT4;APBB1;TAL1;ERG;NDN;ZNF582;SETBP1;NAP1L2;LMO2;ZDHHC15;ZNF491;ZNF154;PIAS2;SCML2;ANKRD53;ZSCAN18;ID4;LDB2;ZFP2;PBX3;ZNF540;SMAD4;ZNF167;KRBA1;KAT2B;SOX17;ZNF287;ZNF626;LMO3;PKNOX2;BACH2;BCL6B;POU6F1;ZHX3;ZNF568;ZNF132;FLI1;SALL2;ZNF208;ZNF677;ZBTB40;ZNF271;EBF1;ZNF596;ZNF578;MEF2C;HSF2;TBX21;CBX7;EBF3;HLF;MAFB;NFATC1;CITED2;ZNF559;NDNL2;ZNF709;STAT5B;CBX6;SMARCA2;ZNF…
CTCF	NA		CERS4;ZNF135;ERG;ZFP82;ZNF671;SETBP1;TAL1;LDB2;LMO2;ZNF582;ZDHHC15;NAP1L2;ZNF491;STAT4;APBB1;SCML2;BCL6B;ZFP2;SOX17;NDN;SMAD4;ZNF154;ZSCAN18;EBF1;FLI1;ZNF167;PBX3;ZNF287;SALL2;ZHX3;PIAS2;LMO3;ZNF568;PKNOX2;TBX21;EPAS1;ANKRD53;ID4;LHX6;ZNF626;KAT2B;ZNF596;ZNF677;ZNF540;ZNF132;BACH2;ZBTB40;ZNF208;NKX2-3;MEF2C;NFATC1;ZNF454;ZNF471;HLF;KRBA1;POU6F1;EBF3;ZNF366;ZNF271;SMARCA2;CBX6;ZNF407;ZNF709;ESR1;F…
E2F1	NA		ZNF135;CERS4;ZFP82;ZNF671;APBB1;ZNF582;SETBP1;NAP1L2;ZDHHC15;TAL1;ZNF491;STAT4;SCML2;LMO2;PIAS2;ERG;ZFP2;SMAD4;ZNF287;ZNF167;PBX3;SALL2;ZHX3;SOX17;ZNF154;LMO3;ANKRD53;ZNF271;ZSCAN18;LDB2;ZNF568;ZNF540;ID4;BCL6B;ZNF596;NDN;HSF2;ZBTB40;POU6F1;HLF;ZNF132;EBF1;ZNF454;NFATC1;KRBA1;CITED2;ZNF677;ZNF626;NDNL2;CBX7;ZNF471;CBX6;PKNOX2;SMARCA2;ZNF407;ZNF709;KAT2B;TCEAL1;ZNF25;STAT5B;FLI1;NAP1L3;MEF2C;TBX21…
E2F4	NA		ZNF135;CERS4;ZFP82;ZNF671;APBB1;ZNF582;SETBP1;NAP1L2;ZDHHC15;TAL1;ZNF491;STAT4;SCML2;LMO2;PIAS2;ERG;ZFP2;SMAD4;ZNF287;ZNF167;PBX3;SALL2;ZHX3;SOX17;ZNF154;LMO3;ANKRD53;ZNF271;ZSCAN18;LDB2;ZNF568;ZNF540;ID4;BCL6B;ZNF596;NDN;HSF2;ZBTB40;POU6F1;HLF;ZNF132;EBF1;ZNF454;NFATC1;KRBA1;CITED2;ZNF677;ZNF626;NDNL2;CBX7;ZNF471;CBX6;PKNOX2;SMARCA2;ZNF407;ZNF709;KAT2B;TCEAL1;ZNF25;STAT5B;FLI1;NAP1L3;MEF2C;TBX21…
EGR1	NA		ZNF135;CERS4;ZFP82;ZNF671;APBB1;NAP1L2;SETBP1;ZNF582;SCML2;ZDHHC15;ZNF491;TAL1;STAT4;LMO2;ERG;ZFP2;SMAD4;PBX3;ZNF287;ZNF167;SOX17;EBF1;ZHX3;SALL2;ZNF540;ZNF154;ZSCAN18;LMO3;PIAS2;LDB2;ZNF568;POU6F1;ZNF596;ZBTB40;BCL6B;NDN;HLF;ZNF454;NFATC1;ZNF271;ZNF132;CBX7;KRBA1;ZNF626;ZNF677;KAT2B;ID4;ANKRD53;CBX6;ZNF25;STAT5B;ZNF709;HSF2;PKNOX2;ZNF559;CITED2;ZNF471;SMARCA2;EPAS1;ZNF407;ZNF546;TBX21;ZNF37A;NKX…
ETS_family	NA		CERS4;ZNF135;ZFP82;ZNF671;ERG;TAL1;SETBP1;NAP1L2;SCML2;LMO2;APBB1;ZNF582;STAT4;ZDHHC15;ZNF491;PIAS2;SMAD4;SOX17;ZFP2;LDB2;ID4;ANKRD53;NDN;PBX3;ZNF167;ZNF287;ZNF154;ZHX3;LMO3;ZNF271;BCL6B;HSF2;ZSCAN18;PKNOX2;SALL2;KAT2B;POU6F1;FLI1;ZNF596;ZNF540;ZNF677;ZBTB40;EBF1;ZNF568;NFATC1;BACH2;SMARCA2;ZNF626;CITED2;ZNF25;HLF;KRBA1;MEF2C;MAFB;NDNL2;ZNF546;ZNF132;ZNF407;TBX21;LHX6;TCEAL1;ZNF43;EPAS1;ZNF709;PS…
EWSR1-FLI1	FLI1	FLI1	CERS4;ERG;ZNF135;ZFP82;LDB2;SETBP1;ZNF671;PIAS2;TAL1;ZNF491;LMO2;BCL6B;ZNF582;STAT4;APBB1;ZNF154;NAP1L2;ZDHHC15;SCML2;NDN;SMAD4;EBF1;FLI1;SOX17;ZNF167;BACH2;MEF2C;ZNF208;ZFP2;ANKRD53;ID4;PKNOX2;PBX3;ZNF271;KAT2B;ZHX3;FOXN3;TBX21;ZNF626;LMO3;KRBA1;ZNF568;ZSCAN18;EBF3;LHX6;EPAS1;ZNF287;ZNF407;SMARCA2;ZNF366;NFATC1;SALL2;ZNF578;TCF4;ZNF25;ESR1;ZBTB40;IKZF1;HLF;ZNF132;ZNF540;ZNF689;HSF2;POU6F1;NFIA;N…
INSM1	NA		CERS4;ERG;APBB1;ZFP82;ZNF135;ZNF671;STAT4;ZNF582;EBF1;SETBP1;LDB2;TAL1;SCML2;NAP1L2;ZNF491;LMO2;BCL6B;ZDHHC15;SOX17;SMAD4;NDN;BACH2;ZNF154;FLI1;PKNOX2;TBX21;ZNF167;ANKRD53;ZFP2;ZNF287;ZSCAN18;PIAS2;NFATC1;ZNF540;ZHX3;POU6F1;EPAS1;CBFA2T3;KAT2B;ZNF208;ZNF568;MAFB;PBX3;EBF3;MEF2C;KRBA1;ID4;ZNF677;ZBTB40;ZNF22;ESR1;LHX6;ZNF596;ZNF626;HCLS1;PHF17;STAT5B;LMO3;IKZF1;CBX7;ZNF43;ZBTB16;ZNF271;ZNF418;SMAR…
NFKB1	NA		ZNF135;CERS4;ZFP82;ZNF671;SETBP1;APBB1;ZNF582;ERG;ZNF491;NAP1L2;LMO2;SCML2;ZDHHC15;LDB2;TAL1;STAT4;PIAS2;ZNF167;SMAD4;EBF1;ZNF568;ZSCAN18;BCL6B;ZFP2;ZNF154;ZHX3;SOX17;ZNF287;ZNF540;ZNF407;LMO3;TBX21;PBX3;ZNF132;SALL2;ZBTB40;MEF2C;FLI1;ZNF25;ZNF626;CBX7;HLF;EPAS1;ZNF709;ZNF559;SMARCA2;ZNF677;NFATC1;ZNF271;POU6F1;KRBA1;KAT2B;PKNOX2;NDN;ID4;CBX6;ZNF596;ANKRD53;BACH2;ZNF578;ZNF43;LHX6;ZNF418;ZNF382;C…
NR2C2	NA		CERS4;ZNF135;ZFP82;ZNF671;NAP1L2;ERG;SETBP1;SCML2;TAL1;LMO2;APBB1;ZDHHC15;STAT4;ZNF491;ZNF582;ZFP2;SOX17;LDB2;ZNF677;PBX3;NDN;SMAD4;ZNF287;ZHX3;ZNF167;ZNF154;BCL6B;SALL2;PKNOX2;ID4;ZSCAN18;LMO3;ZBTB40;KAT2B;EBF1;ANKRD53;ZNF596;ZNF540;ZNF568;NFATC1;ZNF418;HSF2;ZNF626;FLI1;PIAS2;ZNF271;CBX6;BACH2;KRBA1;HLF;SMARCA2;ZNF546;TBX21;ZNF25;POU6F1;ZNF471;CBFA2T3;MAFB;ZNF43;MEF2C;LHX6;ZNF407;EPAS1;ZNF709;CB…
NRF1	NA		CERS4;APBB1;ZFP82;NAP1L2;SETBP1;ZNF671;ZNF582;SCML2;ZNF135;ZDHHC15;ZNF491;STAT4;ZFP2;TAL1;SALL2;ZNF287;SOX17;LMO2;SMAD4;PBX3;ZSCAN18;ZHX3;ZNF540;ERG;LDB2;KRBA1;PIAS2;ZBTB40;ZNF596;NDN;ZNF568;ZNF132;ZNF167;CBX7;CBX6;POU6F1;HLF;ZNF709;ZNF271;ZNF559;ZNF154;ZNF25;ID4;ZNF546;KAT2B;ZNF471;STAT5B;SMARCA2;MAFB;ZNF407;NAP1L3;BCL6B;LMO3;HSF2;PGBD1;ZNF454;ZNF37A;ZNF43;ANKRD53;TLE2;ZNF677;EBF1;SMARCD3;TCEAL1…
PAX5	NA		CERS4;ZNF135;ZFP82;ZNF671;SCML2;ERG;NAP1L2;SETBP1;TAL1;LMO2;ZNF582;APBB1;ZDHHC15;STAT4;ZNF491;SOX17;SMAD4;ZFP2;LDB2;NDN;PBX3;ZNF167;ZNF287;ZNF154;LMO3;PKNOX2;PIAS2;ZHX3;BCL6B;ZSCAN18;ID4;KAT2B;ANKRD53;ZNF677;SALL2;ZNF540;ZBTB40;POU6F1;NFATC1;EBF1;FLI1;BACH2;ZNF596;SMARCA2;ZNF568;ZNF271;ZNF626;KRBA1;TBX21;CBFA2T3;HLF;HSF2;ZNF25;PHF17;MEF2C;ZNF43;LHX6;EPAS1;CBX7;ZNF709;ZNF407;ZNF546;ZNF22;CBX6;ZNF1…
PLAG1	NA		CERS4;ZNF135;ZNF671;ZFP82;APBB1;SETBP1;ZNF582;SCML2;ZNF491;ZDHHC15;NAP1L2;TAL1;LMO2;STAT4;PIAS2;SMAD4;ZFP2;ERG;PBX3;ZNF167;ZNF287;SALL2;SOX17;ZNF154;ZHX3;LMO3;ZNF271;ZSCAN18;ANKRD53;ID4;ZNF568;ZNF677;LDB2;CITED2;HSF2;ZNF540;ZNF471;ZBTB40;ZNF418;BCL6B;ZNF132;ZNF454;HLF;KRBA1;ZNF596;EBF1;NFATC1;ZNF626;CBX6;POU6F1;ZNF407;CBX7;SMARCA2;ZNF709;CBFA2T3;KAT2B;NDN;PKNOX2;ZNF25;EPAS1;TBX21;ZNF43;FLI1;TCEAL…
REL	NA		ZNF671;ZFP82;CERS4;ZNF135;ZNF582;SETBP1;SCML2;APBB1;ERG;LMO2;NAP1L2;ZNF491;STAT4;TAL1;LDB2;ZNF287;ZNF540;SMAD4;ZDHHC15;EBF1;ZFP2;ZNF167;ZNF154;SOX17;BCL6B;ZBTB40;TBX21;PIAS2;ZSCAN18;ZNF709;KRBA1;CBX7;LMO3;ZNF568;FLI1;ZHX3;PBX3;ZNF559;ZNF407;POU6F1;EPAS1;CBFA2T3;MEF2C;ZNF25;EBF3;ZNF626;CNOT6L;ID4;NFATC1;ZNF132;KAT2B;SMARCA2;ZNF85;ANKRD53;CBX6;HSF2;ZNF43;ZNF596;SALL2;LHX6;BCL11A;STAT5B;ZNF271;TCEAN…
RREB1	NA		CERS4;APBB1;NAP1L2;SETBP1;ZDHHC15;PIAS2;SCML2;ZNF135;ZNF491;TAL1;STAT4;ZNF671;SMAD4;ZFP82;ZNF582;ZHX3;ZFP2;PBX3;ZNF271;SALL2;LDB2;ZNF287;LMO2;ZNF568;SOX17;ID4;ERG;ZNF25;HLF;NDN;ZNF540;ZSCAN18;PGBD1;ANKRD53;NAP1L3;ZNF407;ZNF596;POU6F1;SMARCA2;ZBTB40;HSF2;KRBA1;ZNF578;CBX6;KAT2B;ZNF132;PSIP1;SMARCD3;ZNF167;TCEAL1;MAFB;CITED2;ZNF471;BCL6B;LMO3;CBX7;PEG3;ZNF709;PHF17;STAT5B;BACH2;ZNF154;ZNF37A;ZNF559…
UA1	NA		CERS4;ZNF671;APBB1;SCML2;SETBP1;ZNF582;NAP1L2;ZDHHC15;ZNF491;ZNF135;STAT4;SMAD4;PIAS2;ZFP82;PBX3;TAL1;ZFP2;ERG;ZNF287;SALL2;ZNF167;CITED2;ZNF271;ZHX3;LMO2;HSF2;ZSCAN18;ID4;ZNF540;ZNF568;ANKRD53;LDB2;ZNF471;ZBTB40;ZNF132;ZNF154;ZNF677;LMO3;HLF;POU6F1;EBF1;KRBA1;CBX6;SOX17;NFATC1;ZNF25;CBX7;ZNF596;KAT2B;BCL6B;SMARCA2;ZNF709;ZNF407;ZNF418;TCEAL1;CBFA2T3;STAT5B;CREBL2;PKNOX2;PSIP1;ZNF37A;ZNF559;PHF17…
UA2	NA		CERS4;SETBP1;ZFP82;NAP1L2;ZNF491;SCML2;ZDHHC15;APBB1;ZNF582;ZNF135;ZNF671;SMAD4;TAL1;ZFP2;SALL2;ZHX3;PBX3;STAT4;ZNF287;LMO2;LDB2;ZNF568;SOX17;ERG;PIAS2;ZSCAN18;ZNF271;ZNF471;ZNF167;CBX6;NDN;HLF;ZNF25;ZBTB40;ZNF596;ZNF407;ZNF540;PGBD1;ZNF677;HSF2;ZNF132;KRBA1;SMARCA2;ID4;NAP1L3;ZNF546;ZNF154;KAT2B;ZNF709;CITED2;ZNF454;BCL6B;LMO3;POU6F1;PEG3;ZNF37A;BACH2;ZNF689;ZNF559;CBX7;PSIP1;PHF17;STAT5B;CREBL2…
UA3	NA		CERS4;APBB1;NAP1L2;SETBP1;SCML2;ZNF582;ZNF671;ZFP82;ZDHHC15;ZNF135;ZNF491;STAT4;ZFP2;TAL1;SMAD4;PBX3;ZNF287;SALL2;LMO2;ZHX3;SOX17;ZNF540;PIAS2;ZSCAN18;ERG;LDB2;ZNF568;ZNF596;ZNF132;ZBTB40;ZNF167;HLF;NDN;ZNF271;POU6F1;KRBA1;EBF1;CBX7;HSF2;KAT2B;ID4;CBX6;ZNF154;ZNF25;ZNF709;ZNF546;STAT5B;LMO3;ZNF471;SMARCA2;ZNF559;ZNF407;CITED2;ZNF37A;PHF17;ZNF454;ANKRD53;CREBL2;BCL6B;NAP1L3;ZNF689;PGBD1;ZNF677;MAF…
UA5	NA		CERS4;APBB1;ZFP82;ZNF671;ZNF135;ERG;SETBP1;EBF1;ZNF491;ZNF582;NAP1L2;LDB2;STAT4;LMO2;ZNF154;TAL1;BCL6B;ZNF626;ZDHHC15;SCML2;ZNF167;ZSCAN18;PKNOX2;PIAS2;SOX17;KRBA1;ZNF568;MEF2C;FLI1;ZFP2;BACH2;NFATC1;ESR1;LMO3;SMAD4;EBF3;POU6F1;ZNF287;TBX21;ZNF540;EPAS1;ZHX3;KAT2B;NDN;PBX3;ANKRD53;ZNF208;ZNF407;ZBTB40;HCLS1;ZNF578;ZNF677;CBX7;ZNF132;ZNF25;IKZF1;HLF;SALL2;ID4;ZNF366;ZNF709;STAT5B;ZNF559;NAP1L3;SLA…
UA6	NA		CERS4;ZNF135;ZNF671;APBB1;LMO2;ERG;TAL1;STAT4;NAP1L2;SETBP1;ZFP82;ZNF287;SOX17;PIAS2;ZDHHC15;SCML2;ZNF582;ZNF491;LDB2;ID4;ZNF167;SMAD4;BCL6B;NDN;ZFP2;ZNF540;PKNOX2;MEF2C;ZNF568;POU6F1;ZBTB40;ANKRD53;ZNF154;PBX3;KAT2B;FLI1;ZNF626;ZHX3;EBF1;ZNF271;LMO3;ZSCAN18;NFATC1;CBX7;HSF2;ZNF677;TBX21;ZNF25;BACH2;ZNF596;ZNF546;CITED2;ZNF559;ZNF132;SMARCA2;KRBA1;SALL2;ZNF709;NDNL2;EBF3;STAT5B;MAFB;CBX6;PSIP1;ZN…
UA7	NA		ZNF135;CERS4;ERG;ZFP82;ZNF671;APBB1;LDB2;SETBP1;ZNF582;ZNF167;TAL1;NAP1L2;LMO2;ZDHHC15;ZNF491;ZNF287;BCL6B;SCML2;SOX17;STAT4;ZFP2;NDN;ZNF154;SALL2;ZSCAN18;SMAD4;EBF1;FLI1;ZNF132;PBX3;PIAS2;PKNOX2;ZNF568;ZHX3;MEF2C;ZNF626;ZNF677;ZBTB40;ZNF208;TBX21;ZNF540;KAT2B;ZNF596;ZNF546;NKX2-3;LHX6;BACH2;ID4;POU6F1;ANKRD53;EPAS1;NFATC1;EBF3;KRBA1;ZNF25;LMO3;ZNF22;MAFB;CBX6;ZNF43;ZNF709;ZNF271;HLF;ZNF471;SIRT4…
ZNF143	NA		CERS4;ZNF135;ZNF671;SCML2;ZFP82;SETBP1;ZNF582;NAP1L2;LMO2;APBB1;ZDHHC15;ZNF491;TAL1;SMAD4;ERG;STAT4;ZFP2;ZSCAN18;SOX17;ZNF167;PBX3;ZNF287;PIAS2;ZNF154;LMO3;ZHX3;ZNF568;ZNF540;ZBTB40;HSF2;ZNF132;LDB2;SALL2;ZNF626;ZNF596;BCL6B;EBF1;ZNF271;ZNF25;ID4;ZNF709;KRBA1;HLF;KAT2B;SMARCA2;PHF17;NFATC1;ZNF407;ZNF677;POU6F1;CBX7;ANKRD53;CBFA2T3;CNOT6L;ZNF559;ZNF43;ZNF578;NDN;PKNOX2;MBD1;EPAS1;CBX6;ZNF418;CITED…
ZNF263	NA		CERS4;ZNF135;ZFP82;ZNF671;SETBP1;ERG;ZNF491;NAP1L2;SCML2;LMO2;ZNF582;TAL1;APBB1;ZDHHC15;STAT4;LDB2;SMAD4;ZFP2;PIAS2;ZNF167;SOX17;ZHX3;PBX3;ZNF287;ZNF154;SALL2;LMO3;ZNF568;NDN;BCL6B;KAT2B;KRBA1;PKNOX2;ZSCAN18;ID4;ZBTB40;BACH2;ZNF271;MEF2C;ZNF25;ANKRD53;SMARCA2;EBF1;FLI1;POU6F1;HLF;ZNF407;ZNF677;ZNF709;ZNF540;NFATC1;ZNF626;HSF2;CBX6;ZNF596;ZNF132;CBX7;KHDRBS2;TBX21;MAFB;EPAS1;NAP1L3;ZNF559;ZNF43;ZN…
ZNF281	NA		ZNF135;CERS4;ZFP82;ZNF671;SETBP1;NDN;ERG;TAL1;NAP1L2;ZNF491;LMO2;ZNF582;ZDHHC15;STAT4;APBB1;SCML2;ZNF154;LDB2;PIAS2;ZNF167;ZHX3;ZFP2;SOX17;BACH2;SMAD4;PKNOX2;PBX3;ZNF287;BCL6B;LMO3;KRBA1;KAT2B;ZNF568;SALL2;ANKRD53;MEF2C;ZNF677;FLI1;ZNF626;ZSCAN18;ID4;EBF1;HLF;ZNF271;ZNF407;ZNF208;SMARCA2;NFATC1;POU6F1;ZNF25;ZBTB40;ZNF596;ZNF540;NAP1L3;ZNF689;TBX21;EBF3;CBX6;NKX2-3;FOXN3;MAFB;ZNF454;LHX6;EPAS1;PGB…
Distal enhancer hypomethylation upstream regulator
motif	top.potential.TF	potential.TFs	top_5percent
AP1	NA		H1F0;FHL2;FOXQ1;TRIM16;PITX1;TONSL;HTATIP2;PRICKLE3;OTX1;OVOL1;POLR2H;HDGF;TP73;PPARG;KLF5;HMGA1;SIM2;TEAD3;HOXA3;NPAS2;PIAS3;IRX5;ZNF488;TBX6;RELA;FOXM1;ZDHHC9;CBX3;TRIP13;TCF7L2;PTTG1;RARG;GTF2IRD1;HIST1H2BD;PTMA;ELF4;ZDHHC7;NFE2L3;DMBX1;RAD51;MSX2;HOXB6;HOXB7;E2F1;TFAP2A;HOXB5;KDM5B;ELF3;ZBTB7A;IRF6;HMGA2;ID1;E2F8;TRIM29;HOXB9;FOXL1;GRHL1;HSF2BP;SIRT7;FOXH1;HOXA10;HOXB8;ESPL1;SPDEF;CRABP2;TBX1…
CEBPB	NA		H1F0;FOXQ1;PITX1;PRICKLE3;FHL2;POLR2H;NPAS2;TONSL;KLF5;IRX5;TBX6;SIM2;HDGF;PPARG;TCF7L2;OTX1;TEAD3;ELF3;OVOL1;HMGA1;HTATIP2;GTF2IRD1;TRIP13;RELA;TRIM16;ZDHHC9;PTTG1;TP73;ETV4;PIAS3;IRF6;ID1;ZDHHC7;FOXH1;PTMA;ZNF488;FOXM1;SIRT7;TFAP2A;HOXA3;CBX3;SPDEF;HES1;ZBTB7B;ANKRD22;NR2F6;OVOL2;MSX2;FOXL1;HR;RARG;GRHL1;TRIM29;CENPK;NFE2L3;FBXL19;TRIM15;HOXB6;ESRRA;DMBX1;E2F1;RAD51;HOXB9;HIST1H2BD;TGIF1;SNRPB;…
NFE2	NFE2L3	NFE2L3	H1F0;FOXQ1;FHL2;KLF5;PITX1;HTATIP2;TBX6;OVOL1;HDGF;POLR2H;TONSL;HMGA1;TRIM16;OTX1;PPARG;PRICKLE3;SIM2;NPAS2;TCF7L2;GTF2IRD1;RELA;IRX5;TEAD3;ELF3;ZDHHC9;ZNF488;PIAS3;ZBTB7A;ID1;TP73;IRF6;PTMA;ZDHHC7;FOXL1;ETV4;SIRT7;CBX3;TFAP2A;HOXA3;NFE2L3;HIST1H2BD;ZIC2;MSX2;KDM5B;HOXB7;PTTG1;TRIM29;TRIP13;FOXM1;RARG;GRHL1;HOXB6;MAFF;DMBX1;RUVBL2;OVOL2;HMGA2;E2F1;SPDEF;HOXB5;RAD51;NR2F6;ZBTB7B;KLF3;GTF2F2;NR1D1;…
RUNX1	NA		H1F0;FHL2;HTATIP2;HDGF;PITX1;FOXQ1;TONSL;PRICKLE3;TP73;OVOL1;HMGA1;PPARG;PTTG1;TRIM16;HOXA3;OTX1;TEAD3;TRIP13;POLR2H;PIAS3;ZDHHC9;KLF5;HSF2BP;FOXM1;TBX6;NPAS2;CBX3;GTF2IRD1;TFAP2A;RAD51;IRX5;SIM2;PTMA;ZNF488;TRIM29;TCF7L2;E2F1;ZDHHC7;HIST1H2BD;RARG;DMBX1;ID1;E2F8;CRABP2;KDM5B;RELA;NFE2L3;RAD54B;ELF4;IRF6;FOXL1;ESPL1;HOXC6;ENO1;RUVBL2;HOXB9;MCM2;HOXB6;MCM4;TGIF1;HOXB7;MSX2;HOXB8;TBX15;HMGA2;HOXB5;…
TCF7L2	TCF7L2	TCF7L2	PITX1;H1F0;KLF5;TCF7L2;FOXQ1;FHL2;GTF2IRD1;TBX6;IRX5;PRICKLE3;RELA;HMGA1;HTATIP2;PPARG;HDGF;OVOL1;TRIM16;POLR2H;SIM2;ELF3;NPAS2;TONSL;ETV4;TEAD3;ZDHHC9;ZBTB7A;OTX1;ZNF488;TRIM29;TFAP2A;FOXL1;SIRT7;ID1;PTMA;SPDEF;TRIM31;ZDHHC7;RARG;TBX15;GTF2F2;IRF6;FOXM1;FOXH1;OVOL2;ESRRA;PIAS3;MSX2;MAFF;NR1D1;HOXB6;HES1;HOXB5;CREB3L1;TP73;HOXB7;HMGA2;TRIM15;PTTG1;HIST1H2BD;KLF3;HOXB9;ANKRD22;NR1I2;DMBX1;FBXL19;C…
v-Maf	NA		KLF5;H1F0;FHL2;FOXQ1;HTATIP2;PITX1;TONSL;OTX1;TRIM16;HDGF;PRICKLE3;TBX6;OVOL1;POLR2H;PPARG;NPAS2;HMGA1;IRX5;SIM2;TCF7L2;ZNF488;TEAD3;ZDHHC9;RELA;CBX3;HIST1H2BD;PIAS3;TP73;FOXM1;GTF2IRD1;ZDHHC7;HOXA3;ELF3;PTMA;ID1;TRIP13;FOXH1;DMBX1;RAD51;TFAP2A;RARG;IRF6;PTTG1;TRIM29;FOXL1;CENPK;ZBTB7A;SIRT7;NFE2L3;MSX2;E2F1;KDM5B;SPDEF;E2F8;ZIC2;ETV4;HOXB6;HOXB9;GRHL1;HOXA10;GTF2F2;TBX15;HES1;KLF3;ZBTB7B;ANKRD22…
