# Supplementary material for: Genome-wide DNA methylation analysis reveals molecular subtypes of pancreatic cancer
Source: Oncotarget. 2017 Mar 7;8(17):28990–9012. doi: 10.18632/oncotarget.15993 (PMC5438707; doi:10.18632/oncotarget.15993)
Supplement: Supplementary file 21 [file oncotarget-08-28990-s021.xlsx]

## Sheet: Supplementary Table 19
Differentially methylated CpG probes
Cytoband	Cytoband-ID	Total-Gene-in-the-cytoband	Observed-gene-in-the-cytoband	Expected-gene-in-cytoband	Ratio-of-enrichment	Raw-p-value	BH-adjusted-p-value
hsachr17q25	DB_ID:11209	C=239	O=59	E=22.34	R=2.64	rawP=2.90e-12	adjP=7.77e-10
hsachr17q	DB_ID:11231	C=1053	O=167	E=98.42	R=1.70	rawP=8.20e-12	adjP=1.10e-09
hsachr2q	DB_ID:11263	C=1274	O=193	E=119.08	R=1.62	rawP=1.26e-11	adjP=1.13e-09
hsachr8q	DB_ID:11279	C=743	O=124	E=69.45	R=1.79	rawP=1.60e-10	adjP=1.07e-08
hsachr4p16	DB_ID:10996	C=202	O=49	E=18.88	R=2.60	rawP=3.72e-10	adjP=1.99e-08
hsachr7p	DB_ID:11282	C=566	O=98	E=52.90	R=1.85	rawP=1.85e-09	adjP=8.26e-08
hsachr10q	DB_ID:11252	C=945	O=143	E=88.33	R=1.62	rawP=6.14e-09	adjP=2.35e-07
hsachr4p	DB_ID:11230	C=387	O=71	E=36.17	R=1.96	rawP=2.86e-08	adjP=9.58e-07
hsachr8q24	DB_ID:11198	C=262	O=52	E=24.49	R=2.12	rawP=1.55e-07	adjP=4.62e-06
hsachr2q31	DB_ID:10969	C=134	O=33	E=12.52	R=2.63	rawP=1.76e-07	adjP=4.72e-06
hsachr7p22	DB_ID:11149	C=123	O=30	E=11.50	R=2.61	rawP=7.79e-07	adjP=1.90e-05
hsachr1q32	DB_ID:11111	C=220	O=44	E=20.56	R=2.14	rawP=1.08e-06	adjP=2.29e-05
hsachr2q37	DB_ID:11110	C=192	O=40	E=17.95	R=2.23	rawP=1.11e-06	adjP=2.29e-05
hsachr1p36	DB_ID:11063	C=530	O=84	E=49.54	R=1.70	rawP=1.22e-06	adjP=2.34e-05
hsachr10q26	DB_ID:10965	C=159	O=35	E=14.86	R=2.36	rawP=1.34e-06	adjP=2.39e-05
hsachr2p21	DB_ID:11225	C=66	O=20	E=6.17	R=3.24	rawP=1.45e-06	adjP=2.43e-05
hsachr5q	DB_ID:11270	C=1153	O=154	E=107.77	R=1.43	rawP=4.17e-06	adjP=6.57e-05
hsachr11p	DB_ID:11259	C=727	O=105	E=67.95	R=1.55	rawP=5.22e-06	adjP=7.77e-05
hsachr8p21	DB_ID:10915	C=107	O=25	E=10.00	R=2.50	rawP=1.40e-05	adjP=0.0002
hsachr1p	DB_ID:11278	C=1520	O=190	E=142.07	R=1.34	rawP=2.19e-05	adjP=0.0003
hsachr11p13	DB_ID:11139	C=60	O=17	E=5.61	R=3.03	rawP=2.34e-05	adjP=0.0003
hsachr5p15	DB_ID:11189	C=138	O=29	E=12.90	R=2.25	rawP=2.64e-05	adjP=0.0003
hsachr2p	DB_ID:11236	C=814	O=110	E=76.08	R=1.45	rawP=5.77e-05	adjP=0.0007
hsachr12q	DB_ID:11239	C=1051	O=135	E=98.24	R=1.37	rawP=9.88e-05	adjP=0.0010
hsachr5q31	DB_ID:10921	C=245	O=42	E=22.90	R=1.83	rawP=8.95e-05	adjP=0.0010
hsachr2p25	DB_ID:11133	C=80	O=19	E=7.48	R=2.54	rawP=0.0001	adjP=0.0010
hsachr16q24	DB_ID:10927	C=124	O=25	E=11.59	R=2.16	rawP=0.0002	adjP=0.0020
hsachr19q	DB_ID:11227	C=1099	O=137	E=102.72	R=1.33	rawP=0.0003	adjP=0.0028
hsachr2p24	DB_ID:10994	C=53	O=14	E=4.95	R=2.83	rawP=0.0003	adjP=0.0028
hsachr8p	DB_ID:11246	C=474	O=67	E=44.30	R=1.51	rawP=0.0004	adjP=0.0036
hsachr17q21	DB_ID:10993	C=349	O=52	E=32.62	R=1.59	rawP=0.0005	adjP=0.0043
hsachr10p	DB_ID:11234	C=299	O=46	E=27.95	R=1.65	rawP=0.0006	adjP=0.0050
hsachr8p11	DB_ID:11185	C=72	O=16	E=6.73	R=2.38	rawP=0.0008	adjP=0.0065
hsachr11p15	DB_ID:11013	C=478	O=66	E=44.68	R=1.48	rawP=0.0009	adjP=0.0069
hsachr6q27	DB_ID:10992	C=59	O=14	E=5.51	R=2.54	rawP=0.0009	adjP=0.0069
hsachr19q13	DB_ID:11033	C=1063	O=130	E=99.36	R=1.31	rawP=0.0010	adjP=0.0074
hsachr16q	DB_ID:11228	C=525	O=71	E=49.07	R=1.45	rawP=0.0011	adjP=0.0080
####################################
Differentially expressed genes
####################################
Cytoband Cytoband-ID Total-Gene-in-the-cytoband	Observed-gene-in-the-cytoband	Expected-gene-in-cytoband	Ratio-of-enrichment Raw-p-value BH-adjusted-p-value
hsachr1q	DB_ID:11248	C=1504	O=23	E=8.61	R=2.67	rawP=2.13e-05	adjP=0.0016
hsachr16q	DB_ID:11228	C=525	O=11	E=3.01	R=3.66	rawP=0.0002	adjP=0.0074
hsachr1q23	DB_ID:11104	C=155	O=6	E=0.89	R=6.76	rawP=0.0003	adjP=0.0074
hsachr19q	DB_ID:11227	C=1099	O=15	E=6.29	R=2.38	rawP=0.0018	adjP=0.0222
hsachr19q13	DB_ID:11033	C=1063	O=15	E=6.09	R=2.46	rawP=0.0013	adjP=0.0222
hsachr1q32	DB_ID:11111	C=220	O=6	E=1.26	R=4.76	rawP=0.0018	adjP=0.0222
hsachr16q22	DB_ID:11124	C=166	O=5	E=0.95	R=5.26	rawP=0.0028	adjP=0.0296
hsachr6p21	DB_ID:11163	C=543	O=9	E=3.11	R=2.89	rawP=0.0044	adjP=0.0407
hsachr1q21	DB_ID:11029	C=378	O=7	E=2.16	R=3.23	rawP=0.0064	adjP=0.0431
hsachr12p13	DB_ID:10989	C=283	O=6	E=1.62	R=3.70	rawP=0.0060	adjP=0.0431
hsachr4p13	DB_ID:10907	C=20	O=2	E=0.11	R=17.46	rawP=0.0058	adjP=0.0431
